# Supplementary material for: Crystal structure of (E)-9-(4-nitro­benzyl­idene)-8,9-di­hydro­pyrido[2,3-d]pyrrolo­[1,2-a]pyrimidin-5(7H)-one
Source: Acta Crystallogr E Crystallogr Commun. 2016 Mar 4;72(Pt 4):452–5. doi: 10.1107/S2056989016003583 (PMC4910333; doi:10.1107/S2056989016003583)
Supplement: Supplementary file 1 [file e-72-00452-sup1.cif]

##############################################################################
#                                                                            #
# This CIF contains the data in a paper accepted for publication in          #
# Acta Crystallographica Section E. It conforms to the requirements of       #
# Notes for Authors for Acta Crystallographica Section E, and has been       #
# peer reviewed under the auspices of the IUCr Commission on Journals.       #
#                                                                            #
# Full details of the Crystallographic Information File format               #
# are given in the paper "The Crystallographic Information File (CIF):       #
# a New Standard Archive File for Crystallography" by S. R. Hall, F. H.      #
# Allen and I. D. Brown [Acta Cryst. (1991), A47, 655-685].                  #
#                                                                            #
# The current version of the core CIF dictionary is obtainable from          #
# ftp://ftp.iucr.org/pub/cif_core.dic.                                       #
#                                                                            #
# Software is freely available for graphical display of the structure(s)     #
# in this CIF. For information consult the CIF software page                 #
# http://www.iucr.org/resources/cif/software.                                #
#                                                                            #
# This file may be used for bona fide research purposes within the           #
# scientific community so long as proper attribution is given to the journal # 
# article from which it was obtained.                                        #
#                                                                            #
##############################################################################
data_I
_database_code_depnum_ccdc_archive 'CCDC 1456732'
_audit_creation_method     'SHELXL-2014/7'
_chemical_name_systematic
;\
(<i>E</i>)-9-(4-Nitrobenzylidene)-8,9-dihydropyrido[2,3-<i>d</i>]pyrrolo[1,2-\
<i>a</i>]pyrimidin-5(7<i>H</i>)-one
;
_chemical_name_common     ?
_chemical_formula_moiety     'C17 H12 N4 O3'
_chemical_formula_sum     'C17 H12 N4 O3'
_chemical_formula_iupac     'C17 H12 N4 O3'
_chemical_formula_weight     320.31
_chemical_melting_point     ?
_shelx_space_group_comment
;
The symmetry employed for this shelxl refinement is uniquely defined
by the following loop, which should always be used as a source of
symmetry information in preference to the above space-group names.
They are only intended as comments.
;
_space_group_crystal_system     monoclinic
_space_group_name_H-M_alt     'P 21/c'
_space_group_name_Hall     '-P 2ybc'
loop_
    _space_group_symop_operation_xyz
    'x, y, z'
    '-x, y+1/2, -z+1/2'
    '-x, -y, -z'
    'x, -y-1/2, z-1/2'
_cell_length_a     7.1755(3)
_cell_length_b     11.5855(3)
_cell_length_c     17.2515(5)
_cell_angle_alpha     90
_cell_angle_beta     90.360(3)
_cell_angle_gamma     90
_cell_volume     1434.12(8)
_cell_formula_units_Z     4
_cell_measurement_reflns_used     2842
_cell_measurement_theta_min     4.5760
_cell_measurement_theta_max     75.6200
_cell_measurement_temperature     293(2)
_exptl_crystal_description     'block'
_exptl_crystal_colour     'yellow'
_exptl_crystal_size_max     0.20
_exptl_crystal_size_mid     0.18
_exptl_crystal_size_min     0.15
_exptl_crystal_density_diffrn     1.483
_exptl_crystal_density_meas     ?
_exptl_crystal_density_method     ?
_exptl_crystal_F_000     664
_exptl_absorpt_coefficient_mu     0.876
_exptl_absorpt_correction_type     multi-scan
_exptl_absorpt_process_details
;
(CrysAlis PRO; Oxford Diffraction, 2009)
;
_shelx_estimated_absorpt_T_min     ?
_shelx_estimated_absorpt_T_max     ?
_exptl_absorpt_correction_T_min     0.92807
_exptl_absorpt_correction_T_max     1.00000
_diffrn_ambient_temperature     293(2)
_diffrn_radiation_type     CuK\a
_diffrn_radiation_wavelength     1.54184
_diffrn_measurement_device_type     'Oxford Diffraction Xcalibur Ruby'
_diffrn_measurement_method     '\w scans'
_diffrn_detector_area_resol_mean     10.2576
_diffrn_reflns_number     10375
_diffrn_reflns_av_R_equivalents     0.0447
_diffrn_reflns_theta_min     4.597
_diffrn_reflns_theta_max     76.026
_diffrn_reflns_theta_full     67.684
_diffrn_measured_fraction_theta_max     0.990
_diffrn_measured_fraction_theta_full     1.000
_diffrn_reflns_limit_h_min     -8
_diffrn_reflns_limit_h_max     9
_diffrn_reflns_limit_k_min     -7
_diffrn_reflns_limit_k_max     14
_diffrn_reflns_limit_l_min     -21
_diffrn_reflns_limit_l_max     20
_reflns_number_total     2965
_reflns_number_gt     2194
_reflns_threshold_expression     'I > 2\s(I)'
_refine_ls_structure_factor_coef     Fsqd
_refine_ls_matrix_type     full
_refine_ls_R_factor_all     0.0760
_refine_ls_R_factor_gt     0.0571
_refine_ls_wR_factor_gt     0.1610
_refine_ls_wR_factor_ref     0.1751
_refine_ls_goodness_of_fit_ref     1.084
_refine_ls_restrained_S_all     1.084
_refine_ls_number_reflns     2965
_refine_ls_number_parameters     217
_refine_ls_number_restraints     0
_refine_ls_hydrogen_treatment     constr
_refine_ls_weighting_scheme     calc
_refine_ls_weighting_details
              'w=1/[\s^2^(Fo^2^)+(0.0826P)^2^+0.3825P] where P=(Fo^2^+2Fc^2^)/3'
_atom_sites_solution_hydrogens     geom
_atom_sites_solution_primary     ?
_atom_sites_solution_secondary     ?
_refine_ls_shift/su_max     0.000
_refine_ls_shift/su_mean     0.000
_refine_diff_density_max     0.307
_refine_diff_density_min     -0.200
_refine_ls_extinction_method     none
_refine_ls_extinction_coef     .
loop_
    _atom_type_symbol
    _atom_type_description
    _atom_type_scat_dispersion_real
    _atom_type_scat_dispersion_imag
    _atom_type_scat_source
    'C' 'C' 0.0181 0.0091
                         'International Tables Vol C Tables 4.2.6.8 and 6.1.1.4'
    'H' 'H' 0.0000 0.0000
                         'International Tables Vol C Tables 4.2.6.8 and 6.1.1.4'
    'N' 'N' 0.0311 0.0180
                         'International Tables Vol C Tables 4.2.6.8 and 6.1.1.4'
    'O' 'O' 0.0492 0.0322
                         'International Tables Vol C Tables 4.2.6.8 and 6.1.1.4'
_computing_data_collection
;
CrysAlis PRO (Oxford Diffraction, 2009)
;
_computing_cell_refinement
;
CrysAlis PRO (Oxford Diffraction, 2009)
;
_computing_data_reduction
;
CrysAlis PRO (Oxford Diffraction, 2009)
;
_computing_structure_solution
;
SHELXS97 (Sheldrick, 2008)
;
_computing_structure_refinement
;
SHELXL2014 (Sheldrick, 2015)
;
_computing_molecular_graphics
;
XP in SHELXTL (Sheldrick, 2008) and Mercury (Macrae <i>et al.</i>,
2008)
;
_computing_publication_material
;
SHELXTL (Sheldrick, 2008)
;
loop_
    _atom_site_type_symbol
    _atom_site_label
    _atom_site_fract_x
    _atom_site_fract_y
    _atom_site_fract_z
    _atom_site_U_iso_or_equiv
    _atom_site_adp_type
    _atom_site_calc_flag
    _atom_site_occupancy
    _atom_site_disorder_assembly
    _atom_site_disorder_group
    O O1 0.7005(3) -0.09081(15) 0.54727(12) 0.0677(6) Uani d 1 . .
    O O2 0.9284(3) 0.88109(16) 0.33072(13) 0.0718(6) Uani d 1 . .
    O O3 0.9755(5) 0.7632(2) 0.23673(14) 0.0913(9) Uani d 1 . .
    N N1 0.6413(3) 0.24377(15) 0.62105(12) 0.0462(5) Uani d 1 . .
    N N2 0.7312(3) 0.10238(16) 0.52922(11) 0.0446(5) Uani d 1 . .
    N N3 0.5181(4) 0.18637(18) 0.73866(13) 0.0584(6) Uani d 1 . .
    N N4 0.9345(3) 0.78291(19) 0.30362(13) 0.0560(6) Uani d 1 . .
    C C1 0.7062(3) 0.21345(18) 0.55449(13) 0.0428(5) Uani d 1 . .
    C C2 0.6831(4) 0.00730(19) 0.57260(15) 0.0471(5) Uani d 1 . .
    C C3 0.5521(4) -0.0476(2) 0.70117(16) 0.0527(6) Uani d 1 . .
    H H3 0.5655 -0.1253 0.6891 0.063 Uiso calc 1 . .
    C C4 0.4772(4) -0.0150(2) 0.76967(16) 0.0572(7) Uani d 1 . .
    H H4 0.4362 -0.0698 0.8051 0.069 Uiso calc 1 . .
    C C5 0.4631(5) 0.1021(2) 0.78581(16) 0.0611(7) Uani d 1 . .
    H H5 0.4114 0.1232 0.8330 0.073 Uiso calc 1 . .
    C C6 0.5898(3) 0.15420(19) 0.66978(14) 0.0454(5) Uani d 1 . .
    C C7 0.6088(3) 0.03714(19) 0.64897(13) 0.0441(5) Uani d 1 . .
    C C8 0.7641(3) 0.29244(19) 0.49255(13) 0.0428(5) Uani d 1 . .
    C C9 0.8364(4) 0.2207(2) 0.42615(14) 0.0506(6) Uani d 1 . .
    H H9A 0.9678 0.2356 0.4178 0.061 Uiso calc 1 . .
    H H9B 0.7685 0.2379 0.3787 0.061 Uiso calc 1 . .
    C C10 0.8050(4) 0.0949(2) 0.45079(15) 0.0526(6) Uani d 1 . .
    H H10A 0.7167 0.0572 0.4164 0.063 Uiso calc 1 . .
    H H10B 0.9213 0.0522 0.4503 0.063 Uiso calc 1 . .
    C C11 0.7470(3) 0.4070(2) 0.50057(14) 0.0452(5) Uani d 1 . .
    H H11 0.6939 0.4308 0.5469 0.054 Uiso calc 1 . .
    C C12 0.7990(3) 0.50060(19) 0.44770(13) 0.0422(5) Uani d 1 . .
    C C13 0.8910(4) 0.4833(2) 0.37725(15) 0.0502(6) Uani d 1 . .
    H H13 0.9231 0.4089 0.3621 0.060 Uiso calc 1 . .
    C C14 0.9345(4) 0.5759(2) 0.33012(14) 0.0495(6) Uani d 1 . .
    H H14 0.9938 0.5643 0.2830 0.059 Uiso calc 1 . .
    C C15 0.8886(3) 0.6858(2) 0.35404(13) 0.0459(5) Uani d 1 . .
    C C16 0.8010(4) 0.7066(2) 0.42325(14) 0.0474(5) Uani d 1 . .
    H H16 0.7732 0.7816 0.4385 0.057 Uiso calc 1 . .
    C C17 0.7552(3) 0.6140(2) 0.46970(14) 0.0465(5) Uani d 1 . .
    H H17 0.6944 0.6270 0.5163 0.056 Uiso calc 1 . .
loop_
    _atom_site_aniso_label
    _atom_site_aniso_U_11
    _atom_site_aniso_U_22
    _atom_site_aniso_U_33
    _atom_site_aniso_U_12
    _atom_site_aniso_U_13
    _atom_site_aniso_U_23
    O1 0.1034(16) 0.0362(9) 0.0640(12) -0.0012(9) 0.0249(11) -0.0063(8)
    O2 0.1033(17) 0.0415(10) 0.0708(13) -0.0056(10) 0.0169(12) 0.0069(9)
    O3 0.151(2) 0.0669(14) 0.0568(13) 0.0001(14) 0.0446(15) 0.0151(10)
    N1 0.0638(12) 0.0332(9) 0.0419(10) -0.0014(8) 0.0163(9) -0.0002(7)
    N2 0.0558(11) 0.0365(9) 0.0416(10) 0.0003(8) 0.0106(8) -0.0027(7)
    N3 0.0854(16) 0.0414(11) 0.0485(12) 0.0009(10) 0.0222(11) 0.0014(9)
    N4 0.0722(14) 0.0476(11) 0.0485(12) -0.0036(10) 0.0120(10) 0.0120(9)
    C1 0.0499(12) 0.0336(10) 0.0448(12) 0.0002(8) 0.0075(9) -0.0014(8)
    C2 0.0582(13) 0.0356(11) 0.0476(13) -0.0007(9) 0.0096(10) -0.0010(9)
    C3 0.0683(15) 0.0383(11) 0.0516(14) -0.0024(11) 0.0052(12) 0.0048(10)
    C4 0.0755(17) 0.0467(13) 0.0496(14) -0.0040(12) 0.0113(12) 0.0123(11)
    C5 0.087(2) 0.0504(14) 0.0460(14) 0.0001(13) 0.0224(13) 0.0072(11)
    C6 0.0562(13) 0.0387(11) 0.0414(11) 0.0005(9) 0.0095(10) 0.0026(9)
    C7 0.0517(12) 0.0374(11) 0.0433(12) -0.0003(9) 0.0073(10) 0.0014(9)
    C8 0.0496(12) 0.0422(12) 0.0368(11) -0.0013(9) 0.0102(9) -0.0022(9)
    C9 0.0649(14) 0.0481(12) 0.0389(12) -0.0027(11) 0.0120(10) -0.0025(10)
    C10 0.0688(16) 0.0437(12) 0.0455(13) -0.0001(11) 0.0116(12) -0.0053(10)
    C11 0.0559(13) 0.0409(11) 0.0390(11) 0.0001(9) 0.0124(9) 0.0010(9)
    C12 0.0498(12) 0.0401(11) 0.0369(11) -0.0017(9) 0.0083(9) 0.0012(8)
    C13 0.0695(15) 0.0378(11) 0.0435(13) 0.0005(10) 0.0154(11) -0.0026(9)
    C14 0.0687(15) 0.0463(12) 0.0335(11) -0.0020(11) 0.0165(10) -0.0013(9)
    C15 0.0558(13) 0.0405(11) 0.0415(12) -0.0039(9) 0.0040(10) 0.0074(9)
    C16 0.0604(14) 0.0377(11) 0.0440(12) 0.0016(9) 0.0095(10) -0.0019(9)
    C17 0.0552(13) 0.0438(12) 0.0406(12) 0.0019(10) 0.0115(10) -0.0006(9)
_geom_special_details
;
 All esds (except the esd in the dihedral angle between two l.s. planes)
 are estimated using the full covariance matrix.  The cell esds are taken
 into account individually in the estimation of esds in distances, angles
 and torsion angles; correlations between esds in cell parameters are only
 used when they are defined by crystal symmetry.  An approximate (isotropic)
 treatment of cell esds is used for estimating esds involving l.s. planes.
;
loop_
    _geom_bond_atom_site_label_1
    _geom_bond_atom_site_label_2
    _geom_bond_site_symmetry_2
    _geom_bond_distance
    _geom_bond_publ_flag
    O1 C2 . 1.225(3) ?
    O2 N4 . 1.231(3) ?
    O3 N4 . 1.214(3) ?
    N1 C1 . 1.291(3) ?
    N1 C6 . 1.387(3) ?
    N2 C1 . 1.371(3) ?
    N2 C2 . 1.377(3) ?
    N2 C10 . 1.459(3) ?
    N3 C5 . 1.332(3) ?
    N3 C6 . 1.350(3) ?
    N4 C15 . 1.461(3) ?
    C1 C8 . 1.469(3) ?
    C2 C7 . 1.466(3) ?
    C3 C4 . 1.355(4) ?
    C3 C7 . 1.394(3) ?
    C3 H3 . 0.9300 ?
    C4 C5 . 1.389(4) ?
    C4 H4 . 0.9300 ?
    C5 H5 . 0.9300 ?
    C6 C7 . 1.410(3) ?
    C8 C11 . 1.340(3) ?
    C8 C9 . 1.510(3) ?
    C9 C10 . 1.535(3) ?
    C9 H9A . 0.9700 ?
    C9 H9B . 0.9700 ?
    C10 H10A . 0.9700 ?
    C10 H10B . 0.9700 ?
    C11 C12 . 1.467(3) ?
    C11 H11 . 0.9300 ?
    C12 C13 . 1.401(3) ?
    C12 C17 . 1.404(3) ?
    C13 C14 . 1.383(3) ?
    C13 H13 . 0.9300 ?
    C14 C15 . 1.379(3) ?
    C14 H14 . 0.9300 ?
    C15 C16 . 1.374(3) ?
    C16 C17 . 1.380(3) ?
    C16 H16 . 0.9300 ?
    C17 H17 . 0.9300 ?
loop_
    _geom_angle_atom_site_label_1
    _geom_angle_atom_site_label_2
    _geom_angle_atom_site_label_3
    _geom_angle_site_symmetry_1
    _geom_angle_site_symmetry_3
    _geom_angle
    _geom_angle_publ_flag
    C1 N1 C6 . . 115.76(19) ?
    C1 N2 C2 . . 123.0(2) ?
    C1 N2 C10 . . 113.55(19) ?
    C2 N2 C10 . . 123.40(19) ?
    C5 N3 C6 . . 116.8(2) ?
    O3 N4 O2 . . 123.0(2) ?
    O3 N4 C15 . . 118.5(2) ?
    O2 N4 C15 . . 118.5(2) ?
    N1 C1 N2 . . 125.9(2) ?
    N1 C1 C8 . . 125.7(2) ?
    N2 C1 C8 . . 108.39(19) ?
    O1 C2 N2 . . 121.5(2) ?
    O1 C2 C7 . . 125.3(2) ?
    N2 C2 C7 . . 113.18(19) ?
    C4 C3 C7 . . 119.1(2) ?
    C4 C3 H3 . . 120.4 ?
    C7 C3 H3 . . 120.4 ?
    C3 C4 C5 . . 118.5(2) ?
    C3 C4 H4 . . 120.8 ?
    C5 C4 H4 . . 120.8 ?
    N3 C5 C4 . . 124.8(3) ?
    N3 C5 H5 . . 117.6 ?
    C4 C5 H5 . . 117.6 ?
    N3 C6 N1 . . 115.5(2) ?
    N3 C6 C7 . . 121.8(2) ?
    N1 C6 C7 . . 122.6(2) ?
    C3 C7 C6 . . 118.9(2) ?
    C3 C7 C2 . . 121.6(2) ?
    C6 C7 C2 . . 119.5(2) ?
    C11 C8 C1 . . 121.0(2) ?
    C11 C8 C9 . . 131.0(2) ?
    C1 C8 C9 . . 108.02(19) ?
    C8 C9 C10 . . 105.11(19) ?
    C8 C9 H9A . . 110.7 ?
    C10 C9 H9A . . 110.7 ?
    C8 C9 H9B . . 110.7 ?
    C10 C9 H9B . . 110.7 ?
    H9A C9 H9B . . 108.8 ?
    N2 C10 C9 . . 104.79(18) ?
    N2 C10 H10A . . 110.8 ?
    C9 C10 H10A . . 110.8 ?
    N2 C10 H10B . . 110.8 ?
    C9 C10 H10B . . 110.8 ?
    H10A C10 H10B . . 108.9 ?
    C8 C11 C12 . . 130.1(2) ?
    C8 C11 H11 . . 114.9 ?
    C12 C11 H11 . . 114.9 ?
    C13 C12 C17 . . 118.4(2) ?
    C13 C12 C11 . . 123.8(2) ?
    C17 C12 C11 . . 117.8(2) ?
    C14 C13 C12 . . 120.5(2) ?
    C14 C13 H13 . . 119.7 ?
    C12 C13 H13 . . 119.7 ?
    C15 C14 C13 . . 119.0(2) ?
    C15 C14 H14 . . 120.5 ?
    C13 C14 H14 . . 120.5 ?
    C16 C15 C14 . . 122.3(2) ?
    C16 C15 N4 . . 119.2(2) ?
    C14 C15 N4 . . 118.5(2) ?
    C15 C16 C17 . . 118.7(2) ?
    C15 C16 H16 . . 120.7 ?
    C17 C16 H16 . . 120.7 ?
    C16 C17 C12 . . 121.1(2) ?
    C16 C17 H17 . . 119.5 ?
    C12 C17 H17 . . 119.5 ?
loop_
    _geom_torsion_atom_site_label_1
    _geom_torsion_atom_site_label_2
    _geom_torsion_atom_site_label_3
    _geom_torsion_atom_site_label_4
    _geom_torsion_site_symmetry_1
    _geom_torsion_site_symmetry_2
    _geom_torsion_site_symmetry_3
    _geom_torsion_site_symmetry_4
    _geom_torsion
    _geom_torsion_publ_flag
    C6 N1 C1 N2 . . . . -1.3(4) ?
    C6 N1 C1 C8 . . . . 178.0(2) ?
    C2 N2 C1 N1 . . . . 2.0(4) ?
    C10 N2 C1 N1 . . . . 179.3(2) ?
    C2 N2 C1 C8 . . . . -177.4(2) ?
    C10 N2 C1 C8 . . . . -0.1(3) ?
    C1 N2 C2 O1 . . . . 177.2(3) ?
    C10 N2 C2 O1 . . . . 0.2(4) ?
    C1 N2 C2 C7 . . . . -1.9(4) ?
    C10 N2 C2 C7 . . . . -178.9(2) ?
    C7 C3 C4 C5 . . . . -1.2(5) ?
    C6 N3 C5 C4 . . . . 1.1(5) ?
    C3 C4 C5 N3 . . . . 0.0(5) ?
    C5 N3 C6 N1 . . . . 178.4(3) ?
    C5 N3 C6 C7 . . . . -1.0(4) ?
    C1 N1 C6 N3 . . . . -178.6(2) ?
    C1 N1 C6 C7 . . . . 0.8(4) ?
    C4 C3 C7 C6 . . . . 1.2(4) ?
    C4 C3 C7 C2 . . . . -177.2(3) ?
    N3 C6 C7 C3 . . . . -0.1(4) ?
    N1 C6 C7 C3 . . . . -179.4(2) ?
    N3 C6 C7 C2 . . . . 178.4(2) ?
    N1 C6 C7 C2 . . . . -1.0(4) ?
    O1 C2 C7 C3 . . . . 0.8(4) ?
    N2 C2 C7 C3 . . . . 179.9(2) ?
    O1 C2 C7 C6 . . . . -177.7(3) ?
    N2 C2 C7 C6 . . . . 1.4(3) ?
    N1 C1 C8 C11 . . . . -2.2(4) ?
    N2 C1 C8 C11 . . . . 177.2(2) ?
    N1 C1 C8 C9 . . . . 178.3(2) ?
    N2 C1 C8 C9 . . . . -2.4(3) ?
    C11 C8 C9 C10 . . . . -175.8(3) ?
    C1 C8 C9 C10 . . . . 3.7(3) ?
    C1 N2 C10 C9 . . . . 2.5(3) ?
    C2 N2 C10 C9 . . . . 179.7(2) ?
    C8 C9 C10 N2 . . . . -3.7(3) ?
    C1 C8 C11 C12 . . . . 178.5(2) ?
    C9 C8 C11 C12 . . . . -2.1(5) ?
    C8 C11 C12 C13 . . . . -4.0(4) ?
    C8 C11 C12 C17 . . . . 176.6(3) ?
    C17 C12 C13 C14 . . . . -1.1(4) ?
    C11 C12 C13 C14 . . . . 179.6(3) ?
    C12 C13 C14 C15 . . . . 1.0(4) ?
    C13 C14 C15 C16 . . . . 0.0(4) ?
    C13 C14 C15 N4 . . . . -179.7(2) ?
    O3 N4 C15 C16 . . . . -165.0(3) ?
    O2 N4 C15 C16 . . . . 14.5(4) ?
    O3 N4 C15 C14 . . . . 14.8(4) ?
    O2 N4 C15 C14 . . . . -165.7(3) ?
    C14 C15 C16 C17 . . . . -1.0(4) ?
    N4 C15 C16 C17 . . . . 178.8(2) ?
    C15 C16 C17 C12 . . . . 0.9(4) ?
    C13 C12 C17 C16 . . . . 0.1(4) ?
    C11 C12 C17 C16 . . . . 179.5(2) ?
loop_
    _geom_hbond_atom_site_label_D
    _geom_hbond_atom_site_label_H
    _geom_hbond_atom_site_label_A
    _geom_hbond_site_symmetry_A
    _geom_hbond_distance_DH
    _geom_hbond_distance_HA
    _geom_hbond_distance_DA
    _geom_hbond_angle_DHA
    C3 H3 N3 2_646 0.93 2.58 3.292(3) 133
    C4 H4 N1 2_646 0.93 2.57 3.480(3) 166
    C13 H13 O3 2_745 0.93 2.51 3.363(3) 153
    C16 H16 O1 1_565 0.93 2.45 3.259(3) 145
_shelx_hkl_file
;
   0   0   2  223.67    5.15
   0   0  -2  220.50    5.68
   0   0   3    0.37    0.71
   0   0   4 1072.23   16.08
   0   0   5    0.74    1.24
   0   0   6   40.50    4.04
   0   0   7    1.77    1.56
   0   0   8  294.85   12.46
   0   0   9   -1.02    1.40
   0   0  10  736.45   22.54
   0   0  11    1.71    1.78
   0   0 -11    2.34    2.08
   0   0 -12    0.85    2.24
   0   0 -13    1.93    2.31
   0   0 -13    0.28    1.04
   0   0 -13    0.54    1.18
   0   0 -14    9.75    1.98
   0   0 -14    8.34    4.47
   0   0 -14    9.45    1.95
   0   0 -15    3.07    3.04
   0   0 -15   -0.68    1.13
   0   0 -16   36.08    3.61
   0   0 -17    8.41    2.35
   0   0 -18   20.27    2.71
   0   0 -19    0.01    0.95
   0   0 -19    0.02    0.93
   0   0 -20    1.23    0.96
   0   0 -21    0.27    0.59
   0   1   0   -0.03    0.34
   0   1   0    0.18    0.30
   0   1   0   -0.27    0.44
   0   1   0    0.12    0.38
   0   1   1  200.59    5.11
   0   1  -1  198.60    4.87
   0   1  -1  188.35    4.88
   0   1   1  202.79    4.74
   0   1   2 2603.81   22.18
   0   1  -2 2630.28   19.28
   0   1  -2 2585.48   21.20
   0  -1   3   31.45    1.91
   0   1  -3   30.49    2.86
   0   1   3   32.18    3.02
   0   1   4  529.70   12.97
   0   1  -4  541.96   12.92
   0  -1   4  536.53    9.58
   0   1  -5   30.46    3.64
   0  -1   5   29.38    2.69
   0   1   5   28.55    3.46
   0   1   6   50.01    4.88
   0   1  -6   46.48    4.84
   0  -1   6   44.71    3.73
   0  -1   7  212.40    8.85
   0   1   7  204.22   10.42
   0   1  -7  197.19   10.48
   0   1  -8  425.64   16.54
   0   1   8  456.99   16.64
   0  -1   8  458.93   14.11
   0   1   9  866.78   24.41
   0   1  -9  864.80   25.33
   0  -1   9  914.87   21.48
   0  -1  10   31.47    4.42
   0   1 -10   25.25    4.93
   0   1  10   24.27    4.53
   0   1 -11    6.54    3.30
   0   1  11    1.89    2.44
   0   1  12   19.48    4.65
   0   1 -12   21.06    5.25
   0   1 -13   18.63    2.56
   0  -1 -13   13.46    4.36
   0  -1 -13   22.55    2.69
   0   1 -13   21.60    2.80
   0   1  13   24.17    2.85
   0  -1 -13   20.83    2.72
   0   1 -13   17.72    4.76
   0   1  13   25.78    5.87
   0  -1 -14    1.47    1.10
   0   1  14    1.43    1.15
   0   1 -14    1.08    1.24
   0   1 -14    2.19    1.50
   0   1 -14   -1.43    2.73
   0  -1 -14   -0.05    1.12
   0  -1 -14    1.63    2.85
   0   1  15   -1.34    1.28
   0   1 -15    0.14    1.01
   0   1 -15   -3.57    2.83
   0  -1 -15    0.16    1.02
   0   1 -16    3.75    1.44
   0  -1 -16    4.73    1.63
   0   1  16    5.38    1.12
   0  -1 -17   30.55    3.37
   0   1  17   32.07    3.29
   0   1 -17   28.10    3.26
   0  -1 -18    0.57    0.99
   0   1 -18    2.05    1.27
   0   1 -18    0.50    1.08
   0  -1 -19    0.61    1.03
   0   1 -19    0.67    0.92
   0   1 -20    1.72    0.93
   0  -1 -20    2.28    1.08
   0  -1 -21   -0.63    0.67
   0   1 -21    0.49    0.67
   0   2   0   37.22    3.05
   0   2   0   40.25    3.14
   0   2   0   45.08    2.60
   0   2   1  544.92   11.74
   0   2  -1  544.31   11.30
   0   2  -1  583.52    6.98
   0   2  -1  537.48   11.25
   0   2   1  549.22   10.67
   0   2   2  173.57    7.23
   0   2  -2  177.23    6.74
   0   2  -2  181.58    6.93
   0   2   2  184.45    7.05
   0   2   3 1311.74   20.60
   0   2  -3 1296.82   18.86
   0   2  -3 1286.84   19.71
   0  -2   4    5.54    0.77
   0   2  -4    5.01    1.87
   0   2   4    7.19    2.04
   0   2  -4    3.16    1.43
   0   2   5  434.94   14.11
   0   2  -5  442.06   13.88
   0   2  -5  434.62   12.10
   0  -2   5  427.92    7.86
   0   2  -6  286.13   12.11
   0   2   6  279.05   12.31
   0  -2   6  279.03    7.54
   0   2  -6  293.07   10.49
   0   2  -7   29.73    4.43
   0   2  -7   28.92    3.66
   0   2   7   27.23    4.18
   0  -2   7   28.27    2.82
   0  -2   8  208.10    8.21
   0   2  -8  215.19   10.16
   0   2   8  183.07   11.28
   0   2  -8  189.96   11.44
   0   2   9   22.68    4.35
   0   2  -9   26.85    3.87
   0   2  -9   21.24    4.32
   0   2  10   81.13    8.78
   0   2 -10   75.48    8.77
   0   2  11   -2.52    2.03
   0   2 -11    6.41    3.47
   0   2  12  102.57   10.63
   0   2 -12  113.59   11.16
   0   2  13   77.92    9.64
   0   2 -13   74.29    4.80
   0   2  13   72.52    4.87
   0   2 -13   80.71    9.75
   0   2 -13   76.36    4.93
   0  -2 -13   69.78    4.65
   0   2 -14    3.05    1.48
   0  -2 -14    0.07    0.97
   0   2  14   -3.93    2.21
   0   2 -14    6.53    3.87
   0   2  14    1.98    1.27
   0  -2 -14   -0.03    2.13
   0   2  15    3.10    1.32
   0  -2 -15   -0.01    1.06
   0   2 -15    2.97    1.39
   0   2  16   36.76    3.73
   0   2 -16   37.21    3.66
   0  -2 -16   39.29    3.60
   0   2 -16   38.84    3.61
   0   2 -17    1.01    1.13
   0   2 -17    7.48    2.07
   0   2  17    5.68    1.90
   0  -2 -17    1.40    1.75
   0   2  18   15.37    2.25
   0  -2 -18   11.21    2.01
   0   2 -18   13.61    2.26
   0   2 -18   11.78    2.03
   0  -2 -19   12.99    1.95
   0   2  19   13.86    1.90
   0   2 -19   10.77    1.87
   0  -2 -20    1.79    0.93
   0   2 -20   -0.12    0.82
   0   2 -21    0.11    0.62
   0  -2 -21    0.72    0.65
   0   3   0    1.93    1.74
   0   3   0    1.24    1.87
   0   3   0    0.79    0.96
   0   3  -1   48.60    2.76
   0   3  -1   44.83    4.08
   0   3  -1   52.76    4.44
   0   3   1   47.62    3.79
   0   3   1   47.70    4.42
   0   3   2  184.19    8.86
   0   3  -2  194.23    4.06
   0   3  -2  179.59    8.20
   0   3  -2  180.31    8.12
   0   3   2  178.55    7.93
   0   3  -3  235.32    9.81
   0   3  -3  245.79    9.65
   0   3   3  253.66   10.25
   0   3   3  238.77   10.51
   0   3   4  243.45   10.88
   0   3  -4  240.57    9.84
   0   3  -4  235.29   10.39
   0   3  -5   41.41    4.38
   0   3  -5   42.58    4.80
   0   3   5   37.04    4.62
   0   3   6   37.20    5.01
   0   3  -6   42.34    4.60
   0   3  -6   38.70    4.89
   0   3   7  222.22   12.47
   0   3  -7  221.54   12.10
   0   3  -7  260.91   11.59
   0   3  -8  320.40   15.47
   0   3   8  327.46   16.00
   0   3  -9   70.01    6.45
   0   3  -9   61.90    7.33
   0   3   9   55.78    7.00
   0   3 -10   60.03    8.04
   0   3  10   56.29    7.77
   0   3 -11   73.52    8.88
   0   3  11   56.99    7.94
   0   3 -12   18.94    2.59
   0   3 -12   24.70    2.84
   0   3 -12   19.71    5.03
   0   3  12   17.46    2.55
   0   3  12   13.96    4.01
   0   3 -13   85.14    5.21
   0   3 -13   90.65    5.42
   0  -3 -13   82.50    4.99
   0   3  13   83.28    5.28
   0   3  13   77.39   10.16
   0   3 -13   91.12   10.88
   0   3  14  493.03   13.12
   0   3 -14  500.58   12.98
   0   3 -14  529.04   26.50
   0  -3 -14  508.07   12.57
   0   3 -14  505.33   12.80
   0   3 -15   59.94    4.49
   0   3 -15   64.90    4.78
   0   3  15   61.71    4.80
   0  -3 -15   65.62    4.66
   0   3  16    1.74    1.39
   0   3 -16    1.64    1.19
   0  -3 -16    0.14    1.00
   0   3 -16    1.18    1.11
   0   3 -17  124.14    6.31
   0   3 -17  127.69    6.34
   0   3  17  132.65    6.46
   0  -3 -17  135.61    6.29
   0  -3 -18   16.30    2.15
   0   3 -18   16.97    2.37
   0   3  18   19.08    2.40
   0   3  19    2.37    1.17
   0   3 -19    0.84    1.00
   0   3 -20    0.68    0.77
   0   3  20    0.78    0.70
   0  -3 -21    0.32    0.54
   0   3 -21    0.71    0.51
   0   4   0  517.57   12.48
   0   4   0  510.06   15.80
   0   4  -1  683.15   18.16
   0   4   1  709.76   16.06
   0   4  -1  692.90   18.33
   0   4   1  702.86   18.88
   0   4  -1  725.10   12.69
   0   4   2  223.16    9.90
   0   4  -2  235.23    5.78
   0   4   2  200.54   10.55
   0   4  -2  214.88   10.35
   0   4  -2  229.24   10.65
   0   4   3  541.70   17.94
   0   4   3  531.94   16.38
   0   4  -3  542.53   16.56
   0   4  -3  524.06   16.66
   0   4  -4  266.01   11.96
   0   4  -4  267.56   12.29
   0   4   4  280.31   12.70
   0   4  -5  816.00   21.42
   0   4   5  811.38   22.75
   0   4  -5  787.97   22.15
   0   4  -6 2038.09   37.40
   0   4   6 2026.29   38.31
   0   4   7  276.18   14.91
   0   4  -7  269.99   14.49
   0   4  -8  136.25    9.59
   0   4   8  116.47   10.37
   0   4  -8  124.45   10.37
   0   4  -9   -2.87    2.07
   0   4   9    1.02    2.10
   0   4  -9    3.61    1.91
   0   4 -10   21.16    5.41
   0   4  10   23.00    5.49
   0   4 -11    2.22    2.32
   0   4  11    2.82    2.93
   0   4 -12    5.90    2.41
   0   4 -12    5.91    1.70
   0   4  12    4.39    1.60
   0   4  12    7.87    1.89
   0   4 -12    9.13    1.93
   0  -4 -13   28.69    2.92
   0   4 -13   28.88    6.53
   0   4 -13   23.88    2.92
   0   4 -13   24.54    2.92
   0   4  13   26.77    3.19
   0   4  13   17.33    5.20
   0   4  14   99.34    6.07
   0   4 -14  104.25    6.01
   0  -4 -14  102.28    5.52
   0   4 -14   93.30    5.46
   0   4 -15  169.50    7.42
   0   4 -15  172.36    7.67
   0  -4 -15  189.68    7.49
   0   4 -15  195.04    7.90
   0   4  15  170.51    7.93
   0   4  16  112.45    6.37
   0   4 -16  112.49    6.13
   0  -4 -16  121.70    5.82
   0   4 -17    5.65    1.61
   0  -4 -17    5.52    1.45
   0   4  17    5.03    1.69
   0   4 -18    0.76    1.01
   0   4  18    2.83    1.26
   0   4 -19    1.83    1.15
   0   4  19    0.04    0.93
   0   4 -20    0.54    0.71
   0   4  20   -0.29    0.61
   0   5   0    0.15    1.32
   0   5   0    0.69    1.78
   0   5  -1  216.28   11.62
   0   5   1  222.00   10.04
   0   5  -1  241.54    8.62
   0   5   1  206.53   11.82
   0   5  -2   10.32    2.88
   0   5  -2    9.70    3.12
   0   5   2    8.29    2.35
   0   5  -2   11.81    1.55
   0   5   2    7.05    2.73
   0   5  -3  138.03    9.58
   0   5   3  153.88    9.67
   0   5   3  139.40   10.24
   0   5  -3  144.63    9.89
   0   5   4    9.42    2.74
   0   5  -4   10.44    3.12
   0   5  -4    8.48    2.77
   0   5   5   45.67    5.96
   0   5  -5   41.76    5.57
   0   5  -5   37.27    5.54
   0   5   6  148.11   11.06
   0   5  -6  164.00   11.05
   0   5  -6  163.22   11.59
   0   5  -7  110.15    9.26
   0   5   7   97.36    9.59
   0   5  -7  101.98    9.70
   0   5  -8    0.52    1.82
   0   5   8   -2.03    2.01
   0   5  -8   -3.06    2.00
   0   5   9   56.13    7.95
   0   5  -9   69.92    8.88
   0   5  10    0.45    3.02
   0   5 -10   -3.64    2.76
   0   5  11  106.47    5.83
   0   5 -11  111.17    5.98
   0   5 -11  122.03    6.24
   0   5 -11  101.23   11.41
   0   5  11  109.50    6.59
   0   5  11  100.94   11.65
   0   5  12   -0.52    1.70
   0   5  12    0.43    1.35
   0   5 -12    3.08    1.16
   0   5 -12   -3.45    3.44
   0   5 -12    0.32    1.01
   0   5 -12    0.90    1.22
   0   5  12    0.02    1.34
   0   5 -13   17.07    2.59
   0   5 -13   13.97    2.26
   0   5 -13   16.84    2.36
   0   5 -13   10.50    4.58
   0   5  13   16.00    2.58
   0   5 -14   16.31    2.55
   0   5  14   18.41    2.77
   0   5 -14   20.02    2.73
   0   5  15   19.42    2.81
   0   5 -15   19.25    2.54
   0   5 -15   15.54    2.52
   0   5 -16    3.42    1.33
   0   5  16    1.66    1.12
   0   5 -16    4.25    1.47
   0   5 -17    1.57    0.97
   0   5  17   -0.14    1.36
   0   5 -17    1.74    1.17
   0   5  18    1.65    1.22
   0   5 -18    1.35    0.92
   0   5  19    0.42    0.91
   0   5 -19    1.03    0.87
   0   5  20    1.48    0.69
   0   5 -20    1.50    0.60
   0   6   0  986.33   21.39
   0   6   0  955.36   27.70
   0   6  -1   27.80    4.97
   0   6   1   27.72    5.34
   0   6   1   28.29    4.04
   0   6  -2  230.78   13.56
   0   6   2  232.62   12.14
   0   6   2  227.48   14.01
   0   6   3    1.85    1.91
   0   6   3    3.79    3.19
   0   6  -3    3.60    2.58
   0   6   4  202.95   12.70
   0   6  -4  219.48   13.49
   0   6  -4  204.41   13.41
   0   6  -5  108.85    9.70
   0   6   5  114.91   10.01
   0   6  -5  123.39   10.76
   0   6  -6   49.56    6.77
   0   6  -6   43.68    6.86
   0   6   6   42.39    6.54
   0   6  -7   20.42    4.52
   0   6   7   22.42    5.02
   0   6  -7   28.54    5.92
   0   6  -8    2.28    2.98
   0   6   8    2.20    2.40
   0   6  -8    2.64    2.08
   0   6   9  170.77    7.83
   0   6  -9  163.98    7.10
   0   6  -9  185.55   15.07
   0   6 -10   61.36    8.93
   0   6 -10   52.29    4.46
   0   6  10   53.07    9.15
   0   6  10   51.18    4.84
   0   6 -10   55.96    4.62
   0   6  10   58.62    4.50
   0   6  11   11.83    2.64
   0   6 -11   11.99    2.13
   0   6  11   19.19    5.78
   0   6  11   14.00    2.30
   0   6 -11   14.63    2.45
   0   6 -12   39.32    3.78
   0   6 -12   38.94    3.82
   0   6  12   41.85    3.93
   0   6  12   38.67    4.16
   0   6 -12   43.47    7.61
   0   6 -13    7.92    1.87
   0   6  13    6.94    2.10
   0   6  13    4.29    1.71
   0   6 -13    6.63    1.85
   0   6 -14   16.88    2.57
   0   6 -14   14.08    2.36
   0   6  14   16.16    2.62
   0   6 -15   46.30    3.76
   0   6 -15   43.98    3.80
   0   6  15   45.77    4.13
   0   6 -16    1.31    1.19
   0   6 -16    1.45    1.15
   0   6  16    0.08    1.08
   0   6  17    0.91    1.24
   0   6 -17    0.56    0.84
   0   6 -17    0.78    1.03
   0   6  18    1.96    1.11
   0   6 -18    0.56    0.86
   0   6 -19    1.89    0.71
   0   6  19    3.01    1.01
   0   7   0   -0.50    1.84
   0   7   1   68.72    8.53
   0   7   1   71.92    7.01
   0   7  -1   61.57    8.00
   0   7  -2    8.82    3.46
   0   7   2   10.79    3.66
   0   7   2    8.67    2.75
   0   7  -3   46.02    7.15
   0   7   3   55.24    8.12
   0   7   3   64.35    7.52
   0   7  -4    0.10    2.21
   0   7   4   -2.24    1.88
   0   7  -5   23.37    5.43
   0   7   5   20.68    4.77
   0   7  -6   45.82    7.39
   0   7   6   38.70    6.75
   0   7  -7  186.09   15.15
   0   7   7  196.74   15.28
   0   7  -8   38.08    7.19
   0   7   8   45.59    3.78
   0   7   8   41.23    7.44
   0   7  -8   36.26    3.59
   0   7  -8   41.87    3.64
   0   7   8   42.30    3.75
   0   7   8   37.99    3.79
   0   7  -8   36.91    3.50
   0   7   9    1.59    3.08
   0   7   9    2.18    1.32
   0   7  -9    2.61    1.55
   0   7  -9    0.99    1.14
   0   7   9    3.57    1.59
   0   7  -9    2.86    3.07
   0   7   9    0.54    1.49
   0   7  -9    2.72    1.41
   0   7 -10   15.50    2.61
   0   7  10    9.87    2.45
   0   7 -10   16.39    2.63
   0   7  10   13.56    2.29
   0   7  10   17.60    5.30
   0   7 -10   18.18    5.73
   0   7  11  238.18   10.04
   0   7 -11  245.27    9.33
   0   7 -11  228.92    8.98
   0   7  11  238.71    9.11
   0   7 -12  299.69   10.25
   0   7  12  309.39   10.40
   0   7  12  313.88   11.48
   0   7 -12  315.96   10.41
   0   7  13  155.52    8.02
   0   7 -13  161.02    7.35
   0   7  13  146.03    7.17
   0   7 -13  146.24    7.16
   0   7 -14   15.35    2.37
   0   7 -14   13.83    2.28
   0   7  14   16.43    2.51
   0   7 -15    4.56    1.60
   0   7 -15    2.43    1.26
   0   7  15    6.17    1.63
   0   7 -16    4.38    1.35
   0   7 -16    7.07    1.59
   0   7  16    7.85    1.91
   0   7  16    5.51    1.47
   0   7 -17    1.83    0.84
   0   7  17    0.02    0.97
   0   7 -17    1.03    0.85
   0   7  18    1.93    0.99
   0   7 -18    0.97    0.79
   0   7  19    2.68    0.72
   0   8   0  169.18   14.55
   0   8  -1    2.05    2.22
   0   8   1    6.24    3.12
   0   8  -2   22.42    5.45
   0   8   2   23.91    5.75
   0   8  -3  386.29   21.67
   0   8   3  464.09   20.94
   0   8  -4   -0.75    2.24
   0   8   4    0.05    1.32
   0   8  -5   17.05    2.53
   0   8   5   14.25    3.84
   0   8   5   15.92    2.53
   0   8  -5   14.72    2.30
   0   8  -5   12.90    4.91
   0   8  -5   18.57    2.62
   0   8  -6   14.65    2.32
   0   8   6   14.97    4.53
   0   8  -6   17.25    5.06
   0   8  -6   16.99    2.44
   0   8  -6   14.24    2.31
   0   8  -6   19.49    2.69
   0   8   6   19.63    2.77
   0   8  -7   12.19    2.27
   0   8   7   10.40    1.82
   0   8   7   12.45    2.14
   0   8  -7    8.56    2.07
   0   8  -7    7.13    3.58
   0   8   7    6.80    3.42
   0   8  -7   10.82    2.19
   0   8   7    9.23    2.08
   0   8   8    0.11    1.29
   0   8  -8    0.75    1.08
   0   8  -8   -0.43    1.22
   0   8   8    0.55    1.01
   0   8  -8   -0.98    2.63
   0   8   8   -0.31    1.15
   0   8  -8   -0.23    1.09
   0   8  -9   -0.01    1.04
   0   8  -9   -0.58    1.18
   0   8   9   -4.35    2.84
   0   8   9    0.23    1.29
   0   8  -9    3.38    3.17
   0   8  -9    2.40    1.46
   0   8   9    0.98    1.21
   0   8  10   -0.30    1.18
   0   8 -10    1.23    1.32
   0   8 -10    1.11    1.28
   0   8  10    1.01    1.40
   0   8 -10    1.95    1.44
   0   8 -11   90.28    5.73
   0   8 -11   88.40    5.70
   0   8  11   96.20    5.77
   0   8  11   98.45    6.39
   0   8  12   26.14    3.39
   0   8 -12   32.45    3.43
   0   8  12   33.51    3.55
   0   8 -12   28.71    3.25
   0   8 -13    0.49    1.33
   0   8  13   -0.07    1.37
   0   8 -13    1.69    1.29
   0   8  13    0.57    1.02
   0   8 -14    8.47    1.83
   0   8 -14    8.08    1.80
   0   8  14    6.78    1.64
   0   8  15    1.02    1.03
   0   8 -15    1.53    1.02
   0   8  15    0.43    1.05
   0   8 -15    1.16    0.91
   0   8 -16    1.04    0.84
   0   8  16   -0.11    0.93
   0   8 -16    0.03    0.70
   0   8 -16    0.11    0.90
   0   8 -17    0.97    0.59
   0   8  17    2.06    0.96
   0   8  18    6.99    0.99
   0   9   0    0.57    1.24
   0   9   0   -1.87    1.31
   0   9   0    1.44    1.54
   0   9  -1   20.74    2.78
   0   9  -1   18.44    2.77
   0   9  -1   19.55    2.94
   0   9   1   19.17    2.65
   0   9   1   14.73    2.52
   0   9  -1    7.62    4.00
   0   9   1   14.88    5.92
   0   9   1   19.00    2.67
   0   9   2    2.79    1.48
   0   9  -2    4.11    1.50
   0   9   2    3.17    1.60
   0   9   2   -1.05    2.95
   0   9   2    5.02    1.76
   0   9  -2    6.78    1.80
   0   9  -2    2.97    1.39
   0   9   2    2.00    0.91
   0   9  -2   -1.53    2.74
   0   9  -3    0.96    1.17
   0   9  -3   -0.05    1.27
   0   9  -3    4.92    2.90
   0   9   3    1.66    1.30
   0   9   3    0.65    1.37
   0   9  -3    1.24    1.57
   0   9  -4   15.31    5.32
   0   9  -4   18.05    2.82
   0   9  -4   15.20    2.56
   0   9  -4   17.40    2.72
   0   9   4   18.90    2.85
   0   9  -5   41.26    4.04
   0   9  -5   47.76    4.24
   0   9  -5   45.59    4.16
   0   9   5   49.59    4.38
   0   9  -6    2.26    1.43
   0   9  -6    1.28    1.33
   0   9  -6    0.06    1.27
   0   9   6   -0.07    1.32
   0   9  -7    9.11    2.04
   0   9   7    8.51    1.97
   0   9  -7    8.28    2.17
   0   9  -7    8.31    2.12
   0   9   7    5.07    1.54
   0   9   7    5.71    1.98
   0   9   8   22.09    3.15
   0   9  -8   20.07    3.00
   0   9   8   19.81    2.65
   0   9  -8   20.92    2.90
   0   9  -8   21.07    2.92
   0   9  -9  109.33    6.38
   0   9  -9  117.98    6.51
   0   9  -9  129.92    6.70
   0   9  -9  127.26    6.92
   0   9   9  113.11    6.74
   0   9   9  124.23    6.38
   0   9  10    8.53    1.95
   0   9 -10   10.63    2.16
   0   9 -10    6.88    2.08
   0   9 -10    5.86    1.74
   0   9 -10    6.30    2.01
   0   9  10    4.57    2.26
   0   9  11    2.75    1.52
   0   9 -11    1.21    1.13
   0   9 -11    3.97    1.60
   0   9 -11    1.61    1.24
   0   9  11    3.13    1.68
   0   9 -11    2.30    1.28
   0   9 -12   -1.01    1.18
   0   9  12    0.19    0.98
   0   9 -12    0.42    1.08
   0   9 -12    0.64    1.28
   0   9  12    1.40    1.33
   0   9  13    6.37    1.58
   0   9 -13    3.77    1.30
   0   9 -13    4.13    1.41
   0   9  13    6.78    1.60
   0   9  14    1.88    0.96
   0   9  14    4.73    1.33
   0   9 -14    2.76    1.19
   0   9 -14    2.24    1.17
   0   9 -15    1.35    0.83
   0   9 -15    1.34    0.84
   0   9  15    0.21    0.87
   0   9  16    3.28    1.03
   0   9 -16    2.81    0.88
   0   9  16    3.48    0.98
   0  10   0  575.98   14.78
   0  10   0  560.18   14.40
   0  10   0  592.37   14.69
   0  10  -1   97.29    6.09
   0  10  -1   97.74    6.19
   0  10   1  122.15   14.03
   0  10   1   92.78    6.02
   0  10   1  103.00    6.19
   0  10   1   90.36    5.85
   0  10  -1   93.36   12.18
   0  10  -1   88.66    5.81
   0  10  -2  276.35   10.36
   0  10   2  285.66   10.28
   0  10  -2  279.48   10.20
   0  10  -2  276.13   10.12
   0  10   2  297.41   10.26
   0  10  -3   32.42    3.62
   0  10  -3   26.65    3.32
   0  10  -3   28.06    3.37
   0  10   3   35.44    3.48
   0  10   3   32.67    3.64
   0  10   4  129.97    6.63
   0  10  -4  103.09    6.22
   0  10  -4  121.62    6.79
   0  10   4  108.71    6.46
   0  10  -4  113.03    6.69
   0  10  -5   51.02    4.49
   0  10  -5   52.05    4.60
   0  10  -5   54.56    4.57
   0  10   5   51.56    4.46
   0  10  -6   10.73    2.34
   0  10  -6   11.44    2.19
   0  10   6   12.82    2.55
   0  10  -6   13.95    2.56
   0  10  -7   51.15    4.50
   0  10   7   47.58    4.37
   0  10  -7   50.38    4.39
   0  10  -7   49.60    4.31
   0  10   8   22.19    3.12
   0  10  -8   20.19    2.89
   0  10  -8   18.17    2.83
   0  10  -8   21.63    2.98
   0  10  -9    7.54    1.67
   0  10   9    5.89    1.96
   0  10  -9    6.78    1.93
   0  10   9    6.89    1.60
   0  10  -9    5.61    1.66
   0  10  10   22.01    2.65
   0  10 -10   20.52    2.78
   0  10 -10   21.80    2.77
   0  10 -10   17.57    2.58
   0  10  10   18.34    2.85
   0  10 -11    1.14    1.02
   0  10  11    0.63    0.85
   0  10 -11    0.70    1.29
   0  10  11    0.78    1.42
   0  10  11    1.69    0.93
   0  10  12    0.96    0.79
   0  10  12    2.43    1.51
   0  10 -12    2.13    1.22
   0  10  12   -0.58    0.90
   0  10 -12   -1.00    1.13
   0  10  13    3.51    1.10
   0  10 -13    4.62    1.22
   0  10 -13    3.89    1.20
   0  10  13    3.96    1.04
   0  10 -14    7.91    1.39
   0  10  14    7.62    1.44
   0  10 -14   11.33    1.58
   0  10  14    8.55    1.28
   0  10 -15    7.74    1.13
   0  10  15    6.98    1.25
   0  11   0    1.01    1.42
   0  11   0    1.04    1.53
   0  11   0    0.90    1.24
   0  11  -1   17.05    2.72
   0  11  -1   16.19    2.79
   0  11  -1   13.88    2.41
   0  11   1   17.89    2.71
   0  11  -2    1.75    1.37
   0  11  -2    2.79    1.55
   0  11   2    2.38    1.54
   0  11  -2    1.32    1.50
   0  11   3  125.72    6.81
   0  11  -3  125.19    6.84
   0  11   3  151.81    6.89
   0  11  -3  130.33    7.18
   0  11  -3  125.55    6.83
   0  11   4    8.47    2.15
   0  11   4   12.63    2.08
   0  11  -4   12.69    2.38
   0  11  -4   12.76    2.28
   0  11  -4   11.73    2.45
   0  11   5   10.37    2.00
   0  11  -5    9.01    1.95
   0  11  -5    8.79    1.97
   0  11  -5   11.46    2.44
   0  11   5   10.96    2.22
   0  11   6   59.64    4.46
   0  11  -6   52.15    4.43
   0  11  -6   52.85    4.47
   0  11  -6   58.11    4.59
   0  11   6   52.58    4.35
   0  11   7   11.41    2.05
   0  11  -7    9.32    2.09
   0  11  -7    8.07    1.88
   0  11   7    8.02    2.07
   0  11  -7    8.67    1.99
   0  11   8    1.47    1.31
   0  11  -8    2.18    1.41
   0  11  -8    3.78    1.33
   0  11   8    0.87    1.13
   0  11  -8    1.78    1.28
   0  11   9    0.48    1.07
   0  11   9    0.67    1.15
   0  11  -9    2.03    1.30
   0  11  -9    2.13    1.17
   0  11  10    0.49    1.05
   0  11 -10    0.51    1.01
   0  11 -10    2.71    1.24
   0  11  10    0.93    1.34
   0  11 -11    3.75    1.21
   0  11  11    4.62    1.48
   0  11  11    3.35    1.31
   0  11 -11    5.95    1.51
   0  11  12    7.28    1.48
   0  11 -12    8.61    1.42
   0  11 -12    9.88    1.54
   0  11 -13    0.88    0.74
   0  11  13    1.76    0.89
   0  11 -13    1.78    0.64
   0  11  14    6.36    1.05
   0  12   0    2.05    1.53
   0  12  -1    2.42    1.31
   0  12   1    1.96    1.60
   0  12   2    4.15    1.54
   0  12  -2    5.03    1.70
   0  12  -2    4.15    1.78
   0  12  -3   -0.68    1.39
   0  12  -3    0.15    1.25
   0  12   3    0.50    1.05
   0  12  -4   -0.18    1.03
   0  12  -4   -0.68    1.25
   0  12   4   -0.44    1.04
   0  12  -5    0.15    0.95
   0  12  -5    1.03    1.35
   0  12   5    0.06    0.96
   0  12   5    0.86    1.04
   0  12   6    9.50    1.77
   0  12  -6    7.08    1.64
   0  12  -6    9.88    2.08
   0  12   6   10.25    2.07
   0  12  -7    3.90    1.57
   0  12   7    1.11    0.93
   0  12  -7    1.69    1.27
   0  12   7    2.72    1.44
   0  12  -8    4.80    1.27
   0  12   8    6.35    1.60
   0  12   8    7.43    1.57
   0  12  -8    6.61    1.53
   0  12  -9    4.31    1.24
   0  12   9    4.29    1.40
   0  12   9    6.34    1.44
   0  12  -9    3.89    1.26
   0  12  10   10.38    1.55
   0  12  10   10.81    1.71
   0  12 -10    9.10    1.53
   0  12 -10    9.39    1.47
   0  12 -11    0.79    0.60
   0  12 -11    1.94    0.95
   0  12  11    1.71    0.88
   0  12  12    4.32    0.85
   0  13   0   -0.64    1.02
   0  13  -1    4.47    1.42
   0  13   1    4.67    1.47
   0  13  -2    3.22    1.26
   0  13   2    2.10    1.08
   0  13  -3   11.79    1.96
   0  13   3    8.15    1.67
   0  13   4    4.90    1.39
   0  13  -4    5.08    1.40
   0  13  -5    9.83    1.67
   0  13   5   11.79    1.69
   0  13   5   11.28    1.82
   0  13   6   10.49    1.44
   0  13   6   10.83    1.74
   0  13  -6    6.19    1.23
   0  13  -6    8.29    1.46
   0  13  -7    2.38    0.93
   0  13   7    0.19    0.90
   0  13  -8   -1.03    0.66
   0  13   8    0.32    0.75
   0  13   9    0.30    0.61
   0  14   0    0.64    0.84
   0  14   0    0.62    0.77
   0  14   1    3.51    0.97
   0  14  -1    2.18    0.88
   0  14   1    2.75    0.86
   0  14  -1    3.40    0.99
   0  14  -2   11.61    1.41
   0  14   2   11.68    1.51
   0  14  -2    7.44    1.31
   0  14   2   11.65    1.50
   0  14   3    1.74    0.87
   0  14  -3   -0.08    0.64
   0  14   3    1.50    0.75
   0  14  -3    1.22    0.72
   0  14  -4   -0.40    0.57
   0  14  -4   -1.16    0.62
   0  14   4    0.50    0.65
   0  14   4    0.77    0.66
   0  14   5    6.48    0.99
   1   0 -21   -0.58    0.66
   1   0 -20   -0.04    0.76
   1   0 -20    0.88    0.85
   1   0 -19    0.46    1.01
   1   0 -19    0.73    0.95
   1   0 -18    0.75    1.21
   1   0 -17    0.08    1.14
   1   0 -16   54.17    4.40
   1   0 -16   65.69    4.78
   1   0 -15   -0.04    1.05
   1   0 -15    0.24    1.14
   1   0 -14    0.74    1.24
   1   0 -14    1.94    1.29
   1   0 -13   -0.39    1.06
   1   0 -13   -3.82    1.40
  -1   0  12   83.74    8.84
   1   0 -12   78.46    8.83
  -1   0  11    0.85    2.08
   1   0 -11    1.41    2.15
   1   0 -10  193.68   11.83
  -1   0  10  207.61   12.55
  -1   0   9  244.78   13.52
   1   0  -9  226.34   12.71
   1   0  -8   70.39    6.26
  -1   0   8   78.14    6.86
   1   0  -8   65.58    6.99
   1   0  -7   -0.33    1.64
   1   0  -6   52.48    5.35
   1   0  -5   -0.17    1.39
   1   0  -4  257.01    9.66
   1   0  -3    1.21    1.20
   1   0  -2  592.37    5.94
   1   0  -2  585.15   11.98
   1   0  -1    1.61    1.04
   1   0   0    0.08    0.66
   1   0   1   87.97    4.19
   1   0   2   25.04    2.37
   1   0   3    0.97    0.87
   1   0   4  717.63   14.32
   1   0   5    0.30    1.00
  -1   0  -6  208.61    3.98
   1   0   6  211.90    9.27
   1   0   7    0.65    1.55
   1   0   8   42.35    4.88
   1   0   9    1.66    1.42
   1   0  10   43.85    5.58
  -1   0 -11   76.57    9.25
   1   0  11   80.97    8.25
  -1   0 -12   29.60    5.90
  -1   0 -13    0.26    0.99
  -1   0 -13   -4.14    3.10
   1   0  14   19.56    2.40
  -1   0 -14   12.61    2.09
  -1   0 -14   19.16    5.39
  -1   0 -15   -1.30    1.22
   1   0  15    1.82    1.42
  -1   0 -16   -0.73    1.20
  -1   0 -17    0.85    1.12
  -1   0 -18    9.38    1.85
  -1   0 -19   -0.14    0.88
  -1   0 -20   -1.07    0.99
  -1   0 -21    0.69    0.62
   1   1 -21    1.63    0.69
   1  -1 -21    0.35    0.59
   1   1 -20    5.93    1.40
   1  -1 -20    5.00    1.22
   1  -1 -20    3.84    1.15
   1   1 -19   -0.07    0.84
   1  -1 -19    1.48    1.10
   1   1 -19    1.05    1.11
   1   1 -18    0.94    1.09
   1  -1 -18    1.62    1.23
   1   1 -18    0.92    1.13
   1  -1 -17    1.03    1.15
   1   1 -17    1.24    1.19
   1  -1 -16  197.76    8.24
   1   1 -16  207.49    8.44
   1   1 -16  206.74    8.40
   1  -1 -16  220.80    8.52
   1   1 -15    2.75    1.43
   1  -1 -15    1.57    1.15
   1  -1 -15    2.87    1.40
   1   1 -15    2.90    1.21
   1  -1 -14   13.03    2.26
   1   1 -14   10.66    1.96
   1  -1 -14    9.56    2.09
   1   1 -14    9.64    1.92
   1   1 -13    9.49    1.88
   1   1 -13    9.54    1.92
   1  -1 -13    7.97    1.72
  -1   1  13   11.88    3.92
   1  -1 -13   12.55    2.06
   1   1 -12   94.96    9.50
  -1   1  12   82.50    9.39
   1  -1 -12  106.95   10.13
  -1   1  11    0.55    1.78
   1  -1 -11   -2.58    1.98
   1   1 -11   -0.26    1.59
   1   1 -10   90.37    8.31
  -1   1  10   89.40    8.69
  -1  -1  10   95.00    8.08
   1   1  -9   28.93    4.61
  -1   1   9   32.04    5.07
  -1  -1   9   34.88    4.71
  -1   1   8  544.85   18.85
  -1  -1   8  570.61   17.24
   1  -1  -8  571.24   19.60
   1   1  -8  571.14   17.68
   1   1  -8  533.39   19.85
   1   1  -7  942.39   21.01
   1  -1  -7  988.29   23.64
   1   1  -7  977.56   24.63
   1  -1  -6   83.96    6.47
   1   1  -6   77.32    6.55
  -1   1   6   84.87    4.09
   1   1  -6   71.16    5.36
   1   1  -5   44.97    4.78
   1  -1  -5   43.05    4.33
   1   1  -5   45.77    3.84
   1   1  -4  357.08    9.24
   1  -1  -4  349.49   10.94
   1   1  -4  354.65   11.66
   1  -1  -3  575.23   12.69
   1   1  -3  565.84   13.30
   1   1  -3  571.24   10.06
   1   1  -2 1389.20   18.81
   1   1  -2 1405.61   13.96
   1  -1  -2 1361.01   17.91
   1  -1  -1 2670.06   23.71
   1   1  -1 2687.24   23.89
   1   1  -1 2698.15   18.44
   1   1   0  517.80   10.35
   1   1   0  547.91   10.47
   1   1   0  520.31    9.03
  -1   1   0  532.19    7.98
   1   1   1   10.06    1.37
  -1   1  -1   10.48    1.52
   1   1   1    7.37    1.64
   1   1   2  783.17   14.45
  -1   1  -2  777.78   13.65
   1  -1   2  809.36   11.30
   1   1   2  806.35   10.43
   1  -1   3 2781.53   22.23
   1   1   3 2726.00   29.04
   1   1   4  896.63   18.06
   1  -1   4  896.42   14.02
   1   1   5  543.73   15.15
  -1   1  -5  560.45    7.06
   1  -1   5  537.15   12.01
   1  -1   6   16.30    2.37
   1   1   6   17.98    3.01
  -1   1  -6   19.15    1.48
  -1   1  -6   19.26    1.97
   1  -1   7   43.20    4.09
   1   1   7   51.11    5.44
  -1   1  -7   47.36    5.77
   1   1   8   27.03    4.34
  -1   1  -8   20.21    4.14
   1  -1   8   27.95    3.58
   1   1   9  418.34   17.25
  -1   1  -9  383.04   18.01
   1  -1   9  426.73   14.69
   1   1  10  183.41   12.09
  -1   1 -10  168.41   12.54
  -1   1 -11   -0.98    2.32
   1   1  11    4.01    2.14
  -1   1 -12   46.21    7.26
   1   1  12   51.73    7.02
  -1   1 -13    0.38    0.95
  -1  -1 -13   -1.42    1.05
  -1  -1 -13   -1.56    2.08
  -1   1 -14   29.08    3.22
  -1  -1 -14   28.39    3.13
  -1   1 -14   30.65    6.69
   1   1  14   26.34    2.86
  -1  -1 -14   20.67    5.33
  -1   1 -15    4.37    1.51
   1   1  15    3.50    1.37
  -1  -1 -15    2.40    1.21
  -1  -1 -16    0.30    1.16
   1   1  16    1.59    1.21
  -1   1 -16    0.62    1.12
   1   1  17    1.13    1.15
  -1   1 -17    1.66    1.36
  -1  -1 -17    0.13    1.02
   1   1  18  116.99    5.51
  -1   1 -18  107.74    5.64
  -1   1 -19    0.50    1.08
  -1  -1 -19    0.57    0.92
  -1   1 -20    0.11    0.78
  -1  -1 -20    1.24    0.96
  -1  -1 -21   -0.83    0.60
  -1   1 -21   -0.02    0.55
   1   2 -21    8.45    1.06
   1  -2 -21   10.54    1.24
   1  -2 -20    4.74    1.20
   1   2 -20    2.98    0.95
   1  -2 -20    2.74    0.99
  -1   2  19   50.13    3.29
   1  -2 -19   47.72    3.41
   1   2 -19   43.17    3.42
   1   2 -19   46.49    3.22
   1   2 -19   36.74    3.05
   1  -2 -18   20.88    2.61
  -1   2  18   23.76    2.61
   1   2 -18   21.65    2.64
   1   2 -18   21.61    2.61
   1   2 -17    7.10    1.79
   1   2 -17    6.41    1.66
  -1   2  17    9.38    1.85
   1  -2 -17    8.62    1.86
   1   2 -16   85.75    5.34
   1   2 -16   86.06    5.34
   1  -2 -16   88.97    5.46
  -1   2  16   89.66    5.52
   1   2 -15  128.29    6.71
   1  -2 -15  146.51    6.84
  -1   2  15  141.14    6.97
   1   2 -15  128.97    6.63
   1  -2 -15  134.45    6.75
  -1   2  14  386.27   22.70
   1  -2 -14  368.62   10.70
   1  -2 -14  331.00   10.41
   1   2 -14  334.47   10.71
  -1   2  14  343.33   10.71
   1   2 -14  330.87   10.44
   1  -2 -13    4.16    1.48
  -1   2  13    5.08    1.63
   1  -2 -13    3.20    1.35
   1   2 -13    6.09    1.72
   1   2 -13    0.97    1.02
   1   2 -12    1.52    2.50
  -1   2  12   -3.55    2.59
  -1   2  11    9.12    3.73
   1   2 -11   12.09    3.53
   1   2 -11    9.81    2.84
   1   2 -10   62.82    7.06
  -1   2  10   52.09    7.01
   1   2 -10   62.81    7.08
   1   2  -9  435.64   17.26
  -1  -2   9  442.97   15.13
   1   2  -9  417.59   17.53
  -1   2   9  406.75   18.23
   1   2  -8  213.49   11.43
  -1   2   8  209.58   12.38
  -1  -2   8  230.28   10.20
   1   2  -7   12.35    2.86
  -1   2   7   10.42    2.82
   1  -2  -7   11.88    2.81
   1   2  -7   13.25    3.24
  -1   2   6    0.87    0.85
   1   2  -6    4.55    1.90
   1  -2  -6    0.57    1.18
   1   2  -6    2.27    1.70
   1  -2  -5  140.67    7.45
   1   2  -5  148.21    8.55
  -1   2   5  151.47    6.87
   1   2  -5  140.97    7.29
   1  -2  -4  624.72   14.09
   1   2  -4  621.27   14.03
  -1   2   4  635.71   14.12
   1   2  -4  637.52   16.06
   1   2  -3    3.03    1.74
   1  -2  -3    2.64    1.17
   1   2  -3    4.49    1.58
   1   2  -3    4.41    1.45
   1   2  -2  315.27    8.90
  -1   2   2  302.97    8.72
   1  -2  -2  307.54    8.45
   1   2  -2  320.12    9.30
   1   2  -2  319.54   10.49
  -1   2   1   36.57    2.91
   1   2  -1   39.07    3.60
   1   2  -1   39.59    3.13
   1   2  -1   37.56    3.11
   1   2  -1   38.44    3.03
   1  -2  -1   35.89    2.86
  -1   2   0 1110.97   15.90
   1   2   0 1107.18   17.53
   1   2   0 1113.25   16.93
   1   2   0 1137.14   14.78
   1   2   0 1120.45   17.33
   1   2   1 1653.85   22.23
  -1   2  -1 1674.66   20.67
   1   2   1 1674.25   21.08
   1   2   1 1651.89   22.50
  -1   2  -2 1051.39   17.68
   1   2   2 1054.46   18.71
   1   2   2 1037.73   16.25
  -1   2  -3   -0.50    1.37
   1   2   3    0.77    1.46
  -1   2  -4  337.03   12.06
  -1   2  -4  345.12   10.31
   1  -2   4  345.18    6.78
   1   2   4  344.25   12.41
  -1   2  -5   14.63    2.23
   1   2   5   14.78    3.14
  -1   2  -5   12.72    3.03
   1  -2   5   12.86    1.57
  -1   2  -5   13.15    1.82
  -1   2  -6  353.84    8.87
  -1   2  -6  347.49    9.95
  -1   2  -6  301.42   13.34
   1   2   6  306.03   13.26
   1  -2   6  315.54    8.08
   1  -2   7   75.93    4.46
   1   2   7   76.03    7.17
  -1   2  -7   79.77    7.53
  -1   2  -8    9.34    3.04
   1   2   8   12.13    3.31
   1   2   9   21.36    4.50
  -1   2  -9   22.70    4.70
  -1   2 -10  146.59   12.04
   1   2  10  148.19   11.67
   1   2  11  254.60   15.94
  -1   2 -11  255.61   16.65
   1   2  12    8.53    3.33
  -1   2 -12   12.97    4.56
  -1  -2 -13    5.33    1.72
   1   2  13    1.17    1.90
  -1   2 -13    5.63    1.61
   1   2  13    4.90    1.67
  -1   2 -14    2.66    2.46
  -1   2 -14    0.62    0.94
  -1  -2 -14    1.28    0.97
   1   2  14    1.93    1.36
  -1   2 -15    7.30    1.84
  -1  -2 -15    7.13    1.83
  -1   2 -15    7.01    1.83
   1   2  15    8.54    1.79
   1   2  16  225.45    8.49
  -1  -2 -16  225.65    8.41
  -1   2 -16  215.95    8.44
   1   2  17   63.83    4.49
  -1   2 -17   61.16    4.45
  -1  -2 -17   62.74    4.39
  -1   2 -18   29.72    3.06
   1   2  18   41.62    3.44
   1   2  19    4.15    1.32
  -1   2 -19    5.71    1.45
  -1  -2 -20    8.14    1.37
  -1   2 -20   10.09    1.59
  -1   2 -21   15.31    1.50
  -1  -2 -21   13.41    1.35
   1  -3 -21    3.57    0.74
  -1   3  20   11.53    1.29
   1   3 -20   14.99    1.64
   1   3 -19    4.47    1.13
  -1   3  19    7.62    1.42
   1  -3 -19    7.26    1.38
   1   3 -19    6.82    1.33
   1  -3 -18    1.25    1.07
   1   3 -18    1.60    1.06
   1   3 -18   -0.05    0.87
   1   3 -18   -1.21    1.24
   1   3 -17    5.62    1.69
   1   3 -17    6.09    1.46
   1  -3 -17    7.01    1.70
  -1   3  17    7.85    1.91
  -1   3  16   56.97    4.73
   1  -3 -16   62.82    4.65
   1   3 -16   56.47    4.46
   1   3 -16   49.24    4.08
  -1   3  15   23.82    3.02
   1   3 -15   22.18    2.87
   1  -3 -15   22.14    2.89
   1   3 -15   19.35    2.71
  -1   3  14   73.68   10.28
   1  -3 -14   66.31    4.69
   1   3 -14   61.19    4.69
   1   3 -14   59.57    4.44
  -1   3  14   59.37    4.59
   1   3 -14   62.73    4.60
   1   3 -13  215.61    8.52
  -1   3  13  215.29    8.49
   1  -3 -13  205.89    8.00
   1   3 -13  226.34    8.48
   1   3 -13  231.11    8.47
  -1   3  13  210.65   16.78
  -1   3  12    2.39    1.09
   1   3 -12    1.00    2.18
   1   3 -12    2.37    1.08
  -1   3  12    1.06    2.01
   1   3 -12    2.50    1.17
   1   3 -12    1.61    0.97
   1   3 -11   12.43    3.97
   1   3 -11    8.48    3.43
  -1   3  11   17.19    4.68
  -1   3  10   26.43    5.79
   1   3 -10   33.05    5.57
   1   3 -10   30.80    5.37
   1   3  -9  216.15   12.96
  -1   3   9  199.47   13.64
   1   3  -9  217.62   13.20
   1   3  -8   13.38    3.23
  -1   3   8   13.27    3.52
   1   3  -8    8.37    2.73
   1   3  -7   22.86    3.92
  -1   3   7   19.61    4.09
   1   3  -7   17.74    3.77
  -1   3   6  253.57   10.22
   1   3  -6  223.14   10.97
   1   3  -6  228.65   11.82
   1   3  -6  224.01   11.67
  -1   3   6  221.35   11.98
   1  -3  -6  234.58   10.19
   1   3  -5   29.81    4.01
   1  -3  -5   31.03    3.35
   1   3  -5   32.33    4.46
  -1   3   5   31.85    3.75
  -1   3   5   27.90    4.22
   1   3  -5   32.52    4.09
  -1   3   4   57.78    4.97
   1   3  -4   50.99    4.75
   1   3  -4   55.95    5.00
   1  -3  -4   55.59    4.11
   1   3  -4   50.99    5.31
   1   3  -3   21.68    3.05
  -1   3   3   17.75    2.94
   1  -3  -3   19.34    2.25
  -1   3   3   18.51    2.92
   1   3  -3   19.40    3.19
   1   3  -3   16.54    2.60
   1   3  -2  350.16    9.73
  -1   3   2  329.37   11.70
   1   3  -2  330.96   11.08
   1  -3  -2  335.48    8.28
   1   3  -2  315.67   11.99
  -1   3   2  323.16   11.07
   1   3  -2  333.41    9.87
  -1   3   1  259.01    9.59
   1   3  -1  288.21   10.24
   1   3  -1  273.64   10.72
   1   3  -1  283.97    8.01
  -1   3   1  283.82   10.73
   1  -3  -1  282.89    7.61
   1   3  -1  280.43    9.00
   1   3   0  128.19    7.16
   1   3   0  130.42    4.88
  -1   3   0  129.04    6.78
   1   3   0  123.22    7.06
   1   3   0  131.18    6.52
  -1   3   0  130.69    7.34
  -1   3  -1   19.54    3.16
   1   3   1   20.25    2.93
   1   3   1   19.86    3.24
   1   3   1   22.45    2.04
   1   3   1   19.91    3.00
  -1   3  -1   19.35    2.89
   1   3   2  386.68    8.60
   1   3   2  353.83   12.90
  -1   3  -2  372.39   12.39
   1   3   2  356.51   12.18
  -1   3  -2  371.84   12.25
   1   3   2  355.07   11.75
   1   3   3  150.54    8.45
  -1   3  -3  149.60    7.98
  -1   3  -3  142.84    8.04
  -1   3  -4  354.29   13.35
   1   3   4  354.23   13.76
  -1   3  -4  363.22   12.33
   1   3   5   -0.45    1.80
  -1   3  -5    1.97    1.94
  -1   3  -5    1.31    1.17
  -1   3  -6   99.55    5.97
  -1   3  -6   85.31    7.56
   1   3   6   82.96    7.44
  -1   3  -7   12.55    2.27
  -1   3  -7   13.35    3.63
   1   3   7    9.75    3.03
  -1   3  -8  133.32   10.53
   1   3   8  133.91   10.68
  -1   3  -9   11.78    3.79
   1   3   9   10.18    3.50
   1   3  10   -1.47    1.88
  -1   3 -10    2.64    2.20
   1   3  11   84.64    9.79
  -1   3 -11   84.32    9.89
   1   3  12   26.99    5.98
  -1   3 -12   43.29    3.63
   1   3  12   40.70    3.72
  -1   3 -12   34.77    6.81
  -1   3 -12   39.09    3.53
  -1   3 -13    2.97    1.36
  -1  -3 -13    4.45    1.44
  -1   3 -13    2.28    1.36
  -1   3 -13    3.55    2.89
   1   3  13    0.87    1.31
  -1   3 -14    0.49    1.08
  -1   3 -14    1.14    1.18
  -1  -3 -14    1.58    1.04
   1   3  14    0.41    1.13
   1   3  15   98.99    5.77
  -1   3 -15   93.58    5.66
  -1  -3 -15  102.25    5.60
  -1   3 -16    8.14    1.92
  -1  -3 -16    9.98    2.01
   1   3  16   10.40    2.13
   1   3  17    8.98    2.01
  -1   3 -17   10.19    2.01
  -1   3 -18   20.12    2.54
   1   3  18   22.56    2.62
  -1   3 -19    3.08    1.11
   1   3  19    3.08    1.26
  -1   3 -20   -0.21    0.76
   1   3  20   -1.69    0.70
  -1  -3 -20   -0.57    0.71
  -1   3 -21    5.03    0.81
  -1   3 -21    4.43    0.78
  -1   4  20    1.05    0.69
   1   4 -20    0.54    0.62
   1   4 -19   -0.26    0.81
  -1   4  19    0.44    0.98
   1   4 -19   -1.69    0.80
   1  -4 -19    0.13    0.63
   1  -4 -18    3.43    1.04
   1   4 -18    1.71    1.04
   1   4 -18    0.54    0.89
   1   4 -17    1.70    0.99
   1   4 -17    1.21    1.14
   1  -4 -17   -0.38    0.84
   1   4 -17   -0.08    0.90
  -1   4  17   -0.85    1.19
   1   4 -16    8.31    1.78
   1  -4 -16   11.90    2.02
   1   4 -16    8.40    1.73
  -1   4  16   10.29    2.21
  -1   4  15   25.49    3.17
   1  -4 -15   23.78    2.78
   1   4 -15   26.92    3.21
   1   4 -15   26.01    2.96
   1   4 -14    0.29    0.86
   1  -4 -14   -0.10    1.00
   1   4 -14    1.00    1.31
  -1   4  14   -0.60    1.70
   1   4 -13   21.94    2.87
  -1   4  13   13.81    4.92
   1   4 -13   21.15    2.85
  -1   4  13   19.96    2.77
   1  -4 -13   22.04    2.73
   1   4 -13   23.43    2.79
   1   4 -12   -0.47    1.15
  -1   4  12    0.67    2.31
  -1   4  12    2.13    1.28
  -1   4  12   -1.05    1.18
   1   4 -12    1.23    1.15
   1   4 -12   -0.73    1.16
  -1   4  11    3.07    1.52
   1   4 -11    0.05    2.07
  -1   4  11    1.42    1.28
  -1   4  10    9.19    3.74
   1   4 -10   10.26    3.62
   1   4 -10    0.99    2.16
   1   4  -9   75.65    8.16
   1   4  -9   74.59    8.35
  -1   4   9   70.12    8.56
   1   4  -8    1.16    1.74
   1   4  -8    0.25    1.96
  -1   4   8    0.46    2.28
   1   4  -7    1.12    1.68
  -1   4   7    2.58    2.48
   1   4  -7   -0.45    1.90
   1   4  -6    1.16    1.88
  -1   4   6    2.55    1.94
   1   4  -6   -0.18    1.84
   1   4  -5  353.77   15.46
   1  -4  -5  389.56   11.02
   1   4  -5  340.90   14.32
  -1   4   5  353.56   15.36
  -1   4   5  374.09   14.24
   1   4  -4  601.73   16.73
   1   4  -4  598.11   18.12
   1   4  -4  578.75   19.25
  -1   4   4  574.37   18.39
  -1   4   4  591.20   17.79
   1  -4  -4  618.40   12.15
   1   4  -3   63.65    4.97
  -1   4   3   68.80    6.10
   1   4  -3   68.94    6.50
  -1   4   3   67.93    6.19
   1  -4  -3   64.69    3.51
  -1   4   3   64.98    5.92
   1   4  -3   58.88    5.67
  -1   4   2    9.65    2.60
   1  -4  -2    7.99    1.17
  -1   4   2    8.68    2.44
   1   4  -2   10.21    2.06
   1   4  -2   10.25    2.67
  -1   4   2    8.53    2.47
   1   4  -2    7.65    1.81
   1   4  -2    7.93    2.39
  -1   4   1    1.20    1.30
   1   4  -1   -0.53    1.85
  -1   4   1    2.54    1.66
   1  -4  -1    0.68    0.67
   1   4  -1    0.27    0.70
   1   4  -1   -0.16    1.57
  -1   4   1   -0.22    1.49
   1   4  -1    0.49    1.10
   1   4   0   56.84    5.70
  -1   4   0   53.95    4.20
  -1   4   0   52.05    5.07
   1   4   0   57.13    3.04
  -1   4   0   52.48    5.39
   1   4   0   48.88    4.50
   1  -4   0   49.26    3.39
   1   4   0   54.77    5.48
  -1   4  -1  675.14   12.74
   1   4   1  662.83   19.26
  -1   4  -1  652.88   18.09
   1   4   1  677.85    8.54
   1   4   1  668.62   17.39
   1   4   1  645.48   18.36
  -1   4  -1  691.30   18.96
  -1   4  -2    9.44    2.50
   1   4   2    8.45    2.37
  -1   4  -2    8.01    2.44
   1   4   2    7.66    2.96
   1   4   2    8.20    0.94
  -1   4  -2    7.59    1.08
  -1   4  -3   -0.16    1.37
   1   4   3   -2.01    1.97
  -1   4  -3    0.08    1.86
   1   4   3    0.89    0.66
  -1   4  -4   23.00    3.66
  -1   4  -4   18.95    3.64
   1   4   4   27.67    4.54
  -1   4  -5   26.35    4.44
   1   4   5   29.13    4.82
  -1   4  -6  374.48   16.85
   1   4   6  362.25   16.70
  -1   4  -7  232.65   14.08
   1   4   7  231.74   14.11
   1   4   8   -0.02    1.63
  -1   4  -8    1.20    2.00
  -1   4  -9    1.56    1.84
   1   4   9    1.18    2.10
   1   4  10   12.19    4.19
  -1   4 -10    9.07    3.62
  -1   4 -11   31.30    6.54
   1   4  11   22.43    2.95
   1   4  11   28.71    3.14
   1   4  11   19.79    5.52
  -1   4 -11   29.31    3.18
   1   4  12   18.67    2.56
  -1   4 -12   22.97    2.84
  -1   4 -12   18.34    5.48
   1   4  12   23.85    5.72
   1   4  13    4.52    3.32
  -1   4 -13    4.03    1.48
  -1   4 -13    3.50    2.98
   1   4  13    3.60    1.37
   1   4  14    0.63    1.34
  -1   4 -14    0.46    0.91
   1   4  15   12.33    2.33
   1   4  15   10.79    2.27
  -1   4 -15    7.29    1.88
   1   4  16   -0.46    1.30
  -1   4 -16    0.64    1.21
  -1   4 -17   16.56    2.40
   1   4  17   18.24    2.45
  -1   4 -18    2.07    1.21
   1   4  18    2.77    1.19
  -1   4 -19    0.15    0.83
   1   4  19   -0.66    0.90
  -1  -4 -20    0.28    0.58
   1   4  20    0.51    0.66
  -1   4 -20    1.94    0.93
  -1   5  19   22.28    2.17
   1   5 -19   18.79    1.86
   1   5 -19   18.34    1.71
   1   5 -18    5.30    1.32
  -1   5  18    6.62    1.50
   1   5 -18    5.07    1.27
   1  -5 -17    6.37    1.43
  -1   5  17    4.27    1.43
   1   5 -17    7.21    1.46
   1   5 -17    6.00    1.41
   1   5 -16    7.11    1.84
  -1   5  16    5.47    1.71
   1  -5 -16    7.74    1.59
   1   5 -16    9.11    1.91
   1  -5 -15   -2.11    1.14
   1   5 -15    0.95    0.92
  -1   5  15   -1.95    1.38
   1   5 -15    0.27    1.07
   1   5 -15    0.36    1.04
   1   5 -14    3.17    1.22
   1   5 -14    1.59    1.36
   1   5 -14    3.12    1.53
   1  -5 -14   -0.07    0.83
  -1   5  14    1.73    1.12
  -1   5  13    8.16    1.94
   1   5 -13   12.31    2.19
   1   5 -13   11.93    2.26
   1   5 -12   18.31    5.39
  -1   5  12   23.57    3.24
   1   5 -12   28.43    3.21
  -1   5  12   24.70    3.08
  -1   5  11  299.03   10.30
  -1   5  11  285.10   10.49
   1   5 -11  328.03   19.83
   1   5 -11  306.35    9.61
  -1   5  11  285.42   19.66
   1   5 -11  302.28    9.74
  -1   5  10   98.94   11.15
   1   5 -10  113.84   11.24
   1   5 -10   87.31    9.84
  -1   5  10  104.16    6.18
  -1   5  10  107.34    6.01
  -1   5   9   10.24    3.91
   1   5  -9   12.97    4.54
   1   5  -9    7.56    3.05
   1   5  -8   37.56    6.15
  -1   5   8   35.99    6.37
   1   5  -8   51.40    7.29
   1   5  -7   16.54    3.76
   1   5  -7   17.00    4.08
  -1   5   7   18.25    4.47
   1   5  -6  137.32   10.86
  -1   5   6  129.14   10.60
   1   5  -6  128.18   10.11
   1   5  -5   81.17    8.17
   1   5  -5   73.67    7.43
  -1   5   5   68.88    7.37
  -1   5   4  358.97   15.72
   1   5  -4  349.41   16.23
   1   5  -4  369.86   16.06
  -1   5   3   10.88    2.79
  -1   5   3   10.15    2.93
  -1   5   3   13.90    3.48
   1   5  -3   15.31    3.82
   1   5  -3   13.10    3.47
  -1   5   2    2.95    2.29
  -1   5   2   -0.12    1.32
   1   5  -2    0.59    1.78
   1   5  -2    1.83    1.21
  -1   5   2    2.77    1.77
   1   5  -2    5.84    2.57
  -1   5   1  599.73   16.73
   1   5  -1  566.07   19.31
   1   5  -1  575.31   19.72
   1   5  -1  599.16   15.92
  -1   5   1  568.69   19.54
  -1   5   1  574.67   19.18
   1   5   0  414.22   16.72
  -1   5   0  390.17   15.63
  -1   5   0  388.32   16.41
   1   5   0  427.74   14.37
  -1   5   0  418.16   12.79
   1   5   0  389.00   16.24
  -1   5  -1    1.45    1.45
   1   5   1    2.03    1.95
   1   5   1    1.86    1.95
  -1   5  -1    1.30    1.26
  -1   5  -1    0.74    1.48
   1   5   1   -0.52    1.15
  -1   5  -2  497.85   18.23
  -1   5  -2  494.58   18.15
   1   5   2  496.78   19.25
   1   5   2  512.01   17.58
   1   5   3  459.22   17.49
  -1   5  -3  474.75   18.33
  -1   5  -4    6.63    2.69
   1   5   4    2.17    1.67
  -1   5  -5   -0.96    1.82
   1   5   5    1.21    1.89
   1   5   6  126.58   10.67
  -1   5  -6  138.85   11.12
  -1   5  -7   99.45   10.04
   1   5   7   79.49    8.99
   1   5   8   72.50    8.87
  -1   5  -8   69.63    8.84
  -1   5  -9   28.32    5.84
   1   5   9   22.49    5.44
   1   5  10   22.76    2.75
   1   5  10   16.13    5.07
  -1   5 -10   20.02    2.62
  -1   5 -10   13.00    4.47
  -1   5 -11   11.13    2.02
  -1   5 -11   11.47    4.51
   1   5  11    9.26    3.95
   1   5  11    8.82    1.92
   1   5  11   13.84    2.53
  -1   5 -12   69.75   10.19
   1   5  12   56.40    9.34
  -1   5 -12   69.36    4.86
   1   5  12   73.22    5.09
  -1   5 -13  114.02    6.32
   1   5  13  120.80    6.62
   1   5  14   12.78    2.47
  -1   5 -14   18.86    2.71
   1   5  15    1.54    1.38
  -1   5 -15    4.85    1.71
   1   5  15    2.93    1.49
  -1   5 -16    0.82    1.23
   1   5  16    1.69    1.30
  -1   5 -17    0.46    1.17
   1   5  17    1.05    1.14
  -1   5 -18    4.69    1.47
   1   5  18    1.62    1.14
   1   5  19    2.60    1.02
  -1   5 -19    1.98    0.92
  -1   5 -20    1.03    0.55
   1   5  20    0.33    0.54
   1   6 -19   -0.30    0.59
  -1   6  19    1.53    0.79
   1   6 -18    7.27    1.30
  -1   6  18    7.64    1.46
   1   6 -18    6.03    1.19
   1   6 -17    9.08    1.70
  -1   6  17   10.95    1.91
   1   6 -17    7.85    1.57
   1   6 -16    0.74    0.87
   1   6 -16    0.61    1.28
  -1   6  16    0.65    1.08
  -1   6  15    0.62    1.08
   1   6 -15    2.61    1.27
   1   6 -15    3.58    1.49
  -1   6  14    5.80    1.77
   1   6 -14    8.68    1.93
   1   6 -14    7.93    1.99
   1   6 -13   49.98    4.17
  -1   6  13   45.84    4.55
  -1   6  13   48.11    4.26
   1   6 -13   47.76    4.26
   1   6 -12  154.50    7.49
   1   6 -12  157.68    7.30
  -1   6  12  143.41    7.79
  -1   6  12  149.92    7.31
  -1   6  11  133.22    7.05
   1   6 -11  140.62   13.80
   1   6 -11  125.11    6.52
  -1   6  11  126.56    6.62
   1   6 -11  129.53    6.83
  -1   6  11  126.69    7.25
  -1   6  11  145.31   14.59
   1   6 -10  311.76   19.79
   1   6 -10  306.16   10.22
   1   6 -10  341.16   20.10
   1   6 -10  328.47   10.15
  -1   6  10  321.93   10.57
  -1   6  10  294.94   10.69
  -1   6  10  309.00   20.36
   1   6  -9  240.75    8.88
   1   6  -9  247.16   16.85
   1   6  -9  228.56   16.32
  -1   6   9  250.60    9.50
  -1   6   9  237.62    8.84
  -1   6   9  211.78   16.25
   1   6  -8   42.91    6.85
   1   6  -8   49.30    7.66
  -1   6   8   42.01    7.04
  -1   6   7   67.41    8.39
   1   6  -7   68.69    8.73
   1   6  -7   65.72    8.26
   1   6  -6   28.98    5.68
  -1   6   6   26.92    5.33
   1   6  -6   25.54    5.07
   1   6  -5  133.22   10.96
  -1   6   5  114.67   10.09
   1   6  -5  107.75   10.16
  -1   6   4   23.72    4.62
   1   6  -4   22.87    4.54
   1   6  -4   24.73    4.80
  -1   6   3  735.15   25.39
   1   6  -3  666.55   24.35
   1   6  -3  658.52   23.39
  -1   6   3  760.02   23.45
   1   6  -2  598.97   22.34
   1   6  -2  571.55   22.18
  -1   6   2  640.75   20.26
  -1   6   2  588.91   22.38
  -1   6   1   21.57    4.55
   1   6  -1   27.73    3.84
  -1   6   1   20.41    3.53
   1   6  -1   24.32    4.80
   1   6  -1   19.17    4.25
  -1   6   0  168.22   11.69
   1   6   0  182.35   12.59
   1   6   0  185.17   10.32
  -1   6   0  191.28    9.23
   1   6   1   10.91    2.84
   1   6   1    6.96    3.16
  -1   6  -1    5.73    2.65
  -1   6  -2  121.76   10.13
   1   6   2  127.87    9.74
   1   6   2  122.07   10.75
  -1   6  -3   19.00    4.31
   1   6   3   16.00    3.67
   1   6   4  405.24   18.76
  -1   6  -4  398.22   19.16
   1   6   5  584.20   23.30
  -1   6  -5  573.93   23.55
  -1   6  -6   12.76    4.21
   1   6   6    5.47    2.99
   1   6   7   38.73    6.63
  -1   6  -7   40.63    7.03
   1   6   8    4.09    2.49
  -1   6  -8    9.16    4.00
  -1   6  -9   32.68    6.65
  -1   6  -9   22.53    2.75
   1   6   9   23.15    2.95
   1   6   9   22.94    2.78
   1   6   9   21.82    5.68
  -1   6 -10   39.92    3.78
   1   6  10   39.16    7.19
  -1   6 -10   38.73    7.61
   1   6  10   43.67    4.14
  -1   6 -10   41.05    3.63
   1   6  10   40.50    3.71
  -1   6 -11  171.72   15.81
  -1   6 -11  178.88    7.50
   1   6  11  171.36    8.28
  -1   6 -11  141.73    7.07
   1   6  11  153.67    7.39
   1   6  11  150.43   15.01
  -1   6 -12  130.34    6.79
   1   6  12  130.96    6.80
   1   6  12  133.32    7.50
  -1   6 -12  150.52    6.93
  -1   6 -13   90.17    5.72
   1   6  13   95.40    5.88
  -1   6 -14   56.95    4.48
   1   6  14   57.27    4.32
   1   6  14   57.66    4.60
   1   6  15   29.88    3.20
  -1   6 -15   26.17    3.01
   1   6  15   28.23    3.29
   1   6  16    5.10    1.62
  -1   6 -16    6.32    1.63
  -1   6 -17    2.01    1.23
   1   6  17    0.97    1.10
   1   6  18   -1.08    0.87
  -1   6 -18    0.60    0.88
  -1   6 -18   -0.43    0.67
   1   6  19    1.78    0.85
  -1   6 -19    2.30    0.80
   1   7 -18    0.07    0.51
  -1   7  18    0.60    0.71
   1   7 -18    0.28    0.67
   1   7 -17    0.65    0.75
  -1   7  17    2.25    1.16
   1   7 -17   -0.60    0.81
  -1   7  17    1.86    1.02
  -1   7  16    0.39    1.19
   1   7 -16    0.92    0.82
   1   7 -16    0.54    0.93
  -1   7  15   11.19    2.14
   1   7 -15   11.16    2.12
   1   7 -15   11.24    1.96
   1   7 -14   31.27    3.40
  -1   7  14   35.15    3.61
   1   7 -14   31.11    3.17
  -1   7  13   28.96    3.73
  -1   7  13   29.45    3.27
   1   7 -13   27.45    3.23
   1   7 -13   30.22    3.32
   1   7 -12   13.01    2.21
   1   7 -12   13.56    2.31
  -1   7  12   14.28    2.42
  -1   7  12   11.96    2.49
  -1   7  11    2.52    1.38
   1   7 -11    2.66    1.48
  -1   7  11    2.02    1.45
   1   7 -11    3.66    1.41
  -1   7  11    2.33    1.51
   1   7 -10    4.43    1.46
  -1   7  10    3.85    1.68
  -1   7  10   -1.12    2.27
   1   7 -10    4.27    1.54
  -1   7  10    3.27    1.74
   1   7 -10    2.38    3.14
   1   7 -10    2.44    1.41
   1   7  -9   28.52    3.05
   1   7  -9   29.44    3.49
   1   7  -9   27.94    6.32
   1   7  -9   38.38    6.99
   1   7  -9   32.17    3.32
  -1   7   9   30.76    6.55
  -1   7   9   27.93    3.47
  -1   7   9   27.32    3.25
   1   7  -8   41.91    3.90
   1   7  -8   58.81    8.73
  -1   7   8   41.92    7.60
   1   7  -8   41.44    3.68
   1   7  -8   46.66    7.63
  -1   7   8   48.26    4.03
  -1   7   8   45.47    4.09
   1   7  -8   39.78    3.61
   1   7  -7   11.24    4.02
   1   7  -7   17.65    2.39
  -1   7   7   22.99    2.96
   1   7  -7   27.44    5.97
   1   7  -7   21.20    2.80
  -1   7   7   18.35    4.70
   1   7  -6   10.04    3.69
   1   7  -6   12.67    3.64
  -1   7   6   11.49    3.92
  -1   7   5    9.25    3.27
   1   7  -5   11.51    4.29
   1   7  -5   10.07    3.65
   1   7  -4   61.56    7.97
  -1   7   4   70.08    8.15
   1   7  -4   64.59    8.45
   1   7  -3   14.09    3.80
  -1   7   3   12.63    4.13
  -1   7   3   11.20    3.50
   1   7  -3    7.89    3.24
   1   7  -2  127.24   11.51
  -1   7   2  125.35   11.50
  -1   7   2  149.60   10.52
   1   7  -2  114.44   11.06
   1   7  -1   -0.33    2.23
  -1   7   1    3.23    2.36
   1   7   0   -2.57    2.65
  -1   7   0    0.32    1.99
   1   7   1    1.01    1.66
   1   7   1    3.81    2.01
   1   7   2   -1.57    1.88
   1   7   2    1.50    2.12
  -1   7  -2    1.43    2.11
  -1   7  -3    0.62    1.96
   1   7   3   -0.14    1.51
   1   7   4   48.19    6.97
  -1   7  -4   49.03    7.57
   1   7   5   20.83    4.84
  -1   7  -5   22.81    5.32
   1   7   6   10.47    3.72
  -1   7  -6   16.80    4.77
  -1   7  -7    0.99    1.32
   1   7   7   -0.31    1.56
  -1   7  -7   -0.87    2.00
  -1   7  -8    5.33    1.60
  -1   7  -8    1.95    2.73
  -1   7  -8    5.70    1.54
   1   7   8    4.33    1.50
   1   7   8    4.25    1.37
   1   7   8    7.26    3.60
   1   7   9    7.26    1.78
   1   7   9    6.13    4.28
  -1   7  -9    7.63    4.05
  -1   7  -9    9.96    1.84
  -1   7  -9    5.85    1.64
   1   7   9    9.82    2.12
  -1   7 -10   16.85    5.73
   1   7  10   26.67    3.14
  -1   7 -10   30.01    3.23
   1   7  10   29.27    6.76
   1   7  10   23.91    3.13
  -1   7 -10   25.17    3.20
   1   7  11   12.90    2.39
  -1   7 -11   14.80    2.50
  -1   7 -11   20.72    2.87
   1   7  11   19.24    3.14
   1   7  12   -0.57    1.57
  -1   7 -12    0.47    1.06
  -1   7 -12    0.49    1.01
   1   7  12    0.84    1.08
   1   7  13    1.99    1.33
  -1   7 -13    0.89    1.17
  -1   7 -13    2.04    1.22
   1   7  13    3.83    1.37
  -1   7 -14    4.22    1.62
   1   7  14    3.10    1.16
   1   7  14    4.90    1.56
  -1   7 -15   19.58    2.56
   1   7  15   23.89    2.75
   1   7  16   22.89    2.53
  -1   7 -16   18.90    2.30
   1   7  17    3.61    1.28
   1   7  17    5.05    1.18
  -1   7 -17    2.88    1.07
  -1   7 -18    0.70    0.64
   1   7  18    2.39    0.91
  -1   8  17    1.16    0.81
   1   8 -17    2.90    0.84
  -1   8  16    3.75    1.22
   1   8 -16    5.90    1.32
   1   8 -16    3.46    0.99
   1   8 -15    7.09    1.46
   1   8 -15    6.28    1.49
   1   8 -15    5.68    1.46
  -1   8  15    6.02    1.60
   1   8 -14   38.10    3.31
  -1   8  14   34.62    3.35
   1   8 -14   35.51    3.34
   1   8 -13   -0.17    1.07
  -1   8  13    0.59    1.29
   1   8 -13    1.33    0.85
  -1   8  13    1.24    1.07
   1   8 -12    2.14    1.26
   1   8 -12    0.16    1.09
  -1   8  12    1.25    1.04
  -1   8  12    0.34    1.33
   1   8 -11   85.33    5.66
  -1   8  11   93.07    6.19
   1   8 -11   94.30    5.61
  -1   8  11   87.68    5.56
   1   8 -11  107.37    5.89
   1   8 -10    1.92    1.24
  -1   8  10    3.66    1.65
   1   8 -10    2.69    1.48
   1   8 -10    1.26    1.37
  -1   8  10    1.70    1.34
  -1   8  10    4.65    1.69
   1   8  -9    0.32    1.17
   1   8  -9    1.06    1.21
  -1   8   9    2.30    1.29
   1   8  -9    0.59    1.30
  -1   8   9   -1.53    1.40
  -1   8   9    0.73    1.42
  -1   8   8   23.60    2.91
  -1   8   8   21.16    6.03
   1   8  -8   23.40    3.09
   1   8  -8   23.91    5.97
   1   8  -8   21.92    2.83
   1   8  -8   19.62    2.70
  -1   8   8   23.07    3.30
   1   8  -7   22.00    3.04
  -1   8   7   26.30    3.13
  -1   8   7   22.05    3.05
   1   8  -7   25.16    3.01
  -1   8   7   22.83    5.55
   1   8  -7   24.06    2.83
   1   8  -7   24.36    2.96
   1   8  -7   19.86    5.42
  -1   8   6    7.13    1.81
  -1   8   6    7.70    1.85
   1   8  -6    7.43    1.95
   1   8  -6   -0.13    2.54
   1   8  -6    5.55    1.71
  -1   8   6    5.38    3.15
   1   8  -6    7.42    1.83
   1   8  -6    5.60    1.29
   1   8  -5  210.59    8.46
   1   8  -5  193.95   15.88
  -1   8   5  200.15    8.38
  -1   8   5  220.99    8.21
  -1   8   5  214.82    8.36
   1   8  -5  199.53    8.11
   1   8  -5  223.23    8.34
  -1   8   5  214.63   15.68
   1   8  -4   49.73    8.16
  -1   8   4   54.07    7.44
   1   8  -4   57.53    4.46
   1   8  -4   56.04    4.27
  -1   8   4   59.13    4.54
   1   8  -3   -0.34    2.16
  -1   8   3   -2.36    2.59
   1   8  -2   65.31    9.17
  -1   8   2   74.86    9.81
   1   8  -1   27.92    6.45
  -1   8   1   19.78    5.18
   1   8   0   19.17    5.24
  -1   8   0   19.89    5.10
  -1   8  -1    6.05    3.24
   1   8   1    4.74    3.55
  -1   8  -2    4.60    3.44
   1   8   2   10.28    4.23
   1   8   3   28.39    6.06
  -1   8  -3   17.69    4.82
   1   8   4   40.05    7.12
  -1   8  -4   40.89    3.79
  -1   8  -4   40.13    3.83
  -1   8  -4   33.21    6.72
  -1   8  -4   44.87    3.89
  -1   8  -5    7.96    2.06
   1   8   5    9.11    3.67
   1   8   5    6.07    1.76
  -1   8  -5    7.68    1.94
  -1   8  -5    6.87    3.50
  -1   8  -5    3.85    1.16
  -1   8  -6   60.01    4.58
  -1   8  -6   72.06    9.91
   1   8   6   60.54    8.90
  -1   8  -6   56.74    4.45
  -1   8  -6   56.64    4.42
   1   8   6   62.74    4.71
  -1   8  -7  171.22    7.66
  -1   8  -7  183.43    7.83
  -1   8  -7  178.13    7.77
  -1   8  -7  192.23   16.66
   1   8   7  183.78   16.10
   1   8   7  178.35    7.99
  -1   8  -8   12.92    2.20
  -1   8  -8    8.06    3.78
  -1   8  -8   11.11    2.22
  -1   8  -8    8.09    1.88
   1   8   8   13.22    2.19
   1   8   8    9.43    2.13
   1   8   8    4.73    3.61
  -1   8  -9   18.04    2.65
  -1   8  -9   25.91    3.14
  -1   8  -9   21.14    2.86
   1   8   9   23.71    3.19
   1   8   9   25.49    3.05
  -1   8 -10    5.20    1.80
  -1   8 -10    8.74    2.10
   1   8  10    6.30    1.84
   1   8  10    6.81    2.01
  -1   8 -11    5.67    1.80
   1   8  11    4.08    1.46
  -1   8 -11    2.50    1.34
   1   8  11    1.18    1.25
  -1   8 -12    1.38    1.40
  -1   8 -12    1.83    1.19
   1   8  12    0.41    1.21
   1   8  12    0.57    1.21
   1   8  12    1.54    1.57
   1   8  13   57.43    4.32
  -1   8 -13   63.20    4.31
   1   8  13   58.71    4.20
  -1   8 -13   55.84    4.27
  -1   8 -14   -1.32    1.12
  -1   8 -14   -1.44    0.93
   1   8  14    0.12    0.99
   1   8  15    2.03    1.20
  -1   8 -15    1.70    1.02
   1   8  16   20.34    2.13
  -1   8 -16   17.67    2.01
   1   8  16   22.62    2.25
  -1   8 -16   23.05    2.42
  -1   8 -17    1.91    0.86
   1   8  17    2.49    0.92
   1   8  17    2.11    0.72
   1   9 -16   -0.09    0.59
  -1   9  16    0.73    0.72
   1   9 -15    1.27    0.72
   1   9 -15    0.46    0.79
  -1   9  15   -0.56    0.81
  -1   9  15    1.98    1.00
   1   9 -14    1.78    1.14
   1   9 -14    1.30    0.80
  -1   9  14    2.38    1.13
   1   9 -13    8.93    1.76
   1   9 -13    7.95    1.84
  -1   9  13    8.94    2.01
  -1   9  13    9.05    1.85
  -1   9  12    2.66    1.31
  -1   9  12    1.58    1.55
   1   9 -12    1.15    1.11
   1   9 -12    0.81    1.13
   1   9 -12    1.54    1.06
   1   9 -11    0.84    1.08
   1   9 -11    1.81    1.09
  -1   9  11    0.88    1.27
   1   9 -11    1.59    1.31
  -1   9  11    1.17    1.42
   1   9 -10   36.55    3.73
   1   9 -10   37.09    3.61
  -1   9  10   38.16    4.07
   1   9 -10   38.44    3.65
  -1   9  10   35.09    3.45
   1   9  -9   42.40    4.11
   1   9  -9   41.18    3.91
  -1   9   9   47.44    4.17
  -1   9   9   40.47    3.70
  -1   9   9   37.35    3.92
   1   9  -9   46.43    4.08
   1   9  -8    8.23    1.85
  -1   9   8    9.65    2.15
   1   9  -8    8.54    1.96
  -1   9   8    7.61    1.81
   1   9  -8    7.34    2.12
  -1   9   8    7.02    2.03
  -1   9   7   30.37    3.31
   1   9  -7   36.67    3.61
  -1   9   7   28.76    3.56
   1   9  -7   26.27    3.24
   1   9  -7   29.23    3.38
   1   9  -6   -0.91    1.26
  -1   9   6    0.41    1.21
  -1   9   6   -0.64    1.36
   1   9  -6    1.20    1.47
   1   9  -6   -3.17    3.10
   1   9  -6   -0.94    1.39
   1   9  -5   -0.31    1.28
   1   9  -5    2.20    1.31
  -1   9   5    1.02    1.40
   1   9  -5    1.03    1.17
  -1   9   5    0.97    1.10
   1   9  -4  100.71   12.06
  -1   9   4  105.35    6.01
  -1   9   4  110.16    6.47
  -1   9   4  121.23    6.16
   1   9  -4  106.47    6.37
   1   9  -4  121.37    6.37
   1   9  -4  102.38    6.21
  -1   9   3  706.19   15.97
   1   9  -3  725.50   32.27
   1   9  -3  735.66   16.10
  -1   9   3  731.10   15.48
   1   9  -3  699.80   15.83
   1   9  -3  760.18   15.87
  -1   9   2  238.35    8.87
   1   9  -2  220.33   17.79
   1   9  -2  231.58    9.08
  -1   9   2  239.88   18.54
   1   9  -2  217.54    8.75
   1   9  -2  246.43    8.99
  -1   9   2  225.06    8.99
  -1   9   1   19.14    5.43
   1   9  -1   12.70    4.62
   1   9  -1   20.52    2.88
   1   9  -1   23.08    3.00
  -1   9   1   20.80    3.01
  -1   9   1   22.96    2.92
   1   9  -1   22.04    2.76
  -1   9   1   21.05    2.72
   1   9   0   27.80    3.06
  -1   9   0   29.17    3.39
   1   9   0   30.24    3.39
  -1   9   0   28.30    3.31
  -1   9   0   18.22    5.30
   1   9   0   30.46    3.27
   1   9   0   25.50    3.08
   1   9   0   32.15    7.43
  -1   9   0   30.13    3.16
  -1   9   0   24.31    3.01
   1   9   1    0.37    1.15
  -1   9  -1   -0.48    1.15
  -1   9  -1    2.37    1.58
   1   9   1    0.53    1.13
   1   9   1    0.49    1.04
   1   9   1   -1.48    1.05
  -1   9  -1    0.37    1.06
   1   9   1   -0.33    2.31
  -1   9  -1    0.93    1.27
   1   9   2   32.28    3.54
  -1   9  -2   28.70    3.30
   1   9   2   28.13    3.07
   1   9   2   25.76    3.05
  -1   9  -2   30.82    3.14
   1   9   2   31.17    3.42
  -1   9  -2   30.92    3.48
  -1   9  -2   26.04    3.17
  -1   9  -2   28.23    6.83
   1   9   3   -0.74    1.38
  -1   9  -3    0.38    1.12
  -1   9  -3    4.89    3.19
   1   9   3    1.71    1.20
  -1   9  -3    1.90    1.59
  -1   9  -3    2.04    1.27
   1   9   3    1.10    1.40
  -1   9  -3    0.72    1.15
   1   9   3    2.00    1.12
  -1   9  -4  262.24    9.81
  -1   9  -4  266.36   19.87
   1   9   4  274.11    9.68
   1   9   4  258.58    9.42
  -1   9  -4  248.83    9.52
  -1   9  -4  251.23    9.51
  -1   9  -5  563.43   28.89
  -1   9  -5  540.91   13.86
  -1   9  -5  546.88   13.99
   1   9   5  574.53   14.25
  -1   9  -5  564.09   14.41
  -1   9  -6   54.96    4.64
   1   9   6   60.14    4.77
  -1   9  -6   53.74    9.55
  -1   9  -6   57.83    4.58
  -1   9  -6   57.32    4.67
  -1   9  -7    0.54    1.13
  -1   9  -7   -0.06    1.07
  -1   9  -7    0.97    1.05
   1   9   7    2.86    1.46
  -1   9  -8   -0.44    1.23
  -1   9  -8    0.30    1.07
  -1   9  -8   -1.64    1.36
   1   9   8   -0.47    1.23
  -1   9  -9   10.35    2.29
  -1   9  -9   15.53    2.56
  -1   9  -9   12.68    2.25
   1   9   9   12.32    2.40
   1   9   9   10.18    2.00
  -1   9 -10    1.77    1.25
  -1   9 -10    2.62    1.48
  -1   9 -10    0.85    1.06
   1   9  10    1.96    0.84
   1   9  10    3.23    1.32
   1   9  10    2.82    1.23
  -1   9 -11   26.28    3.01
  -1   9 -11   17.72    2.62
  -1   9 -11   24.12    3.14
   1   9  11   26.32    3.24
   1   9  11   23.52    2.86
   1   9  11   22.01    2.58
  -1   9 -12   16.51    2.34
   1   9  12   17.17    2.32
  -1   9 -12   12.53    2.22
   1   9  12   18.05    2.73
   1   9  12   13.98    2.18
  -1   9 -13    0.25    1.22
   1   9  13    1.17    1.16
  -1   9 -13    1.12    1.00
  -1   9 -14    1.19    1.09
   1   9  14    0.88    0.87
   1   9  14    1.38    0.95
  -1   9 -15    4.01    1.18
   1   9  15    3.21    0.98
   1   9  15    2.92    1.17
  -1   9 -16    1.36    0.75
   1   9  16   -0.54    0.67
   1   9  16    1.03    0.66
  -1  10  15    1.44    0.73
   1  10 -15    0.00    0.61
  -1  10  14    2.92    1.11
   1  10 -14    1.23    0.94
  -1  10  14    3.05    0.98
   1  10 -13   18.76    2.17
  -1  10  13   18.44    2.09
   1  10 -13   21.12    2.07
  -1  10  13   19.81    2.02
  -1  10  12    1.03    0.94
  -1  10  12   -0.49    1.22
   1  10 -12    0.10    0.96
   1  10 -12    1.02    0.83
   1  10 -12   -2.16    0.96
   1  10 -11   11.57    2.17
  -1  10  11   11.88    1.92
   1  10 -11   13.31    2.08
   1  10 -11    7.48    1.63
  -1  10  11   11.55    2.32
   1  10 -10    1.40    1.00
   1  10 -10   -0.60    1.16
   1  10 -10    0.80    1.19
  -1  10  10    0.18    0.92
  -1  10  10    2.57    1.73
   1  10  -9    3.51    1.48
  -1  10   9    3.61    1.90
   1  10  -9    5.58    1.64
   1  10  -9    3.83    1.89
  -1  10   9    3.90    1.43
  -1  10   8    1.59    1.12
   1  10  -8   -0.30    1.29
   1  10  -8    1.06    1.19
  -1  10   8    0.80    0.95
   1  10  -8    1.46    1.08
  -1  10   8    2.24    1.56
  -1  10   7   16.92    2.72
   1  10  -7   18.64    2.86
   1  10  -7   16.65    2.48
   1  10  -7   13.78    2.46
  -1  10   7   19.78    2.67
  -1  10   7   19.51    2.54
   1  10  -6   20.80    3.02
  -1  10   6   18.00    2.77
   1  10  -6   18.21    2.74
  -1  10   6   21.58    2.82
   1  10  -6   22.95    2.94
   1  10  -5   23.05    3.14
   1  10  -5   17.80    2.90
  -1  10   5   18.37    2.80
   1  10  -5   21.96    2.85
   1  10  -4  162.54    7.83
  -1  10   4  177.53    8.25
   1  10  -4  185.86    8.07
   1  10  -4  182.88    8.36
   1  10  -3    1.25    1.37
  -1  10   3    1.43    1.03
   1  10  -3    0.53    1.11
  -1  10   3    1.09    1.39
   1  10  -2   64.37    4.99
  -1  10   2   62.87    4.93
   1  10  -2   59.88    4.81
   1  10  -2   66.07    4.89
  -1  10   2   58.15    4.56
   1  10  -1  326.41   11.00
  -1  10   1  346.17   10.78
  -1  10   1  321.34   10.95
   1  10  -1  340.11   10.88
   1  10  -1  324.91   11.09
  -1  10   0   24.88    3.11
   1  10   0   28.10    3.10
  -1  10   0   26.31    2.99
  -1  10   0   25.45    3.28
   1  10   0   25.77    3.26
   1  10   0   25.40    3.12
   1  10   0   26.44    3.33
   1  10   1   27.59    3.41
  -1  10  -1   23.38    3.21
   1  10   1   30.72    3.29
   1  10   1   25.74    3.12
  -1  10  -1   27.22    3.11
  -1  10  -1   26.18    3.25
   1  10   1   25.91    3.34
   1  10   2   35.52    3.60
  -1  10  -2   32.17    3.33
   1  10   2   32.75    3.64
  -1  10  -2   34.20    3.75
   1  10   2   31.83    3.45
  -1  10  -2   33.91    3.73
   1  10   2   32.86    3.54
  -1  10  -2   31.20    3.59
  -1  10  -3  237.57    9.40
  -1  10  -3  245.97    9.72
   1  10   3  285.95    9.82
   1  10   3  263.06    9.51
  -1  10  -3  282.73    9.61
   1  10   3  266.47    9.69
  -1  10  -3  247.14    9.66
  -1  10  -4   43.35    4.20
   1  10   4   46.63    4.16
   1  10   4   46.22    4.13
  -1  10  -4   39.88    3.67
  -1  10  -4   39.73    4.05
  -1  10  -4   38.78    4.02
   1  10   5   -0.49    1.10
   1  10   5    0.62    1.15
  -1  10  -5    3.15    1.82
  -1  10  -5    3.37    1.61
  -1  10  -5    3.31    1.41
   1  10   6  133.18    6.93
  -1  10  -6  119.71    6.70
  -1  10  -6  123.84    6.69
   1  10   6  124.07    6.69
  -1  10  -6  131.04    7.15
  -1  10  -7   11.54    2.40
  -1  10  -7   16.30    2.70
  -1  10  -7   19.59    2.77
   1  10   7   16.75    2.75
   1  10   7   16.08    2.58
  -1  10  -8   11.66    2.27
  -1  10  -8   11.44    2.28
   1  10   8   13.67    2.28
   1  10   8   13.14    2.45
   1  10   9   20.31    2.89
  -1  10  -9   14.17    2.33
  -1  10  -9   12.87    2.25
   1  10   9   17.24    2.61
  -1  10 -10   -0.12    1.12
  -1  10 -10    2.79    1.49
   1  10  10    0.73    1.05
   1  10  10    0.90    1.25
  -1  10 -11    1.30    1.24
   1  10  11    5.01    1.81
  -1  10 -11    2.46    1.41
   1  10  11    3.53    1.55
  -1  10 -12    1.82    0.99
   1  10  12   -0.53    0.98
  -1  10 -12   -0.62    1.14
  -1  10 -13    4.95    1.36
  -1  10 -13    5.57    1.21
   1  10  13    5.15    1.35
   1  10  13    3.44    1.02
   1  10  14    0.46    0.93
   1  10  14    2.22    0.72
  -1  10 -14    1.06    0.76
  -1  10 -15    7.72    1.20
   1  10  15   10.32    1.29
  -1  11  13    0.33    0.71
   1  11 -13    0.31    0.72
   1  11 -12    5.60    1.37
  -1  11  12    6.17    1.11
  -1  11  12    5.59    1.24
  -1  11  11    0.11    1.01
  -1  11  11    0.06    0.90
   1  11 -11    0.94    1.11
  -1  11  11   -0.75    0.78
   1  11 -11   -0.38    0.87
   1  11 -11    1.11    0.91
   1  11 -10    5.50    1.62
   1  11 -10    2.77    1.04
  -1  11  10    4.02    1.37
   1  11 -10    3.59    1.20
  -1  11  10    6.29    1.33
   1  11  -9   12.51    1.90
   1  11  -9    7.47    1.82
  -1  11   9   10.28    1.80
   1  11  -9    7.12    1.65
  -1  11   9   10.77    2.18
   1  11  -8    0.38    1.20
   1  11  -8    4.40    1.45
   1  11  -8    0.03    1.14
  -1  11   8    1.32    1.22
   1  11  -7    4.84    1.42
   1  11  -7    5.80    1.83
   1  11  -7    7.08    2.00
   1  11  -7    6.89    1.63
  -1  11   7    7.70    1.63
  -1  11   7    7.94    2.08
  -1  11   6    2.39    1.55
  -1  11   6    1.11    1.16
   1  11  -6    1.40    1.06
   1  11  -6   -0.78    1.38
   1  11  -6    0.16    1.21
   1  11  -5    7.03    1.85
   1  11  -5    7.89    2.07
   1  11  -5    5.57    1.67
  -1  11   5    5.26    1.77
   1  11  -4    1.68    1.41
   1  11  -4    0.85    1.49
   1  11  -4   -1.74    1.36
  -1  11   4    0.02    1.27
   1  11  -3   24.69    3.29
   1  11  -3   25.58    3.17
  -1  11   3   24.59    3.13
   1  11  -3   25.61    3.06
   1  11  -2   37.88    3.92
   1  11  -2   37.85    3.91
   1  11  -2   37.58    3.65
  -1  11   2   42.26    4.13
   1  11  -1   21.36    3.03
   1  11  -1   20.30    2.92
  -1  11   1   21.94    2.75
   1  11  -1   21.44    2.90
  -1  11   1   18.41    2.81
   1  11   0    2.73    1.73
   1  11   0    0.88    1.15
  -1  11   0    4.63    1.51
   1  11   0    2.73    1.33
  -1  11   0    1.78    1.30
   1  11   1    2.16    1.45
  -1  11  -1   -1.39    1.02
  -1  11  -1   -0.49    1.26
   1  11   1   -0.62    1.38
   1  11   1   -1.32    1.12
  -1  11  -1   -0.48    1.22
   1  11   2    5.29    1.73
   1  11   2    4.44    1.66
  -1  11  -2    3.28    1.51
  -1  11  -2    4.49    1.63
   1  11   2    1.54    1.20
  -1  11  -3   11.91    2.29
  -1  11  -3   16.19    2.75
   1  11   3   14.72    2.42
   1  11   3   16.13    2.52
   1  11   4   60.04    4.62
  -1  11  -4   53.07    4.46
   1  11   4   60.44    4.62
  -1  11  -4   53.06    4.60
   1  11   5   29.67    3.27
  -1  11  -5   30.28    3.42
   1  11   5   40.36    3.76
  -1  11  -5   36.89    3.79
  -1  11  -6    0.86    1.22
   1  11   6    0.15    1.07
  -1  11  -6    0.93    1.23
   1  11   6    1.34    1.31
  -1  11  -7    3.88    1.55
   1  11   7    2.46    1.34
  -1  11  -7    1.98    1.38
   1  11   7    1.30    1.09
   1  11   7    4.60    1.65
  -1  11  -8    2.10    1.43
   1  11   8    1.37    1.24
  -1  11  -8    0.89    1.26
   1  11   8    1.92    1.39
  -1  11  -9    6.09    1.60
  -1  11  -9    7.72    1.91
   1  11   9    8.78    1.87
   1  11   9    6.96    1.74
  -1  11 -10    0.28    1.06
   1  11  10   -0.03    1.01
   1  11  10   -0.85    1.07
  -1  11 -10    0.29    0.90
  -1  11 -11    4.88    1.27
  -1  11 -11    5.96    1.40
   1  11  11    4.66    1.39
  -1  11 -12    1.86    0.81
   1  11  12    1.80    1.03
  -1  11 -12    2.65    1.08
   1  11  13   -0.14    0.83
  -1  11 -13    0.34    0.62
   1  11  14    4.34    0.88
   1  12 -12   13.94    1.36
   1  12 -11    8.34    1.33
  -1  12  11    9.66    1.25
   1  12 -10    3.45    1.13
  -1  12  10    3.00    1.17
  -1  12  10    3.32    0.93
   1  12  -9    2.92    0.91
  -1  12   9    3.18    1.28
  -1  12   9    3.13    0.96
   1  12  -9    4.10    1.38
   1  12  -8    5.88    1.59
   1  12  -8    7.79    1.38
  -1  12   8    6.27    1.37
   1  12  -8    7.83    1.61
  -1  12   8    8.24    1.72
  -1  12   7    0.29    1.10
   1  12  -7    1.19    0.97
   1  12  -7    0.64    0.95
   1  12  -7    1.12    1.16
   1  12  -7    0.93    1.07
  -1  12   7    0.99    0.88
  -1  12   6    0.41    1.44
   1  12  -6   -0.55    0.87
   1  12  -6   -1.04    1.17
   1  12  -6    0.27    1.11
   1  12  -6    2.32    1.26
   1  12  -5    1.90    1.14
   1  12  -5    1.78    1.36
   1  12  -5    1.73    1.13
  -1  12   5    3.81    1.49
   1  12  -5    1.57    1.12
   1  12  -4    3.44    1.51
   1  12  -4    3.29    1.62
  -1  12   4    2.62    1.53
   1  12  -4    2.47    1.18
   1  12  -3   39.48    3.77
   1  12  -3   41.58    3.52
  -1  12   3   38.76    3.70
   1  12  -3   40.80    3.79
   1  12  -2   12.66    2.27
  -1  12   2   14.02    2.37
   1  12  -2   12.41    2.09
   1  12  -2   11.50    2.14
   1  12  -1    2.80    1.33
   1  12  -1    2.81    1.57
  -1  12   1    2.46    1.45
   1  12  -1    2.19    1.40
   1  12   0    2.15    1.08
  -1  12   0    3.37    1.46
   1  12   1    4.39    1.51
  -1  12  -1    6.55    1.85
   1  12   2    5.54    1.61
   1  12   2    7.51    1.59
  -1  12  -2    5.29    1.64
  -1  12  -3    4.88    1.60
   1  12   3    6.80    1.63
   1  12   3    4.45    1.44
  -1  12  -4    7.62    1.88
  -1  12  -4   10.78    2.22
   1  12   4    7.48    1.73
   1  12   4    6.92    1.67
  -1  12  -5   26.72    3.09
   1  12   5   30.73    2.88
   1  12   5   23.93    2.68
   1  12   5   26.53    2.89
  -1  12  -5   25.21    2.96
   1  12   6    2.48    1.10
  -1  12  -6    0.54    1.12
   1  12   6    2.42    1.09
   1  12   6    1.45    1.05
  -1  12  -6    1.37    1.26
  -1  12  -7    3.19    1.30
   1  12   7    2.92    1.26
   1  12   7    1.34    0.77
  -1  12  -7    0.62    1.20
   1  12   7    3.89    1.44
  -1  12  -8   -0.31    0.94
   1  12   8    0.76    0.94
   1  12   8    0.31    0.90
  -1  12  -8    0.31    1.10
  -1  12  -9   -0.48    0.97
  -1  12  -9    0.95    0.97
   1  12   9   -1.10    0.96
   1  12   9    0.89    0.78
  -1  12 -10    3.49    1.06
  -1  12 -10    2.40    0.86
   1  12  10    2.28    0.98
  -1  12 -11    3.57    1.05
   1  12  11    2.98    0.95
   1  12  12    1.51    0.59
   1  13  -9   31.89    2.17
  -1  13   9   33.73    2.25
   1  13  -8   14.87    1.72
  -1  13   8   18.36    1.85
  -1  13   7    1.95    0.99
   1  13  -7    0.95    0.89
   1  13  -6   -0.38    0.64
  -1  13   6   -0.35    0.96
   1  13  -6    0.01    0.66
   1  13  -5    1.48    1.25
   1  13  -5    1.01    0.74
  -1  13   5    1.05    1.06
   1  13  -5    1.30    0.81
   1  13  -4    1.91    1.06
   1  13  -4    0.48    0.71
   1  13  -3    0.22    0.84
   1  13  -3    0.08    0.81
  -1  13   3    0.73    1.18
   1  13  -2   15.15    2.18
   1  13  -2   15.63    1.99
  -1  13   2   13.52    2.14
  -1  13   1    3.30    1.27
   1  13  -1    3.32    1.09
   1  13  -1    3.62    1.42
   1  13   0   10.84    1.89
  -1  13   0   11.98    2.02
   1  13   0   12.79    1.86
   1  13   1    0.92    1.00
   1  13   1   -0.43    0.95
  -1  13  -1    0.92    1.05
   1  13   2   12.43    1.93
   1  13   2   15.12    2.00
  -1  13  -2   11.62    1.96
   1  13   3    4.07    1.18
  -1  13  -3    5.82    1.44
   1  13   3    3.35    1.06
   1  13   4   17.33    2.05
   1  13   4   17.20    1.87
   1  13   4   16.33    1.99
  -1  13  -4   15.45    2.07
   1  13   5    1.34    0.80
   1  13   5    0.64    0.79
  -1  13  -5   -0.11    0.87
   1  13   5    0.15    0.72
   1  13   6    1.71    0.73
   1  13   6    0.01    0.80
   1  13   6    1.44    0.78
  -1  13  -6    1.36    1.05
  -1  13  -7   -0.15    0.83
   1  13   7    0.76    0.72
   1  13   7    1.05    0.77
   1  13   8   -0.12    0.58
  -1  13  -8   -0.71    0.71
  -1  13  -9    0.62    0.53
  -1  14   5   11.18    1.30
   1  14  -4   -0.25    0.46
  -1  14   4    1.21    0.80
   1  14  -3    8.01    1.20
  -1  14   3    9.19    1.38
  -1  14   2    1.27    0.83
   1  14  -2    0.55    0.80
  -1  14   1   -0.55    0.85
   1  14  -1    1.71    0.83
  -1  14   0   20.65    1.99
   1  14   0   22.69    1.99
   1  14   1    0.89    0.72
  -1  14  -1    0.57    0.88
   1  14   2   17.23    1.73
  -1  14  -2   19.41    1.90
   1  14   3    0.69    0.63
  -1  14  -3    0.64    0.65
  -1  14  -4    0.16    0.58
  -1  14  -4    0.97    0.51
   1  14   4    0.72    0.54
  -1  14  -5    3.70    0.81
   2   0 -20   -0.01    0.59
   2   0 -20    1.23    0.87
   2   0 -19    0.41    0.86
   2   0 -19   -0.16    0.86
   2   0 -18    1.48    0.89
   2   0 -18    2.31    1.32
   2   0 -17   -0.44    1.08
   2   0 -17    0.69    1.26
   2   0 -16   26.38    3.18
   2   0 -16   28.76    3.26
   2   0 -15   23.76    3.48
   2   0 -15   13.72    2.66
   2   0 -14  105.65    6.12
   2   0 -14  105.91    6.01
   2   0 -13   -0.78    1.35
   2   0 -12    0.69    1.09
  -2   0  12    3.02    2.26
  -2   0  11    2.35    2.12
   2   0 -10    2.65    1.89
  -2   0  10    2.13    2.15
   2   0  -9   -0.44    1.75
   2   0  -8 1032.09   28.98
   2   0  -7   -0.42    2.37
   2   0  -7   -0.33    1.02
   2   0  -6  249.96    7.50
   2   0  -6  240.38   12.52
   2   0  -5   -0.64    0.65
   2   0  -5   -0.94    1.91
   2   0  -4  119.51    8.05
   2   0  -3    1.13    1.55
   2   0  -2 1108.76   21.84
   2   0  -1    0.73    1.18
   2   0   0  230.81    9.93
   2   0   1    0.01    1.43
   2   0   3    0.71    0.46
   2   0   3   -0.93    1.51
   2   0   4   36.60    4.06
   2   0   5   -1.02    1.35
   2   0   6  211.46   10.54
   2   0   7   -0.28    1.34
   2   0   8   52.42    5.94
   2   0   9    2.20    1.98
   2   0  10  133.43   10.26
  -2   0 -11   -2.96    2.64
  -2   0 -12  160.68    6.93
  -2   0 -12  154.64   14.11
   2   0  12  169.44    6.82
  -2   0 -13    0.16    1.08
   2   0  13    0.65    1.20
  -2   0 -14    1.82    2.49
   2   0  14    2.04    1.33
   2   0  15   -1.88    1.20
   2   0  16   10.29    1.97
  -2   0 -17    0.47    0.94
   2   0  17   -1.54    1.15
  -2   0 -18    7.36    1.63
  -2   0 -19    0.09    0.88
   2   0  19    0.35    0.78
  -2   0 -20    8.06    1.28
   2  -1 -20    4.42    0.97
   2   1 -20    3.28    1.00
   2  -1 -20    3.68    1.00
   2   1 -20    2.36    0.85
   2   1 -20    3.76    0.88
   2   1 -19    2.27    1.12
   2   1 -19    1.75    0.99
   2  -1 -19    1.77    0.94
   2  -1 -19    2.08    1.06
   2   1 -18   -0.81    1.05
   2  -1 -18    1.32    1.15
   2   1 -18    0.96    0.98
   2   1 -17    1.00    1.16
   2  -1 -17   -1.37    1.38
   2   1 -17    0.23    1.11
   2   1 -17    2.12    1.18
   2  -1 -17    2.36    1.29
   2  -1 -16    3.48    1.47
   2  -1 -16    2.18    1.27
   2   1 -16    4.22    1.61
   2   1 -16    2.38    1.43
   2   1 -15   31.65    3.99
   2   1 -15   37.99    4.05
   2  -1 -15   48.00    4.43
   2  -1 -15   39.18    4.37
   2   1 -14   10.29    2.02
   2   1 -14   12.15    2.29
   2  -1 -14   14.66    2.40
   2   1 -13    1.14    1.08
   2  -1 -13    1.93    1.31
   2   1 -13    1.00    0.96
   2  -1 -12    1.50    1.06
   2   1 -12   -0.19    0.97
  -2   1  12    1.37    2.81
   2   1 -12    0.69    1.00
  -2  -1  11   32.80    5.56
  -2   1  11   24.29    5.68
   2  -1 -10   19.98    4.62
   2   1 -10   19.61    4.89
  -2   1  10   16.42    4.51
   2  -1  -9    0.22    1.89
   2   1  -9    1.64    2.79
   2   1  -8   11.50    3.69
   2  -1  -8    6.35    3.45
   2   1  -8    9.60    2.64
   2  -1  -7 1126.48   19.04
   2  -1  -7 1059.15   27.47
   2   1  -7 1135.83   20.37
   2   1  -7 1037.07   28.06
   2   1  -6  401.65   16.44
   2   1  -6  438.74   11.11
   2  -1  -6  387.11   15.69
   2   1  -5  265.59    7.60
   2   1  -5  240.00   11.92
   2  -1  -5  246.12   11.71
   2   1  -4    1.27    0.62
   2  -1  -4    1.24    0.42
   2  -1  -4    1.16    1.80
   2   1  -4    2.21    2.20
   2   1  -3   76.40    3.09
   2   1  -3   75.51    6.12
   2  -1  -3   66.06    5.64
   2   1  -2  625.65   16.52
   2  -1  -2  597.57   16.17
  -2   1   1   36.58    1.85
   2   1  -1   36.21    4.08
   2  -1  -1   33.16    3.98
   2  -1   0 1605.93   26.29
   2   1   0 1588.92   25.33
  -2   1   0 1681.77   16.29
   2   1   0 1628.13   25.87
   2   1   1  147.56    8.06
  -2   1  -1  153.16    6.10
   2   1   1  155.04    7.96
  -2   1  -2  422.89   11.68
   2   1   2  448.72   10.38
   2   1   2  425.39   13.64
  -2   1  -3   17.23    2.86
   2  -1   3   18.01    2.84
   2   1   3   19.52    1.95
   2   1   3   15.65    3.00
   2  -1   4 1306.34   22.25
  -2   1  -4 1302.38   24.90
   2   1   4 1316.66   25.62
  -2   1  -5   21.37    3.84
   2  -1   5   24.88    3.33
   2   1   5   23.09    3.84
  -2   1  -6   81.22    7.28
   2  -1   6   80.20    6.06
   2   1   6   71.10    6.67
   2  -1   7    1.45    1.34
   2   1   7    0.78    2.01
  -2   1  -7    4.01    2.59
   2  -1   8   50.52    5.30
  -2   1  -8   45.18    6.36
   2   1   8   48.75    6.09
  -2   1  -9   28.53    5.27
   2   1   9   38.96    5.92
  -2   1 -10   99.30   10.25
   2   1  10  122.21   10.64
   2   1  11  241.87   15.60
  -2   1 -11  210.41   15.78
   2   1  12   11.59    2.08
   2   1  12   13.68    4.03
  -2   1 -12    6.61    3.18
  -2  -1 -12   10.34    1.96
  -2   1 -12   11.21    1.94
  -2  -1 -13    1.15    1.13
  -2  -1 -13   -1.67    2.59
   2   1  13   -0.37    0.99
  -2   1 -13    2.31    2.47
  -2   1 -14    2.11    2.48
  -2  -1 -14    3.79    2.98
   2   1  14    1.42    1.15
  -2   1 -15    5.18    1.60
   2   1  15    4.81    1.51
   2   1  16    1.19    1.16
  -2   1 -16    0.25    1.03
  -2   1 -17    0.66    0.94
   2   1  17    0.41    1.10
   2   1  18    2.30    1.12
  -2   1 -18    1.06    1.08
  -2  -1 -18    1.37    1.01
  -2   1 -19   12.35    1.76
  -2  -1 -19   14.01    1.84
  -2   1 -20    1.41    0.76
  -2  -1 -20    0.08    0.62
   2   1  20   -0.19    0.60
  -2   1 -21    1.13    0.46
   2   2 -20    9.76    1.29
   2   2 -20    8.32    1.16
   2  -2 -20    6.91    1.13
   2  -2 -20    8.51    1.31
   2   2 -19    0.35    0.84
   2  -2 -19   -0.31    0.96
   2   2 -19    0.51    0.76
   2  -2 -18    2.07    1.28
   2   2 -18   -1.65    1.00
   2   2 -18    1.14    1.03
   2   2 -17   11.75    2.05
   2   2 -17   13.08    2.11
   2  -2 -17   14.12    2.20
   2  -2 -17   12.39    2.04
   2   2 -17   13.51    2.39
   2   2 -16   22.88    2.80
   2   2 -16   29.02    3.12
   2   2 -16   25.23    3.06
   2  -2 -16   26.58    3.03
   2  -2 -16   22.04    2.75
   2  -2 -15   11.81    2.58
   2   2 -15   17.50    3.30
   2   2 -15   19.79    3.37
   2  -2 -15    5.47    2.79
  -2   2  15   26.76    3.17
   2   2 -14   74.73    4.99
   2   2 -14   67.89    4.99
   2  -2 -14   77.56    5.17
  -2   2  14   78.93    5.14
  -2   2  13   12.87    2.35
   2   2 -13    9.83    1.95
   2  -2 -13   11.91    2.25
   2   2 -13    8.89    2.07
  -2   2  13   16.46    4.86
   2   2 -12   13.14    2.07
   2  -2 -12   15.16    2.38
   2   2 -12   15.98    2.43
  -2   2  12   11.25    4.20
   2   2 -12   16.98    2.43
   2   2 -12   13.11    4.24
  -2   2  11  138.16   12.71
   2   2 -11  146.23   12.70
   2   2 -10  221.70   15.62
   2  -2 -10  223.74   14.75
  -2   2  10  217.67   15.01
   2  -2  -9    3.52    1.80
   2   2  -9    0.57    2.46
  -2   2   9    3.99    2.46
   2  -2  -8  138.43   10.33
   2   2  -8  136.54   10.89
   2   2  -8  104.73    8.00
   2   2  -7   45.16    6.14
   2  -2  -7   48.39    5.99
   2   2  -7   52.98    4.88
   2   2  -6  317.34   10.98
   2   2  -6  288.81   14.23
   2  -2  -6  285.85   13.26
   2   2  -5   11.56    2.03
   2   2  -5   13.36    3.13
   2  -2  -5   12.98    2.92
   2   2  -4  349.19    9.91
   2   2  -4  323.43   13.33
   2  -2  -4  333.74   12.76
   2   2  -3  395.96   10.14
   2   2  -3  373.27   13.47
   2  -2  -3  365.38   12.89
   2   2  -2    3.67    1.98
   2   2  -2    5.16    1.49
  -2   2   2    3.31    1.11
   2  -2  -2    4.79    1.80
   2   2  -1  678.98   13.83
  -2   2   1  676.06   11.98
   2  -2  -1  673.87   16.97
   2   2  -1  658.03   16.58
   2   2  -1  658.86   17.11
   2   2  -1  659.45   16.96
   2   2   0    9.33    2.34
  -2   2   0   10.35    1.76
   2   2   0   10.27    2.18
   2  -2   0    9.04    2.41
   2   2   0   12.00    2.50
   2   2   1  363.26   11.42
  -2   2  -1  331.95    9.99
   2   2   1  343.61   12.61
   2   2   1  344.32   11.98
   2   2   2    4.49    2.02
   2   2   2    6.57    2.32
   2   2   2    5.27    1.65
  -2   2  -2    4.70    1.53
   2   2   3  225.18    8.25
   2   2   3  212.38   10.77
  -2   2  -3  208.01    9.58
   2   2   4  122.80    8.51
  -2   2  -4  128.02    8.26
  -2   2  -5  388.50   15.31
   2   2   5  387.45   15.78
  -2   2  -6   -0.22    1.80
   2   2   6    1.44    2.27
   2  -2   6    0.15    0.94
  -2   2  -7   80.95    8.10
  -2   2  -7   97.84    6.78
   2   2   7   78.98    7.94
  -2   2  -8   17.44    4.18
   2   2   8   15.76    3.93
  -2   2  -9    2.75    1.90
   2   2   9    7.67    2.81
  -2   2 -10   25.21    5.45
   2   2  10   22.09    4.95
  -2   2 -11    2.49    2.66
   2   2  11    7.73    3.29
  -2  -2 -12   27.03    3.08
   2   2  12   30.68    3.36
  -2   2 -12   32.31    3.32
  -2   2 -12   30.32    6.75
  -2   2 -13    0.16    0.94
  -2  -2 -13    2.19    1.22
   2   2  13    6.99    3.49
   2   2  13    3.32    1.45
  -2   2 -13    2.43    3.29
   2   2  14   23.44    3.00
  -2   2 -14   24.36    2.98
  -2   2 -15   14.80    2.29
   2   2  15   15.71    2.50
   2   2  16    5.70    1.55
  -2   2 -16    5.20    1.60
  -2   2 -17    2.25    1.15
   2   2  17   -0.48    1.14
  -2   2 -18   13.94    2.12
   2   2  18   12.99    2.07
  -2  -2 -19    1.03    0.84
  -2   2 -19   -0.40    0.75
   2   2  19    1.75    1.03
  -2  -2 -20    4.14    0.91
  -2  -2 -20    5.91    0.88
  -2   2 -20    2.37    0.77
   2   2  20    3.77    0.95
   2  -3 -20    3.69    0.81
   2  -3 -20    5.69    0.99
   2   3 -20    5.59    0.92
  -2   3  19    1.78    0.75
   2   3 -19   -0.24    0.68
   2   3 -19    0.98    0.62
   2   3 -19    0.43    0.78
   2  -3 -19   -0.33    0.87
   2   3 -18    2.20    0.94
   2   3 -18    2.52    1.03
   2  -3 -18    2.75    1.15
   2   3 -17    2.64    1.31
   2   3 -17    1.74    1.09
   2  -3 -17    2.53    1.26
  -2   3  17    2.10    1.29
   2   3 -16   43.29    3.61
   2  -3 -16   46.89    3.67
   2   3 -16   37.45    3.69
   2   3 -16   36.88    3.39
  -2   3  16   45.94    3.96
   2  -3 -16   38.20    3.51
   2  -3 -15  187.34    7.90
   2   3 -15  191.11    7.74
   2   3 -15  176.06    7.90
   2  -3 -15  211.30    8.10
  -2   3  15  214.32    8.52
   2   3 -15  187.13    7.76
   2   3 -14    0.21    0.83
  -2   3  14   -0.01    1.13
   2  -3 -14   -0.15    1.05
   2   3 -14    0.94    1.02
   2   3 -14    0.19    1.19
   2   3 -13  142.90    6.71
   2   3 -13  139.44    7.00
   2  -3 -13  152.68    6.93
  -2   3  13  136.98   14.17
   2   3 -13  144.34    6.85
  -2   3  13  135.80    6.82
  -2   3  12  912.57   35.23
   2   3 -12  956.62   16.87
   2   3 -12  911.52   17.28
  -2   3  12  902.66   17.83
   2  -3 -12  943.69   16.31
   2   3 -12  937.61   16.62
  -2   3  11  104.78    5.76
   2   3 -11  102.38    5.54
   2   3 -11  100.58    5.61
  -2   3  11  101.56   11.34
   2   3 -11  112.62   11.56
   2   3 -10  104.30   10.92
  -2   3  10   96.41   10.41
   2   3  -9   77.08    8.82
   2   3  -9   77.56    8.93
   2  -3  -9   79.83    8.33
  -2   3   9   75.74    8.88
   2   3  -8   73.29    8.81
   2   3  -8   92.18    9.19
   2   3  -8   92.89    7.86
   2  -3  -8   88.30    8.41
  -2   3   8   68.27    8.56
   2   3  -7   53.70    6.71
   2   3  -7   60.97    5.89
   2  -3  -7   64.64    6.66
  -2   3   7   58.94    5.92
   2   3  -7   56.75    7.16
  -2   3   6  407.33   15.37
   2  -3  -6  382.59   15.09
   2   3  -6  405.20   14.17
   2   3  -6  376.43   16.52
   2   3  -6  384.46   17.43
   2   3  -5  249.85   10.61
   2   3  -5  235.63   12.37
   2  -3  -5  249.41   11.48
   2   3  -5  223.18   12.76
   2   3  -4  151.83   10.13
   2   3  -4  163.98    8.24
   2   3  -4  153.90    9.41
   2  -3  -4  155.37    8.66
  -2   3   3   72.62    5.16
   2   3  -3   76.15    6.26
   2  -3  -3   77.28    5.96
   2   3  -3   79.22    7.06
   2   3  -3   80.31    5.70
   2   3  -2  148.78    7.76
   2  -3  -2  136.73    7.65
   2   3  -2  147.32    8.24
   2   3  -2  136.11    8.89
  -2   3   2  132.80    6.88
  -2   3   1  315.12   10.48
   2   3  -1  312.88   11.43
   2  -3  -1  299.20   11.37
   2   3  -1  313.06   12.96
   2   3  -1  320.13   12.38
   2   3  -1  320.49   11.50
   2  -3   0  344.78   12.62
  -2   3   0  339.26   11.16
   2   3   0  344.45   13.08
   2   3   0  328.56   12.82
   2   3   0  330.77   11.50
   2   3   0  344.41   12.33
   2   3   1   19.91    3.38
   2   3   1   29.44    3.83
  -2   3  -1   26.60    3.51
   2   3   1   24.03    3.19
  -2   3  -2   81.43    6.19
   2   3   2   88.82    6.22
   2   3   2   87.74    6.33
   2   3   2   85.40    7.22
   2   3   3   41.75    4.36
   2   3   3   37.56    4.34
  -2   3  -3   37.43    4.52
   2   3   3   30.91    4.45
  -2   3  -4    7.69    2.48
   2   3   4    6.95    2.82
   2   3   5   14.55    3.55
  -2   3  -5   19.16    3.90
  -2   3  -6   64.22    7.15
  -2   3  -6   64.31    6.09
   2   3   6   58.68    7.08
   2   3   7    8.53    3.45
  -2   3  -7    6.42    2.77
  -2   3  -7    9.57    2.68
   2   3   8   -0.79    2.00
  -2   3  -8   -0.72    2.13
  -2   3  -9   91.31    9.78
   2   3   9   86.01    9.75
  -2   3 -10  161.45   13.62
   2   3  10  147.39   13.05
  -2   3 -11   30.81    3.08
   2   3  11   29.20    6.15
   2   3  11   32.53    3.16
  -2   3 -11   22.01    5.65
   2   3  11   33.93    3.40
  -2   3 -12   26.08    3.16
  -2   3 -12   22.70    6.04
   2   3  12   24.78    5.47
   2   3  12   26.14    3.04
  -2   3 -13   21.59    5.45
   2   3  13   23.55    3.05
  -2   3 -13   24.87    2.96
   2   3  13   30.36    7.39
  -2   3 -14    1.63    1.34
   2   3  14   -0.06    1.26
  -2   3 -15   38.01    3.58
   2   3  15   34.50    3.48
   2   3  16  136.49    6.68
  -2   3 -16  142.92    6.64
   2   3  17   20.52    2.66
  -2   3 -17   16.72    2.35
  -2   3 -18    0.84    0.97
   2   3  18    1.40    1.05
  -2  -3 -19   59.14    3.22
  -2   3 -19   58.54    3.43
   2   3  19   56.87    3.40
  -2   3 -20    2.17    0.72
  -2   3 -20    2.81    0.87
   2   3  20    2.17    0.75
  -2  -3 -20    2.51    0.64
   2  -4 -20    0.21    0.44
   2   4 -19    8.03    1.18
   2   4 -19    5.95    1.21
   2  -4 -19    7.66    1.18
   2  -4 -18    0.06    0.75
   2   4 -18    0.02    0.74
   2   4 -18   -0.32    0.94
   2   4 -17    1.87    1.06
   2   4 -17    1.69    1.10
   2  -4 -17   -0.91    1.07
  -2   4  17    1.25    1.13
   2   4 -17    1.83    1.00
   2   4 -16    8.39    1.70
   2  -4 -16    9.61    1.82
  -2   4  16    6.33    1.60
   2   4 -16    6.93    1.57
   2   4 -15   13.98    2.29
   2  -4 -15    9.06    1.92
   2   4 -15    9.28    1.93
  -2   4  15   13.06    2.45
   2   4 -15   10.09    2.19
   2   4 -14  214.05    8.10
   2  -4 -14  200.74    8.05
   2   4 -14  201.31    8.36
   2   4 -14  210.02    8.12
  -2   4  14  205.20    8.50
   2   4 -13  307.92    9.86
   2   4 -13  282.46    9.86
   2   4 -13  317.67    9.87
  -2   4  13  295.51   10.25
   2   4 -12   87.00    5.16
   2   4 -12   91.34    5.57
   2   4 -12   89.55    5.29
  -2   4  12   93.08    5.90
  -2   4  12   88.71   11.35
   2   4 -11   59.60    4.20
   2   4 -11   60.28    4.42
   2   4 -11   56.50    8.57
  -2   4  11   48.35    4.27
  -2   4  11   56.23    4.60
  -2   4  11   46.06    4.25
  -2   4  11   42.18    7.75
   2   4 -10    7.57    3.15
  -2   4  10    9.07    3.89
  -2   4   9    3.54    2.42
   2   4  -9    2.46    2.17
  -2   4   8   14.28    4.22
   2   4  -8   21.94    5.21
   2   4  -8   11.59    4.86
   2   4  -8   20.44    5.00
  -2   4   7    0.55    1.34
   2   4  -7   -1.23    1.57
  -2   4   7    1.21    2.05
   2  -4  -7   -0.78    1.02
   2   4  -7    2.33    1.92
   2   4  -7   -1.57    2.34
  -2   4   6  138.85   10.80
  -2   4   6  155.13   10.48
   2   4  -6  142.89   10.51
   2  -4  -6  146.55    9.06
   2   4  -6  148.96   11.66
   2   4  -6  158.00   10.03
   2   4  -5  347.84   14.24
   2  -4  -5  340.61   13.05
   2   4  -5  330.80   16.69
  -2   4   5  330.90   15.15
   2   4  -5  353.31   15.43
  -2   4   4 2028.56   37.51
   2   4  -4 2096.26   33.92
   2   4  -4 2123.82   35.61
   2  -4  -4 2105.86   30.95
   2   4  -4 2058.71   39.89
   2   4  -3  690.38   22.54
  -2   4   3  719.17   19.15
   2   4  -3  711.33   19.72
   2   4  -3  700.06   19.33
   2  -4  -3  704.95   17.27
  -2   4   3  676.90   21.51
  -2   4   2  260.17   11.34
   2   4  -2  253.34   13.27
  -2   4   2  237.34   12.66
   2   4  -2  263.91   11.07
   2  -4  -2  264.46   10.43
   2   4  -2  263.66   12.01
   2   4  -1  377.81   14.60
   2   4  -1  355.08   15.23
  -2   4   1  364.72   13.42
   2   4  -1  387.27   12.66
  -2   4   1  370.33   15.74
   2  -4  -1  359.73   12.49
   2   4  -1  371.85   14.30
   2  -4   0   79.65    6.23
   2   4   0   82.54    7.13
  -2   4   0   82.28    6.53
   2   4   0   85.17    5.76
  -2   4   0   70.79    7.12
   2   4   0   69.95    6.69
   2   4   0   74.70    6.62
  -2   4  -1  409.74   14.82
   2   4   1  389.05   15.37
   2   4   1  413.95   12.38
   2   4   1  414.87   15.72
  -2   4  -1  384.84   16.21
   2  -4   1  438.41   15.17
  -2   4  -2  189.09   11.34
   2   4   2  212.96    9.00
  -2   4  -2  211.90   11.05
   2   4   2  208.47   11.01
   2   4   2  198.90   11.51
  -2   4  -3  262.22   12.86
  -2   4  -3  259.52   13.38
   2   4   3  258.24   12.15
   2   4   3  275.46   10.61
   2   4   3  258.62   13.64
   2   4   4  104.31    7.00
  -2   4  -4   92.52    8.00
  -2   4  -4   90.43    8.10
   2   4   4   94.66    8.64
  -2   4  -5  249.51   13.87
  -2   4  -5  260.95   13.45
   2   4   5  239.02   14.23
  -2   4  -6  107.05    9.46
  -2   4  -6  114.22    8.86
   2   4   6  106.61    9.90
  -2   4  -7  238.95   12.74
  -2   4  -7  213.46   14.13
   2   4   7  228.54   15.14
  -2   4  -8  504.99   22.73
   2   4   8  532.58   23.96
  -2   4  -9   86.45    9.84
   2   4   9   84.72   10.00
   2   4  10   10.98    3.87
  -2   4 -10   22.88    5.30
   2   4  11   -2.56    2.72
   2   4  11   -0.87    1.52
  -2   4 -11    0.30    2.18
  -2   4 -11    0.58    0.92
   2   4  11    2.72    1.48
   2   4  12   11.11    5.33
  -2   4 -12   15.59    2.53
  -2   4 -12   12.83    4.77
   2   4  12   12.14    2.33
  -2   4 -13    2.50    1.22
   2   4  13    2.81    1.51
  -2   4 -14    0.42    1.07
   2   4  14    2.77    1.20
  -2   4 -15    5.10    1.64
   2   4  15    4.71    1.51
   2   4  16   55.30    4.25
  -2   4 -16   53.34    4.10
   2   4  17   55.68    3.97
  -2   4 -17   61.84    4.15
  -2   4 -18   35.14    2.87
   2   4  18   37.24    3.05
  -2   4 -19    2.10    0.85
  -2  -4 -19    0.72    0.68
  -2   4 -19    1.31    0.79
   2   4  19    2.46    1.07
  -2   4 -20    0.69    0.54
  -2   4 -20    0.39    0.45
   2   4  20    0.43    0.54
  -2   5  19    8.39    1.27
   2   5 -19    7.91    1.21
   2   5 -18    4.95    1.11
   2  -5 -18    3.97    1.08
   2   5 -18    3.87    1.17
  -2   5  18    5.16    1.30
   2   5 -17    1.59    0.86
   2  -5 -17    2.75    1.13
   2   5 -17    3.05    1.29
  -2   5  17    2.24    1.15
  -2   5  16    2.73    1.20
   2  -5 -16    4.19    1.23
   2   5 -16    1.89    0.97
   2   5 -16    2.59    1.19
   2   5 -16    1.19    1.25
   2   5 -15    1.85    1.19
   2   5 -15    3.10    1.35
   2  -5 -15    1.72    1.16
   2   5 -15    2.75    1.41
  -2   5  15    4.27    1.63
   2   5 -14    3.04    1.31
   2  -5 -14   -0.24    0.88
  -2   5  14    1.94    1.40
  -2   5  13    9.76    2.11
   2   5 -13    9.61    2.00
   2   5 -13   15.95    2.47
  -2   5  12   33.06    3.71
  -2   5  12   28.68    6.56
   2   5 -12   35.85    3.57
   2   5 -12   35.72    3.41
  -2   5  12   29.45    3.54
   2   5 -11   34.27    3.39
  -2   5  11   28.66    6.89
   2   5 -11   29.84    3.11
  -2   5  11   29.85    3.46
  -2   5  11   27.12    3.17
  -2   5  11   21.23    3.06
   2   5 -11   36.75    6.85
  -2   5  10   -2.15    1.36
   2   5 -10   -0.06    0.65
  -2   5  10   -0.49    1.06
   2   5 -10   -0.70    2.24
   2   5 -10   -0.75    1.24
  -2   5  10    1.66    1.48
  -2   5   9  187.64   15.22
  -2   5   9  191.56    7.86
   2   5  -9  177.71   14.64
   2   5  -8    7.45    3.14
  -2   5   8    2.81    2.41
   2   5  -8    2.21    2.68
  -2   5   7  141.75   12.20
   2   5  -7  162.86   11.70
   2   5  -7  124.34   11.72
   2   5  -6    5.71    2.91
  -2   5   6    6.33    2.69
   2   5  -6   10.57    3.78
   2   5  -6    7.95    2.70
  -2   5   6   10.79    3.14
  -2   5   5  115.94    9.79
   2   5  -5  125.56    9.72
   2   5  -5  109.25    8.92
   2   5  -5  103.53   10.03
  -2   5   5  106.63    9.76
  -2   5   4   61.55    7.20
   2   5  -4   64.36    6.74
   2   5  -4   61.26    6.23
   2   5  -4   51.74    6.99
  -2   5   4   56.73    6.82
   2   5  -3   42.64    5.63
   2   5  -3   45.51    6.37
   2   5  -3   52.22    5.38
  -2   5   3   57.18    7.00
  -2   5   3   57.63    6.47
  -2   5   3   45.55    5.81
  -2   5   2    7.55    2.65
   2   5  -2   10.68    2.39
   2   5  -2    5.96    3.01
  -2   5   2   10.74    3.14
   2   5  -2    8.80    2.85
   2   5  -1  151.62   10.62
   2   5  -1  149.76   10.89
   2   5  -1  141.20    9.35
   2   5  -1  159.53    8.02
   2  -5  -1  157.95    7.99
  -2   5   1  162.91   10.30
  -2   5   1  141.12   10.70
   2  -5   0    2.51    1.59
   2   5   0    1.74    1.72
  -2   5   0    1.13    1.73
   2   5   0    0.95    1.92
   2   5   0    1.75    2.47
  -2   5   0    2.10    2.37
  -2   5  -1   96.19    6.40
   2   5   1   80.33    7.99
  -2   5  -1   82.66    7.57
   2  -5   1   97.48    7.10
   2   5   1   88.24    8.18
   2   5   1   88.44    7.98
  -2   5  -1   81.31    8.17
   2   5   2   27.26    4.89
  -2   5  -2   25.17    4.48
   2   5   2   21.94    4.14
  -2   5  -2   18.81    3.95
  -2   5  -3  163.07   11.23
  -2   5  -3  166.22   11.64
   2   5   3  150.66   11.20
   2   5   4    1.30    1.79
  -2   5  -4   -0.29    1.70
  -2   5  -4    2.44    2.17
  -2   5  -5   41.76    6.01
  -2   5  -5   36.82    6.14
   2   5   5   44.26    6.80
   2   5   6   12.80    4.12
  -2   5  -6    9.33    3.04
  -2   5  -6   11.04    3.81
   2   5   7   15.84    4.53
  -2   5  -7   12.57    4.17
  -2   5  -8   76.16    9.41
   2   5   8   84.81   10.29
   2   5   9   40.22    7.77
  -2   5  -9   40.05    7.17
   2   5  10   -3.16    2.57
   2   5  10   -0.99    0.96
  -2   5 -10    0.63    1.36
  -2   5 -10    0.60    2.41
   2   5  10   -1.42    1.51
   2   5  10    1.31    1.17
   2   5  11    9.58    4.01
  -2   5 -11    6.12    3.56
  -2   5 -11    5.93    1.60
   2   5  11    5.08    1.50
   2   5  11    5.47    1.66
  -2   5 -12    1.20    1.26
   2   5  12   -2.68    2.85
   2   5  12    1.13    1.22
  -2   5 -12    1.12    2.59
   2   5  12    0.67    1.09
   2   5  13   25.95    3.19
  -2   5 -13   30.19    3.30
  -2   5 -14    3.75    1.36
   2   5  14    4.20    1.72
  -2   5 -15    6.69    1.70
   2   5  15    5.25    1.75
   2   5  16    4.83    1.60
  -2   5 -16    4.47    1.45
   2   5  17    8.77    1.76
  -2   5 -17   10.36    1.78
  -2   5 -18    2.26    1.03
  -2   5 -18    3.71    1.21
   2   5  18    0.27    0.93
  -2   5 -19   -0.82    0.62
  -2   5 -19   -0.48    0.52
   2   5  19   -0.48    0.75
  -2   6  19   19.71    1.56
   2   6 -18    1.08    0.87
  -2   6  18    1.37    0.77
   2   6 -17    8.34    1.32
   2   6 -17   10.73    1.85
  -2   6  17    7.12    1.54
   2   6 -16    1.68    0.92
   2   6 -16    2.55    1.26
  -2   6  16    0.81    1.09
   2   6 -15    2.93    1.11
  -2   6  15    3.71    1.40
  -2   6  14    0.57    1.15
   2   6 -14    2.34    1.28
   2   6 -14    0.61    1.24
   2   6 -13   63.66    4.83
   2   6 -13   67.26    4.59
  -2   6  13   58.13    4.61
   2   6 -12   54.38    4.16
   2   6 -12   48.72    4.37
  -2   6  12   48.75    4.50
  -2   6  12   46.01    4.43
  -2   6  11    4.42    1.61
   2   6 -11    9.08    1.73
   2   6 -11    4.10    1.66
   2   6 -11    6.89    1.67
   2   6 -11    7.33    1.61
  -2   6  11    3.83    1.71
  -2   6  10   33.58    3.59
  -2   6  10   24.38    6.09
  -2   6  10   34.06    3.73
  -2   6  10   31.43    3.46
   2   6 -10   26.02    3.13
   2   6 -10   35.19    3.37
   2   6 -10   28.59    3.20
   2   6 -10   25.21    6.08
  -2   6   9   17.63    2.56
   2   6  -9   18.01    2.75
  -2   6   9   14.28    4.72
  -2   6   9   17.03    2.65
   2   6  -9   21.39    5.31
   2   6  -9   24.10    2.88
  -2   6   9   20.14    2.81
   2   6  -8   88.79    5.39
  -2   6   8   88.35    5.48
   2   6  -8   73.81    9.80
   2   6  -8   77.91    5.39
   2   6  -8   90.13    9.76
   2   6  -8   90.48    5.55
  -2   6   8   92.97    5.41
  -2   6   8   72.16    5.28
  -2   6   8   63.55    9.50
   2   6  -7  234.06   15.28
   2   6  -7  210.41   16.04
  -2   6   7  225.78   16.13
  -2   6   6    3.09    2.68
   2   6  -6   -0.41    1.64
   2   6  -6    3.45    2.14
   2   6  -5   25.67    5.03
  -2   6   5   16.58    4.12
  -2   6   5   20.60    4.42
   2   6  -5   22.99    5.33
  -2   6   4   32.98    5.59
  -2   6   4   29.95    5.53
   2   6  -4   25.68    5.16
   2   6  -4   29.61    5.33
   2   6  -3   68.52    7.86
  -2   6   3   70.67    7.81
   2   6  -3   64.45    8.17
  -2   6   3   66.53    7.38
  -2   6   3   68.78    8.41
  -2   6   2  191.91   13.62
  -2   6   2  210.74   13.35
   2   6  -2  225.06   14.16
  -2   6   2  218.63   12.67
   2   6  -2  192.53   13.80
   2   6  -1    9.49    2.79
  -2   6   1    7.43    3.14
   2   6  -1    4.76    2.76
  -2   6   1    8.78    2.73
   2   6  -1    9.52    3.14
  -2   6   1   10.92    3.23
   2   6   0  153.04   10.89
  -2   6   0  137.71   11.48
   2   6   0  146.45   11.57
  -2   6   0  155.66   11.32
   2   6   0  136.90   11.34
   2   6   1   23.03    4.60
  -2   6  -1   23.01    4.83
  -2   6  -1   27.15    5.27
   2   6   1   26.64    5.08
   2   6   1   24.19    4.97
  -2   6  -2  338.89   17.90
  -2   6  -2  352.85   17.56
   2   6   2  346.41   17.32
   2   6   3    3.42    2.03
  -2   6  -3    3.08    2.38
  -2   6  -3    4.21    2.62
  -2   6  -4  118.58   10.86
  -2   6  -4  118.07   10.82
   2   6   4  114.55   10.96
   2   6   5    9.70    3.55
  -2   6  -5   13.64    4.08
  -2   6  -6   61.37    8.44
   2   6   6   65.73    8.97
  -2   6  -7   56.28    8.46
   2   6   7   64.73    9.22
  -2   6  -8   50.25    4.02
   2   6   8   45.11    7.96
  -2   6  -8   55.67    8.63
  -2   6  -9    6.12    1.62
   2   6   9    7.84    3.93
   2   6   9    2.45    1.15
   2   6   9    5.58    1.53
  -2   6  -9    7.40    3.69
   2   6   9    4.80    1.62
  -2   6 -10    2.34    1.41
   2   6  10   -2.73    2.69
  -2   6 -10    0.11    2.46
   2   6  10    1.65    1.05
   2   6  10    3.48    1.66
   2   6  10    0.37    1.07
  -2   6 -11   42.28    3.91
   2   6  11   44.94    3.96
   2   6  11   41.55    3.92
  -2   6 -12   21.42    3.14
   2   6  12   26.76    3.25
  -2   6 -13    4.08    1.59
   2   6  13    5.71    1.77
   2   6  14   24.38    2.97
  -2   6 -14   22.56    2.80
  -2   6 -15    4.44    1.38
   2   6  15    6.60    1.84
  -2   6 -16    1.08    0.97
  -2   6 -16    2.16    1.17
   2   6  16    0.90    1.14
   2   6  16    0.88    0.82
  -2   6 -17   16.58    2.03
  -2   6 -17   16.42    1.90
   2   6  17   17.72    2.19
  -2   6 -18   -0.94    0.80
  -2   6 -18    0.78    0.59
   2   6  18    1.62    0.93
  -2   6 -19   -0.05    0.54
   2   6  19   -0.42    0.59
  -2   7  18   17.24    1.61
   2   7 -18   14.51    1.48
   2   7 -17    1.72    0.93
  -2   7  17    2.56    0.98
   2   7 -16    5.66    1.22
   2   7 -16    7.46    1.68
  -2   7  16    5.13    1.44
   2   7 -15    3.94    1.26
   2   7 -15    2.44    1.40
  -2   7  15    1.48    1.16
   2   7 -14   16.97    2.14
  -2   7  14   16.24    2.52
   2   7 -14   13.23    2.27
  -2   7  13    4.20    1.61
   2   7 -13    3.03    1.29
   2   7 -13    0.48    1.28
   2   7 -12    9.67    1.89
  -2   7  12   10.69    2.30
   2   7 -12   10.85    2.14
   2   7 -12    8.51    1.85
  -2   7  12   11.11    2.18
  -2   7  12   10.75    2.30
   2   7 -11  196.68    7.79
   2   7 -11  168.66    7.99
   2   7 -11  199.85    8.18
  -2   7  11  173.03    8.11
  -2   7  11  179.70    8.51
   2   7 -10  443.13   12.81
  -2   7  10  443.05   12.82
   2   7 -10  469.07   12.69
  -2   7  10  438.51   13.17
   2   7  -9  291.15   20.20
   2   7  -9  293.65   10.38
   2   7  -9  294.16   10.10
  -2   7   9  288.93   10.24
  -2   7   9  282.28   10.36
  -2   7   9  284.84    9.85
  -2   7   9  286.01   20.20
   2   7  -8   17.32    2.78
  -2   7   8   17.44    5.24
   2   7  -8   16.54    2.71
  -2   7   8   16.52    2.60
  -2   7   8   20.34    2.95
   2   7  -8   21.29    2.86
   2   7  -8   22.00    5.87
   2   7  -8    3.70    3.46
  -2   7   8   18.50    3.00
   2   7  -7   -5.23    3.46
   2   7  -7   -5.78    3.00
   2   7  -7   -0.31    1.06
  -2   7   7    0.95    1.01
   2   7  -7   -1.15    1.16
   2   7  -7    0.51    1.23
  -2   7   7    0.77    1.08
  -2   7   7    0.54    1.06
   2   7  -6   26.93    5.92
  -2   7   6   26.98    3.11
   2   7  -6   26.26    6.07
   2   7  -6   26.87    3.06
   2   7  -6   26.68    3.15
  -2   7   6   23.79    5.24
   2   7  -6   27.63    3.03
  -2   7   6   22.31    2.92
   2   7  -5  195.79   14.94
   2   7  -5  167.44   14.78
  -2   7   5  192.20   14.65
   2   7  -4   20.05    5.04
  -2   7   4   22.21    4.89
   2   7  -4   17.95    4.49
  -2   7   3   14.95    3.93
   2   7  -3   16.42    4.71
  -2   7   3   14.29    4.14
   2   7  -3   10.97    3.95
  -2   7   2   18.54    4.51
   2   7  -2   16.17    4.54
   2   7  -2   10.12    3.92
   2   7  -1    6.85    3.41
   2   7  -1    6.48    3.39
  -2   7   1   11.63    4.74
   2   7   0   12.68    3.59
   2   7   0   16.80    4.54
   2   7   0   18.88    4.96
  -2   7   0   14.92    4.24
  -2   7  -1   47.87    7.20
   2   7   1   57.73    7.38
   2   7   2    2.68    2.10
  -2   7  -2    7.10    3.23
   2   7   3   11.90    3.85
  -2   7  -3   16.31    4.65
   2   7   4    1.02    2.25
  -2   7  -4    2.95    2.13
   2   7   5   47.07    7.59
  -2   7  -5   46.34    7.66
  -2   7  -6    6.42    1.59
   2   7   6    4.90    3.24
  -2   7  -6   11.13    4.69
  -2   7  -7    7.12    1.67
   2   7   7    7.15    3.46
   2   7   7    9.03    2.12
  -2   7  -7    5.94    4.28
  -2   7  -8   17.72    2.56
   2   7   8   14.08    4.66
  -2   7  -8   18.75    5.40
   2   7   8   18.46    2.42
   2   7   8   18.16    2.81
   2   7   8   14.55    2.35
  -2   7  -9  107.53   12.90
   2   7   9  109.97    5.93
  -2   7  -9  109.13    6.14
   2   7   9  115.22    6.48
   2   7   9  117.85   13.47
   2   7   9  115.41    6.23
  -2   7 -10    9.05    2.19
   2   7  10   12.07    2.21
   2   7  10   12.36    2.48
   2   7  10   10.54    2.18
  -2   7 -11    1.58    1.30
  -2   7 -11    3.33    1.28
   2   7  11    3.39    1.71
   2   7  11    4.08    1.68
  -2   7 -12   11.00    2.28
  -2   7 -12   16.70    2.36
   2   7  12   11.65    2.20
  -2   7 -13  133.84    6.09
   2   7  13  113.97    5.96
  -2   7 -13  116.31    6.19
   2   7  14  101.68    5.53
  -2   7 -14  116.05    5.44
  -2   7 -14  100.16    5.49
  -2   7 -15   68.77    4.33
   2   7  15   81.48    4.49
   2   7  15   71.59    4.42
  -2   7 -15   74.93    4.06
  -2   7 -16    7.58    1.55
   2   7  16   10.29    1.74
  -2   7 -16    9.91    1.43
   2   7  16    8.64    1.37
   2   7  17    2.12    0.91
  -2   7 -17    1.71    0.85
   2   7  18    0.49    0.64
  -2   7 -18   -0.41    0.59
   2   7  18   -0.57    0.54
   2   8 -17    6.17    1.05
  -2   8  17    7.79    1.20
   2   8 -16    6.00    1.29
  -2   8  16    7.61    1.44
   2   8 -15    2.36    1.19
  -2   8  15    0.61    1.05
   2   8 -14   -0.30    1.04
  -2   8  14    0.71    1.07
  -2   8  13   -1.15    1.32
   2   8 -13    1.16    1.33
  -2   8  12   13.68    2.29
   2   8 -12   16.71    2.32
   2   8 -12   14.24    2.42
   2   8 -12   22.48    2.81
  -2   8  12   14.29    2.53
  -2   8  11    2.47    1.30
   2   8 -11    1.77    1.17
   2   8 -11    3.22    1.71
   2   8 -11    1.05    1.28
  -2   8  11    2.71    1.39
  -2   8  11    2.52    1.64
   2   8 -10   19.39    2.52
   2   8 -10   17.99    2.74
   2   8 -10   21.16    2.89
  -2   8  10   13.66    2.39
  -2   8  10   15.22    2.65
   2   8  -9  127.94    6.24
  -2   8   9  119.22    6.69
   2   8  -9  106.48    6.41
   2   8  -9  115.77    6.48
  -2   8   9  113.30    6.69
   2   8  -8    1.22    1.50
   2   8  -8    0.50    1.04
  -2   8   8    0.30    1.07
  -2   8   8    0.20    1.04
  -2   8   8    0.74    1.40
   2   8  -7   -0.09    1.00
  -2   8   7   -4.88    2.57
  -2   8   7   -0.70    1.19
   2   8  -7    1.67    1.14
   2   8  -7    5.56    3.28
  -2   8   7    0.40    1.07
   2   8  -7    0.33    1.09
   2   8  -7   -6.29    3.17
  -2   8   7    1.32    1.35
   2   8  -6    2.11    1.29
  -2   8   6    1.43    1.09
  -2   8   6    3.71    2.51
  -2   8   6    3.34    1.61
   2   8  -6    3.55    1.65
   2   8  -6    2.59    1.46
  -2   8   6    4.67    1.71
   2   8  -6   -0.77    2.74
  -2   8   6    2.16    1.62
   2   8  -5    7.20    1.67
   2   8  -5    3.00    2.77
   2   8  -5    7.02    1.92
  -2   8   5    8.57    1.82
   2   8  -5    5.36    1.75
   2   8  -5    4.23    3.06
  -2   8   5    6.03    1.73
  -2   8   5    7.84    2.10
   2   8  -4   13.01    2.19
  -2   8   4   13.74    2.36
   2   8  -4   16.43    2.57
   2   8  -4   14.87    2.47
   2   8  -4   19.25    5.64
   2   8  -4   17.13    5.49
   2   8  -4   13.66    2.35
  -2   8   4   15.35    2.57
  -2   8   3   11.79    2.14
  -2   8   3   14.59    4.83
   2   8  -3    1.32    2.49
   2   8  -3   12.17    2.21
   2   8  -3   13.94    2.38
   2   8  -3   13.72    4.88
   2   8  -3   12.89    2.39
  -2   8   3   14.66    2.38
  -2   8   2    0.86    0.95
   2   8  -2    2.47    1.37
  -2   8   2    2.44    1.16
   2   8  -1  316.98   20.26
  -2   8   1  331.98   20.01
   2   8  -1  321.44   10.23
  -2   8   1  314.05   10.11
  -2   8   1  304.67   10.07
   2   8   0   16.46    4.81
  -2   8   0   18.90    2.73
  -2   8   0   18.05    2.46
  -2   8   0   18.46    2.60
  -2   8   0   18.58    5.24
  -2   8  -1    2.61    1.16
   2   8   1    2.26    0.96
  -2   8  -1    1.99    1.50
  -2   8  -1    1.31    3.04
   2   8   2  108.96   11.09
  -2   8  -2  103.94    5.91
  -2   8  -2   98.28   11.36
   2   8   2   92.77    5.50
  -2   8  -2  101.13    5.81
  -2   8  -3    4.05    1.40
  -2   8  -3   -1.41    2.72
   2   8   3    4.75    2.70
  -2   8  -3    5.20    1.75
   2   8   3    4.28    1.64
  -2   8  -4   21.29    2.77
  -2   8  -4   24.36    5.76
   2   8   4   22.45    5.01
  -2   8  -4   25.04    3.12
   2   8   4   26.31    3.20
   2   8   5  203.11    8.42
  -2   8  -5  208.61    8.32
   2   8   5  207.76   16.89
  -2   8  -5  187.97   16.27
   2   8   5  226.29    8.51
  -2   8  -5  206.38    8.52
  -2   8  -6    3.17    1.53
   2   8   6    4.58    3.19
  -2   8  -6    4.88    3.25
  -2   8  -6    4.72    1.71
   2   8   6    3.69    1.47
  -2   8  -7   11.55    2.45
   2   8   7    7.66    3.62
  -2   8  -7   13.59    4.56
  -2   8  -7   14.60    2.39
  -2   8  -7   10.34    2.26
   2   8   7   12.50    2.32
  -2   8  -8   14.12    2.47
  -2   8  -8   14.51    2.33
   2   8   8   21.79    2.78
   2   8   8   20.62    2.96
  -2   8  -9    3.01    1.28
  -2   8  -9    3.47    1.85
   2   8   9    6.62    1.67
   2   8   9    5.54    1.82
  -2   8 -10    1.92    1.19
   2   8  10    2.78    1.45
   2   8  10    2.99    1.42
   2   8  11    2.01    1.21
  -2   8 -11   -0.69    1.24
  -2   8 -12    0.30    0.99
   2   8  12    3.19    1.45
  -2   8 -13   45.95    3.78
   2   8  13   45.52    3.62
   2   8  13   46.23    3.79
  -2   8 -14   24.10    2.70
   2   8  14   26.67    2.69
   2   8  14   28.61    2.85
  -2   8 -15    1.93    1.08
  -2   8 -15    2.29    1.03
   2   8  15    2.30    1.11
   2   8  15    4.37    1.27
  -2   8 -16    2.69    1.04
   2   8  16    4.15    1.18
   2   8  16    3.17    0.89
   2   8  16    2.17    0.82
   2   8  17   -0.35    0.57
  -2   8 -17    0.24    0.59
   2   9 -16    6.76    1.06
  -2   9  16    4.59    0.89
  -2   9  16    6.61    1.06
   2   9 -15   -0.18    0.72
  -2   9  15    0.29    0.75
   2   9 -14    2.76    1.18
  -2   9  14    6.12    1.40
   2   9 -13    0.15    0.98
  -2   9  13   -0.59    1.07
  -2   9  12    1.86    1.08
   2   9 -12    2.28    1.26
   2   9 -12    3.80    1.39
  -2   9  12    2.77    1.44
  -2   9  11   12.85    2.34
  -2   9  11   13.51    2.40
   2   9 -11   12.49    2.33
   2   9 -11   10.61    1.93
  -2   9  11   12.06    2.22
   2   9 -10    1.02    1.13
  -2   9  10   -0.50    1.04
   2   9 -10   -0.04    1.25
  -2   9  10   -0.74    1.04
  -2   9  10    1.43    1.55
  -2   9   9    4.47    1.66
   2   9  -9    6.57    1.86
   2   9  -9    5.26    1.74
  -2   9   9    5.56    1.92
   2   9  -8    9.48    2.31
   2   9  -8   10.49    2.35
  -2   9   8    8.54    2.06
  -2   9   8    8.83    2.48
   2   9  -7  129.50    6.55
   2   9  -7  128.36    6.41
   2   9  -7  115.33    6.61
  -2   9   7  115.74    6.41
   2   9  -7  111.92    6.51
  -2   9   7  112.34    6.53
   2   9  -6    6.73    1.54
   2   9  -6    6.19    1.74
   2   9  -6   11.45    2.36
  -2   9   6    5.26    1.87
   2   9  -6    6.53    1.54
  -2   9   6    8.03    1.83
  -2   9   6    8.78    1.87
   2   9  -5   18.27    2.58
   2   9  -5   14.80    2.65
   2   9  -5   15.87    2.68
  -2   9   5   17.19    2.64
  -2   9   5   16.01    2.52
  -2   9   5   14.80    2.58
   2   9  -4   -1.09    1.11
   2   9  -4    0.22    1.10
   2   9  -4   -0.50    1.34
  -2   9   4    1.14    1.18
   2   9  -4   -0.74    1.42
  -2   9   4   -0.27    1.01
  -2   9   4    1.25    1.37
   2   9  -3   38.50    7.54
   2   9  -3   48.65    4.07
   2   9  -3   44.57    4.07
   2   9  -3   34.64    3.65
  -2   9   3   38.88    3.78
   2   9  -3   36.15    3.49
  -2   9   3   39.19    3.92
   2   9  -2   16.01    2.69
   2   9  -2   16.59    5.74
   2   9  -2   14.20    2.37
   2   9  -2   15.22    2.60
  -2   9   2   14.48    2.48
  -2   9   2   21.72    6.21
  -2   9   2   14.88    2.73
   2   9  -1   -2.01    2.68
   2   9  -1    1.39    1.44
   2   9  -1    0.18    1.10
  -2   9   1    1.95    1.69
  -2   9   1    0.06    1.23
  -2   9   1   -5.55    3.69
   2   9  -1    0.12    1.47
  -2   9   0   10.61    1.97
   2   9   0   10.72    2.12
   2   9   0   13.89    2.33
   2   9   0   11.67    2.11
  -2   9   0   11.43    2.22
  -2   9   0   10.73    4.31
  -2   9  -1   12.72    2.50
  -2   9  -1   11.71    2.26
   2   9   1   15.67    2.53
   2   9   1   13.02    2.35
   2   9   1   10.77    2.26
  -2   9  -1   11.33    2.17
  -2   9  -2    1.17    1.61
   2   9   2    0.98    1.38
  -2   9  -2    0.95    1.40
   2   9   2    0.57    1.15
  -2   9  -2    1.50    1.22
  -2   9  -2    0.62    2.91
  -2   9  -3    7.86    2.12
  -2   9  -3    9.81    2.26
   2   9   3    8.45    1.82
  -2   9  -4   -0.66    1.32
  -2   9  -4   -1.14    1.33
  -2   9  -4    2.82    2.41
   2   9   4    0.03    1.27
   2   9   4   -0.12    1.20
  -2   9  -5    1.64    1.69
  -2   9  -5    0.22    1.23
   2   9   5    2.56    1.33
   2   9   5    0.33    1.21
  -2   9  -6    5.25    1.82
  -2   9  -6    3.72    1.57
   2   9   6    6.56    1.67
   2   9   6    4.66    1.60
   2   9   6    4.06    1.55
   2   9   7   36.38    3.46
  -2   9  -7   37.40    3.71
   2   9   7   28.85    3.39
   2   9   7   32.90    3.46
  -2   9  -7   30.34    3.51
  -2   9  -8    0.27    1.20
  -2   9  -8    2.92    1.55
   2   9   8    1.81    1.25
   2   9   8    1.18    0.99
  -2   9  -9    1.44    1.37
  -2   9  -9    2.04    1.41
   2   9   9    1.19    1.48
   2   9   9    1.34    1.13
  -2   9 -10   11.66    2.30
  -2   9 -10   14.83    2.26
   2   9  10   13.24    1.99
   2   9  10   11.58    2.18
   2   9  10   11.91    2.33
   2   9  11   63.72    4.11
   2   9  11   60.96    4.48
  -2   9 -11   58.24    4.51
  -2   9 -12    5.02    1.64
   2   9  12    6.26    1.48
   2   9  12    3.69    1.54
  -2   9 -13    1.71    1.26
   2   9  13    1.30    0.97
   2   9  13   -1.20    0.99
  -2   9 -14    1.23    0.94
   2   9  14   -0.18    0.68
   2   9  14   -0.61    1.02
  -2   9 -15    0.81    0.76
   2   9  15   -0.62    0.67
   2   9  15    1.77    0.85
  -2   9 -16    0.73    0.61
   2  10 -15    0.47    0.52
  -2  10  14    0.76    0.52
  -2  10  14    1.86    0.76
   2  10 -13   22.62    2.31
  -2  10  13   23.05    2.24
   2  10 -12   23.09    2.53
   2  10 -12   24.62    2.34
  -2  10  12   23.17    2.62
  -2  10  12   23.65    2.43
   2  10 -11    3.08    1.34
   2  10 -11    3.27    1.29
  -2  10  11    3.58    1.44
  -2  10  11    2.68    1.12
   2  10 -10    2.03    1.20
   2  10 -10    2.17    1.19
  -2  10  10    3.09    1.20
  -2  10  10    2.67    1.58
  -2  10   9   -1.07    1.33
  -2  10   9    0.17    1.06
   2  10  -9   -0.26    1.15
   2  10  -9    0.70    1.10
  -2  10   9    0.22    1.23
   2  10  -8   21.74    2.89
  -2  10   8   19.49    2.75
   2  10  -8   16.87    2.60
  -2  10   8   24.01    2.77
  -2  10   8   19.43    2.80
   2  10  -7    6.69    1.87
   2  10  -7    8.88    2.16
   2  10  -7    7.57    1.63
  -2  10   7    8.37    2.00
  -2  10   7    8.01    2.09
   2  10  -6   29.76    3.19
   2  10  -6   23.30    2.88
  -2  10   6   30.00    3.24
   2  10  -6   21.43    2.97
   2  10  -6   23.98    3.14
  -2  10   6   27.24    3.31
   2  10  -5   67.74    4.63
   2  10  -5   59.62    4.83
  -2  10   5   65.62    4.73
   2  10  -5   62.56    4.95
   2  10  -5   61.45    4.67
  -2  10   5   59.78    4.74
  -2  10   4    3.35    1.44
   2  10  -4    4.68    1.71
   2  10  -4    4.82    1.77
  -2  10   4    3.56    1.72
   2  10  -4    1.27    1.21
  -2  10   4    3.10    1.38
   2  10  -3   37.53    3.51
   2  10  -3   46.97    3.98
   2  10  -3   40.32    4.00
  -2  10   3   39.43    3.84
  -2  10   3   44.02    3.88
   2  10  -3   37.94    3.98
  -2  10   3   36.00    3.81
   2  10  -2  150.33    6.85
   2  10  -2  140.62    6.96
   2  10  -2  148.73    7.32
   2  10  -2  137.59    7.26
  -2  10   2  156.03    7.04
  -2  10   2  140.38    7.11
  -2  10   2  129.34    6.98
   2  10  -1   33.37    3.58
   2  10  -1   31.37    3.53
   2  10  -1   31.95    3.39
  -2  10   1   25.42    3.16
  -2  10   1   25.91    3.30
   2  10   0  253.73    9.45
   2  10   0  238.44    9.27
  -2  10   0  240.23    9.32
   2  10   0  249.79    9.29
  -2  10   0  232.03    9.32
  -2  10  -1   81.92    5.46
   2  10   1   88.56    5.61
   2  10   1   80.42    5.43
   2  10   1   85.31    5.57
  -2  10  -1   68.60    5.20
  -2  10  -2  414.00   12.47
   2  10   2  468.87   12.63
  -2  10  -2  455.54   12.73
   2  10   2  416.56   12.20
  -2  10  -2  407.43   12.50
  -2  10  -3   44.83    4.19
   2  10   3   47.17    4.19
  -2  10  -3   51.37    4.36
   2  10   3   49.67    4.10
  -2  10  -3   44.91    4.26
   2  10   4  175.01    8.01
  -2  10  -4  172.33    7.97
  -2  10  -4  185.09    8.16
   2  10   4  195.74    8.00
  -2  10  -4  168.07    7.97
  -2  10  -5   18.75    2.73
  -2  10  -5   19.12    2.85
  -2  10  -5   20.29    2.81
   2  10   5   21.84    2.91
   2  10   5   17.86    2.84
   2  10   5   20.00    2.70
  -2  10  -6   64.71    4.78
   2  10   6   73.00    4.94
  -2  10  -6   62.60    4.73
   2  10   6   65.10    4.59
   2  10   6   55.82    4.55
  -2  10  -6   56.11    4.68
  -2  10  -7   43.20    3.89
   2  10   7   48.04    3.80
   2  10   7   41.93    3.97
   2  10   7   49.53    4.13
  -2  10  -7   44.78    4.11
   2  10   8   21.74    2.85
  -2  10  -8   23.75    2.96
  -2  10  -8   21.94    2.95
   2  10   8   19.87    2.63
  -2  10  -9   21.24    2.64
   2  10   9   22.12    2.93
   2  10   9   21.32    2.70
  -2  10  -9   25.28    3.00
  -2  10 -10    7.93    1.91
  -2  10 -10    6.81    1.38
   2  10  10    8.79    1.83
   2  10  10    6.70    1.71
  -2  10 -11    3.16    1.33
   2  10  11    2.39    1.26
  -2  10 -12    8.96    1.72
   2  10  12   10.57    1.81
  -2  10 -13    1.04    0.82
   2  10  13   -0.43    0.82
  -2  10 -14   -0.09    0.65
   2  10  14    0.46    0.72
  -2  10 -15    1.66    0.60
   2  11 -13   31.04    2.10
   2  11 -12    9.98    1.47
  -2  11  12    7.17    1.13
  -2  11  12    8.23    1.22
   2  11 -11    1.74    1.09
   2  11 -11    2.39    1.04
  -2  11  11    2.83    1.07
  -2  11  11    0.99    0.62
   2  11 -10    9.45    1.73
   2  11 -10    7.66    1.59
  -2  11  10   13.15    1.78
  -2  11  10   14.14    2.11
   2  11  -9    7.10    1.69
  -2  11   9    7.41    1.86
   2  11  -9    6.39    1.63
  -2  11   9    9.05    1.60
  -2  11   8    1.31    1.02
  -2  11   8    1.48    1.09
   2  11  -8    2.41    1.29
   2  11  -8    0.89    1.06
  -2  11   8    1.58    1.36
  -2  11   7    4.15    1.29
  -2  11   7    3.38    1.47
   2  11  -7    2.60    1.35
  -2  11   7    2.62    1.25
   2  11  -7    2.39    1.28
   2  11  -7    2.91    1.19
   2  11  -6    4.89    1.76
   2  11  -6    4.36    1.33
   2  11  -6    3.85    1.66
  -2  11   6    4.57    1.32
  -2  11   6    2.92    1.36
   2  11  -5   12.89    2.36
   2  11  -5    8.25    1.89
  -2  11   5   10.48    2.02
   2  11  -5    8.93    1.89
  -2  11   5    8.79    2.04
  -2  11   4   54.51    3.99
   2  11  -4   48.34    4.03
   2  11  -4   53.72    4.39
   2  11  -4   48.33    4.22
  -2  11   4   52.70    4.37
   2  11  -3   11.51    2.23
   2  11  -3   10.77    2.12
   2  11  -3   10.58    2.23
  -2  11   3    8.00    1.87
  -2  11   3   11.31    2.21
   2  11  -2   10.87    2.24
  -2  11   2   11.70    2.24
   2  11  -2   13.39    2.45
   2  11  -2    9.74    2.09
  -2  11   2    8.96    2.08
   2  11  -1  128.41    6.65
   2  11  -1  130.07    6.83
   2  11  -1  137.21    6.58
  -2  11   1  133.69    6.75
  -2  11   1  120.76    6.65
   2  11   0   -0.37    1.29
  -2  11   0    1.31    1.43
  -2  11   0    1.07    1.29
   2  11   0    0.01    0.97
   2  11   0   -0.47    1.06
  -2  11  -1   17.90    2.78
   2  11   1   19.87    2.78
   2  11   1   19.47    2.72
  -2  11  -1   16.55    2.54
  -2  11  -2    3.14    1.50
   2  11   2    5.48    1.75
  -2  11  -2    3.83    1.60
   2  11   2    1.54    1.08
  -2  11  -3    8.63    2.04
   2  11   3   10.54    2.15
   2  11   3    7.54    1.81
  -2  11  -3    7.34    1.92
   2  11   3    7.31    1.70
   2  11   4    3.47    1.47
   2  11   4    5.37    1.51
  -2  11  -4    3.34    1.30
  -2  11  -4    3.68    1.53
   2  11   4    5.79    1.53
  -2  11  -5   77.35    4.87
  -2  11  -5   74.99    5.15
   2  11   5   82.18    5.27
   2  11   5   74.03    4.75
   2  11   5   80.26    4.82
  -2  11  -5   76.93    5.27
  -2  11  -6    7.41    1.90
  -2  11  -6    7.93    1.87
   2  11   6    8.34    1.73
   2  11   6    9.47    2.04
  -2  11  -6   11.50    2.03
   2  11   6   10.95    1.84
  -2  11  -7    5.10    1.54
  -2  11  -7    8.66    1.91
   2  11   7    8.38    1.66
   2  11   7    9.27    1.96
  -2  11  -7    8.59    1.72
   2  11   7    6.79    1.54
  -2  11  -8   30.91    3.01
  -2  11  -8   34.51    2.98
   2  11   8   34.30    3.25
   2  11   8   33.12    3.03
  -2  11  -8   29.52    3.10
  -2  11  -9    4.74    1.41
   2  11   9    4.39    1.57
  -2  11  -9    6.49    1.49
  -2  11  -9    5.54    1.24
   2  11   9    5.37    1.45
  -2  11 -10    1.11    1.15
   2  11  10    0.98    1.07
  -2  11 -11    0.11    0.76
   2  11  11   -0.11    0.90
  -2  11 -12    0.74    0.78
   2  11  12    0.62    0.79
   2  11  13    0.37    0.60
  -2  11 -13   -0.05    0.55
   2  12 -11    2.32    0.69
   2  12 -10    3.75    1.00
  -2  12  10    4.34    1.11
   2  12  -9    2.05    1.06
   2  12  -9    2.74    1.02
  -2  12   9    2.24    1.08
   2  12  -8   13.34    1.96
   2  12  -8   12.94    1.87
  -2  12   8   14.16    2.08
   2  12  -7    5.68    1.13
   2  12  -7    5.01    1.45
  -2  12   7    5.39    1.43
   2  12  -6    4.96    1.45
   2  12  -6    3.87    1.18
   2  12  -6    4.81    1.52
  -2  12   6    4.07    1.42
   2  12  -5    2.17    1.27
   2  12  -5    4.25    1.28
   2  12  -5    2.13    1.50
  -2  12   5    2.38    1.45
   2  12  -4   12.40    2.15
   2  12  -4   10.37    2.02
   2  12  -4   12.89    2.12
  -2  12   4   11.85    2.14
   2  12  -3    1.70    1.19
   2  12  -3    0.93    1.23
   2  12  -3    1.05    0.99
  -2  12   3    2.31    1.19
   2  12  -2   -0.68    1.07
   2  12  -2    1.56    1.28
   2  12  -2    0.61    1.05
  -2  12   2    1.01    1.27
   2  12  -1   -0.63    1.23
   2  12  -1    1.58    1.27
  -2  12   1    0.87    1.14
   2  12   0    2.34    1.26
   2  12   0    1.25    1.12
  -2  12   0    1.91    1.01
   2  12   0    3.10    1.35
  -2  12   0    2.24    1.34
   2  12   1    0.91    1.08
   2  12   1    0.39    0.92
  -2  12  -1    3.26    1.27
   2  12   1    2.34    1.06
  -2  12  -1    2.91    1.48
   2  12   2   -0.72    0.92
   2  12   2   -0.71    1.22
  -2  12  -2    0.38    1.04
  -2  12  -2   -0.13    1.34
  -2  12  -3    0.50    1.24
  -2  12  -3    0.36    0.89
   2  12   3    0.30    0.95
   2  12   3    0.35    1.19
  -2  12  -4    4.75    1.49
  -2  12  -4    5.88    1.42
   2  12   4    2.13    1.22
   2  12   4    5.33    1.45
  -2  12  -5    1.67    1.27
   2  12   5    0.83    0.94
  -2  12  -5    3.43    1.18
   2  12   5    1.31    1.16
  -2  12  -6    0.18    1.02
   2  12   6   -0.76    0.97
   2  12   6    1.15    0.98
  -2  12  -7    0.47    0.90
   2  12   7   -0.50    1.03
  -2  12  -8   -0.47    0.98
   2  12   8    0.21    0.96
  -2  12  -9    1.81    0.91
   2  12   9    3.25    0.73
   2  12   9    2.18    0.95
  -2  12 -10    1.41    0.80
   2  12  10    0.17    0.70
  -2  12 -11    1.41    0.65
   2  12  11    1.49    0.69
  -2  13   8   15.52    1.54
  -2  13   7    0.18    0.72
   2  13  -6    1.17    0.58
  -2  13   6    0.64    0.74
   2  13  -5    1.51    0.83
  -2  13   5    1.86    1.03
   2  13  -4   11.34    1.66
  -2  13   4   10.84    1.71
   2  13  -3   10.15    1.65
  -2  13   3   12.57    1.89
   2  13  -2    3.72    1.20
  -2  13   2    2.50    1.11
   2  13  -1    5.97    1.43
  -2  13   1    4.99    1.42
   2  13   0    2.28    1.15
  -2  13   0    0.67    0.91
   2  13   1    8.53    1.64
  -2  13  -1    8.51    1.67
   2  13   2    0.59    1.06
   2  13   2    0.70    0.73
  -2  13  -2    1.26    1.14
   2  13   3    1.22    0.78
   2  13   3    0.11    0.85
  -2  13  -3    0.65    0.98
  -2  13  -4    3.23    1.21
   2  13   4    1.73    0.93
   2  13   4    1.56    0.88
   2  13   5    2.94    0.92
   2  13   5    3.49    1.04
  -2  13  -5    4.09    1.16
   2  13   6    3.21    0.93
  -2  13  -6    2.53    0.97
   2  13   7    6.58    1.14
  -2  13  -7    4.64    1.02
  -2  13  -8    1.36    0.64
   2  13   8    5.15    0.90
  -2  14   3    8.74    1.15
   2  14  -2   -0.29    0.56
  -2  14   2   -1.44    0.68
   2  14  -1    0.44    0.62
  -2  14   1    1.49    0.80
   2  14   0    6.27    1.09
  -2  14   0    8.39    1.23
   2  14   1   -0.36    0.64
  -2  14  -1   -0.51    0.63
   2  14   2    1.04    0.66
  -2  14  -2    0.08    0.57
  -2  14  -3    4.63    0.90
   3   0 -20    1.16    0.63
   3   0 -19   -1.38    0.83
   3   0 -18   -0.56    0.98
   3   0 -18   -0.73    0.86
   3   0 -17   -1.18    1.09
   3   0 -17   -0.80    0.89
   3   0 -17   -0.75    1.24
   3   0 -16    0.65    1.12
   3   0 -16   -0.09    0.99
   3   0 -15   -0.25    1.15
   3   0 -15    0.20    1.15
   3   0 -14  136.62    7.04
   3   0 -13    0.71    1.14
  -3   0  12   19.41    5.26
   3   0 -12   14.23    2.34
   3   0 -11   -2.98    2.64
   3   0 -11    1.19    1.03
   3   0 -10  116.00   11.95
   3   0  -9    2.05    2.45
   3   0  -8  178.29   13.42
   3   0  -7  203.32   14.07
   3   0  -6   22.37    4.64
   3   0  -5    0.73    1.47
   3   0  -4   91.13    8.15
   3   0  -3    0.62    1.66
   3   0  -2  182.81   11.04
   3   0  -1    0.16    2.04
   3   0   0    9.27    2.97
  -3   0   0    8.34    1.35
   3   0   1   -0.47    1.93
   3   0   2   14.73    3.94
   3   0   3   -2.50    1.80
   3   0   3    0.13    0.64
   3   0   4   74.75    7.01
   3   0   5    1.43    1.99
   3   0   6  205.41   12.22
   3   0   7    1.49    1.91
   3   0   8   76.53    8.01
   3   0   9   -1.26    1.74
  -3   0  -9    5.13    3.00
  -3   0 -10   17.07    4.70
  -3   0 -11   -0.80    1.93
   3   0  11   -0.04    1.04
  -3   0 -12   11.85    4.50
   3   0  12    4.82    1.63
  -3   0 -13   12.12    4.45
   3   0  13    3.88    1.67
  -3   0 -14    2.84    1.21
   3   0  14    2.97    1.55
  -3   0 -15   -1.18    1.05
   3   0  15    2.90    1.55
  -3   0 -16    1.01    1.13
  -3   0 -17   -1.15    0.91
   3   0  17   -0.52    0.90
  -3   0 -18   -0.36    0.74
   3   0  18    0.66    0.82
  -3   0 -19    0.93    0.88
  -3   0 -20    0.34    0.46
   3   1 -20    0.98    0.60
   3  -1 -20    0.33    0.65
   3   1 -20    0.10    0.62
   3  -1 -19   -0.94    0.96
   3   1 -19    0.13    0.77
   3   1 -18    9.20    1.61
   3  -1 -18    7.05    1.24
   3   1 -18    8.15    1.66
   3  -1 -18    7.75    1.54
   3  -1 -18    8.94    1.67
   3  -1 -17    2.34    1.30
   3   1 -17    2.88    1.35
   3   1 -17    2.27    1.25
   3  -1 -17    2.80    1.17
   3   1 -16   -0.81    1.14
   3  -1 -16    0.86    1.13
   3   1 -16    0.12    1.14
   3  -1 -16    2.92    1.49
   3   1 -15    1.98    1.09
   3  -1 -15    1.73    1.24
   3   1 -15    1.78    1.44
   3  -1 -15    1.87    1.12
   3   1 -14  185.35    7.89
   3   1 -14  182.48    8.13
   3  -1 -14  179.24    8.01
   3   1 -13    5.25    3.63
  -3   1  13   11.54    4.21
   3  -1 -13    8.38    1.93
   3   1 -13    9.84    2.12
   3   1 -13    9.15    2.16
  -3   1  12   16.40    5.00
   3   1 -12   14.99    2.44
   3  -1 -12   17.34    2.51
   3   1 -11    6.89    1.95
  -3   1  11   14.97    4.71
   3  -1 -11    7.61    1.68
   3   1 -11   10.56    4.66
   3  -1 -11   11.26    4.14
   3   1 -10   61.99    8.94
   3  -1 -10   82.61    9.79
   3  -1  -9   -2.04    2.33
   3   1  -9    1.08    2.06
   3  -1  -8   32.01    5.94
   3   1  -8   19.01    4.82
   3   1  -7   30.88    5.54
   3  -1  -7   34.80    5.69
   3   1  -6  316.43   16.39
   3  -1  -6  316.44   16.24
   3   1  -5  699.72   23.41
   3  -1  -5  668.05   22.58
   3   1  -4  115.54    9.36
   3  -1  -4  112.04    9.05
   3   1  -3   25.45    4.49
   3  -1  -3   23.22    4.14
   3   1  -2  222.98   12.10
   3  -1  -2  247.68   12.72
   3   1  -1  218.70   11.96
   3  -1  -1  216.82   11.90
   3   1   0  548.62   18.79
   3  -1   0  567.67   19.38
   3  -1   1  643.68   21.14
   3   1   1  619.92   20.38
   3   1   2   86.46    5.72
   3   1   2   81.44    7.72
  -3   1  -2   80.20    5.72
   3   1   2   80.31    7.32
   3   1   3   21.08    4.06
  -3   1  -3   17.48    3.14
   3   1   3   23.75    2.78
  -3   1  -4  221.57   11.38
   3   1   4  220.33   12.62
   3   1   5  839.80   25.15
  -3   1  -5  885.19   24.15
   3  -1   6  253.68   12.96
  -3   1  -6  230.92   13.39
   3   1   6  244.16   14.02
  -3   1  -7  150.74   11.40
   3  -1   7  176.13   11.13
   3   1   7  155.00   11.61
   3   1   8    2.05    1.91
  -3   1  -8    7.72    2.96
   3  -1   8    9.68    2.87
  -3   1  -9   11.89    3.20
   3   1   9   21.05    5.00
   3   1  10    8.14    3.27
  -3   1 -10    4.05    2.51
   3  -1  11   82.73    4.96
   3   1  11   74.52    4.86
  -3   1 -11   66.47    9.60
   3   1  11   87.23   10.17
  -3   1 -12   16.23    2.35
  -3   1 -12   12.59    4.60
  -3  -1 -12   12.40    4.87
   3  -1  12   12.13    2.00
   3   1  12    9.23    1.90
  -3   1 -13    1.71    1.17
   3  -1  13    1.67    1.23
   3   1  13    2.71    1.63
  -3   1 -14    5.13    1.38
   3   1  14    2.97    1.27
  -3   1 -15    0.16    0.90
  -3  -1 -15    0.13    1.09
   3   1  15   -0.26    1.15
  -3   1 -16    2.53    1.20
  -3  -1 -16    4.20    1.30
   3  -1  16    4.64    1.31
   3   1  16    1.88    1.21
  -3   1 -17    1.34    0.83
  -3  -1 -17    1.64    0.98
   3  -1  17   -1.04    0.89
  -3  -1 -18   -1.11    0.94
   3   1  18   -0.07    0.83
   3   1  19   -0.25    0.82
  -3  -1 -19    0.80    0.66
  -3   1 -19   -0.53    0.74
  -3   1 -20   28.91    1.93
   3  -2 -20   -0.31    0.52
   3   2 -20   -0.09    0.60
   3   2 -19   19.89    1.90
   3  -2 -19   22.18    2.10
   3   2 -18    9.50    1.67
   3  -2 -18    9.64    1.61
   3  -2 -18    9.90    1.70
   3  -2 -17   66.82    4.45
   3   2 -17   73.77    4.46
   3   2 -17   66.74    4.56
   3  -2 -17   77.14    4.56
   3   2 -16   35.94    3.34
   3  -2 -16   32.48    3.27
   3   2 -16   28.92    3.18
   3  -2 -16   36.84    3.42
   3   2 -15    9.19    2.06
   3   2 -15    9.78    2.13
   3  -2 -15   11.57    2.26
   3   2 -14  141.08    6.78
   3   2 -14  135.08    6.95
   3  -2 -14  137.71    6.88
   3   2 -13  144.11    7.08
   3  -2 -13  148.49    6.99
   3   2 -13  148.97    7.29
  -3   2  13  169.01    7.40
  -3   2  12  298.34   20.41
   3   2 -12  293.60    9.89
   3  -2 -12  288.81    9.58
   3   2 -12  286.48   10.02
  -3   2  12  295.74    9.96
   3   2 -12  285.89   19.93
   3   2 -11    2.62    3.10
   3   2 -11    1.22    1.12
   3  -2 -11    0.37    1.11
  -3   2  11    1.19    2.17
   3  -2 -11   -0.53    1.65
  -3   2  11   -0.08    0.89
   3   2 -11   -2.74    2.24
   3   2 -10   -2.09    2.18
   3  -2 -10    9.22    3.67
   3  -2  -9    4.06    2.91
   3   2  -9    8.56    3.98
   3   2  -8   63.15    8.23
   3  -2  -8   71.30    8.33
   3   2  -7  261.89   15.79
   3  -2  -7  271.40   15.62
   3   2  -6  105.48    9.72
   3  -2  -6  117.72    9.85
   3  -2  -5    5.27    2.80
   3   2  -5    0.20    1.39
   3   2  -4   12.34    3.60
   3  -2  -4    9.88    2.90
   3   2  -3   30.55    4.82
   3  -2  -3   31.35    4.84
   3   2  -2  219.43   12.23
   3  -2  -2  217.08   12.08
   3  -2  -1    0.94    2.16
   3   2  -1    2.60    1.80
   3   2  -1    1.42    1.64
  -3   2   0   32.90    3.06
   3   2   0   29.61    4.50
   3  -2   0   33.12    5.00
   3   2   0   33.00    4.53
   3   2   1   25.25    4.30
   3  -2   1   27.43    5.02
  -3   2  -1   31.27    3.33
   3   2   1   31.77    4.09
   3   2   1   25.28    4.68
   3   2   2  178.17   11.30
   3   2   2  194.91    9.47
  -3   2  -2  200.93    9.27
   3   2   2  170.16   10.91
   3   2   3  384.42   16.84
   3   2   3  424.14   13.00
   3   2   3  383.27   16.83
  -3   2  -3  385.55   14.10
   3   2   4  193.75   12.35
  -3   2  -4  213.96   11.45
   3   2   5    7.77    2.89
  -3   2  -5    8.54    3.08
   3   2   6   82.45    8.66
  -3   2  -6   95.38    8.92
  -3   2  -7   19.29    4.57
   3   2   7   14.77    3.76
  -3   2  -8   27.13    5.42
   3   2   8   22.18    4.63
  -3   2  -9   12.65    4.26
   3   2   9    9.27    3.71
   3   2  10   10.06    3.83
   3   2  10   10.25    1.94
  -3   2 -10    4.29    2.83
   3   2  11   24.17    5.95
   3   2  11   23.80    2.84
  -3   2 -11   24.77    6.26
  -3   2 -12   51.40    3.95
   3   2  12   46.39    8.08
   3   2  12   45.04    3.91
  -3   2 -12   49.39    8.32
  -3   2 -13  100.68    5.57
   3   2  13   96.70    5.73
  -3   2 -14   -0.87    0.91
   3   2  14    1.35    1.31
  -3   2 -15    4.15    1.37
   3   2  15    2.02    1.20
  -3   2 -16    0.51    0.94
  -3  -2 -16    0.30    0.78
   3   2  16   -1.37    1.17
  -3   2 -17    8.77    1.68
   3   2  17    8.05    1.75
   3   2  18   86.81    4.56
  -3   2 -18   93.57    4.20
  -3  -2 -18   82.91    3.86
  -3   2 -18   84.22    4.47
  -3   2 -19   17.50    1.57
  -3   2 -19   16.64    1.85
   3   2  19   17.14    1.83
  -3   2 -20    7.65    1.07
   3  -3 -19    7.08    1.19
   3   3 -19    5.06    1.14
   3   3 -18   21.31    2.07
   3  -3 -18   19.44    2.12
   3   3 -17    3.67    1.25
   3  -3 -17    1.87    1.04
   3   3 -17    2.58    1.24
   3  -3 -17    0.77    0.96
   3   3 -16    0.29    0.90
   3  -3 -16    1.13    1.14
   3   3 -16    1.82    1.27
   3  -3 -16   -0.86    0.82
  -3   3  16    2.23    1.12
   3   3 -15    7.55    1.68
   3   3 -15    6.92    1.68
   3  -3 -15   10.34    1.82
  -3   3  15    9.71    2.01
   3   3 -14   65.33    4.90
   3   3 -14   59.34    5.00
   3  -3 -14   61.68    4.77
   3   3 -13   26.00    2.95
   3  -3 -13   24.33    2.87
   3   3 -13   20.21    2.80
   3  -3 -12   80.18    5.05
   3   3 -12   79.11    5.02
   3   3 -12   75.28    5.00
  -3   3  12   76.65    5.30
   3   3 -12   75.69    5.20
  -3   3  12   77.97   10.62
  -3   3  12   76.56    5.30
   3   3 -12   83.02   10.79
  -3   3  11  232.84   17.95
   3   3 -11  234.16    8.66
   3  -3 -11  225.47    8.16
   3   3 -11  228.97    8.73
  -3   3  11  225.56    8.87
   3   3 -11  228.06   17.82
  -3   3  11  234.53    8.95
   3   3 -10   18.67    4.99
   3  -3 -10   33.06    6.11
   3   3 -10   19.66    2.51
  -3   3  10    9.62    3.94
   3  -3 -10   18.68    2.36
  -3   3  10   22.09    2.87
  -3   3  10   24.40    3.00
   3   3 -10   17.44    4.85
   3  -3  -9   11.41    3.56
   3   3  -9    9.09    3.60
   3   3  -9   11.87    4.28
   3  -3  -8    0.84    1.44
   3   3  -8    1.62    2.32
   3   3  -8    2.66    2.40
   3   3  -7  187.33   13.69
   3  -3  -7  199.44   13.20
   3   3  -7  190.53   14.25
   3  -3  -6    0.69    1.43
   3   3  -6    3.71    2.50
   3   3  -6    2.93    2.27
   3   3  -5   14.09    3.53
   3   3  -5   14.06    4.34
   3  -3  -5   15.00    3.55
   3   3  -4  137.47   10.95
   3   3  -4  136.61   10.39
   3  -3  -4  145.76   10.24
   3   3  -3   10.81    3.19
   3   3  -3    6.80    2.39
   3  -3  -3    6.08    2.62
   3   3  -2    3.56    2.52
   3   3  -2    3.43    2.08
   3  -3  -2    3.40    2.42
   3   3  -1   13.27    3.46
   3   3  -1    9.67    3.02
   3  -3  -1    9.58    2.98
   3   3   0   36.84    5.23
  -3   3   0   39.05    4.00
   3   3   0   33.57    4.84
   3  -3   0   37.40    5.25
   3   3   0   37.09    5.35
  -3   3  -1  123.55    7.54
   3  -3   1  107.74    9.08
   3   3   1  118.08    8.86
   3   3   1  122.79    8.69
   3   3   1  109.16    9.21
   3   3   2    1.15    1.37
   3   3   2    2.26    2.22
   3  -3   2    4.79    2.97
   3   3   2    1.71    1.85
  -3   3  -2    1.45    1.25
  -3   3  -3   54.79    5.80
   3   3   3   40.07    5.61
   3   3   3   52.52    5.42
   3   3   3   41.94    6.26
   3   3   4  143.56    8.33
   3   3   4  129.50   10.06
  -3   3  -4  139.25    9.71
   3   3   4  122.35   10.40
   3   3   5   28.39    5.03
   3   3   5   20.54    4.58
  -3   3  -5   26.34    4.63
  -3   3  -6   79.92    8.37
   3   3   6   81.78    8.96
   3   3   7    3.61    2.75
  -3   3  -7    0.07    2.76
  -3   3  -7    4.41    2.10
   3   3   8   18.85    4.85
  -3   3  -8   11.03    4.02
   3   3   9    3.20    2.50
  -3   3  -9   -1.09    2.00
   3   3  10   28.41    6.46
   3   3  10   23.56    2.85
  -3   3 -10   24.50    5.78
  -3   3 -11    3.67    1.28
  -3   3 -11    0.37    2.31
   3   3  12    6.06    3.54
  -3   3 -12    4.38    1.52
   3   3  12    4.85    1.61
  -3   3 -12    6.77    3.51
  -3   3 -13   15.92    2.39
   3   3  13   15.72    2.59
  -3   3 -14   11.60    2.04
   3   3  14    5.48    1.70
  -3   3 -15    0.26    0.84
   3   3  15    0.76    1.11
  -3   3 -16    2.17    1.05
   3   3  16    1.44    1.03
  -3   3 -17   31.40    2.77
   3   3  17   29.91    2.95
  -3   3 -18    1.69    0.97
  -3   3 -18    0.82    0.87
   3   3  18    1.36    1.11
  -3   3 -19    3.37    0.69
  -3   3 -19    3.04    1.03
   3   3  19    2.85    0.93
   3  -4 -19    0.58    0.56
   3   4 -19    0.72    0.63
   3  -4 -18    2.16    0.84
   3   4 -18    2.07    1.09
   3   4 -17    0.20    0.76
   3  -4 -17   -1.23    0.98
   3   4 -17    0.33    0.96
  -3   4  17    1.26    1.06
   3   4 -16    9.99    1.67
   3  -4 -16    9.33    1.82
   3   4 -16   14.80    2.23
  -3   4  16   10.83    1.92
  -3   4  15    4.06    1.38
   3   4 -15    2.96    1.23
   3  -4 -15    1.31    1.19
   3   4 -15    1.78    1.03
   3  -4 -15    3.56    1.14
  -3   4  14   16.25    2.53
   3   4 -14   16.70    2.29
   3   4 -14   15.60    2.56
   3  -4 -14   18.13    2.42
   3   4 -13   23.09    2.74
   3   4 -13   21.77    2.87
   3  -4 -13   19.34    2.51
  -3   4  13   19.39    2.85
   3   4 -12    1.32    1.26
  -3   4  12    2.04    1.17
  -3   4  12    3.36    1.57
   3   4 -11   29.87    3.09
  -3   4  11   29.24    6.51
   3   4 -11   27.92    3.13
   3   4 -11   23.74    6.07
  -3   4  11   23.24    3.10
  -3   4  11   23.43    2.93
  -3   4  10   -2.95    3.05
   3   4 -10    0.95    1.21
   3   4 -10    1.68    1.29
   3   4 -10   -0.97    2.83
  -3   4  10    0.26    1.18
  -3   4  10   -0.60    1.23
   3   4  -9    5.12    2.97
   3   4  -9   -0.36    2.34
  -3   4   9    2.86    2.66
  -3   4   9    0.07    0.90
  -3   4   9    0.01    0.92
   3   4  -8    0.62    2.40
  -3   4   8   -7.08    3.38
   3   4  -8   -1.79    2.31
   3   4  -7   97.93   10.25
   3  -4  -7   92.88    8.96
   3   4  -7   98.84   10.87
  -3   4   7   96.01    9.45
   3   4  -6   10.66    3.49
   3   4  -6   11.16    3.56
  -3   4   6   13.40    3.60
   3  -4  -6   16.63    3.81
   3   4  -5    5.25    2.92
  -3   4   5    9.57    3.12
   3   4  -5    2.40    2.04
   3  -4  -5    1.71    1.66
   3   4  -4   11.03    3.45
   3  -4  -4   12.19    3.42
   3   4  -4    9.83    3.73
   3   4  -3  225.63   11.23
   3   4  -3  198.53   13.56
   3   4  -3  192.24   12.02
   3  -4  -3  200.47   11.75
   3   4  -2  157.68   11.75
   3   4  -2  162.85   10.65
   3  -4  -2  161.85   10.47
   3   4  -1   22.43    4.45
   3   4  -1   21.69    4.07
   3  -4  -1   19.30    3.79
   3   4   0    1.43    1.82
  -3   4   0    1.60    1.65
   3   4   0    0.38    1.56
   3   4   0    0.62    1.61
   3  -4   0    2.97    1.96
   3  -4   1    3.87    2.67
   3   4   1    0.51    1.86
  -3   4  -1    4.03    1.46
   3   4   1    3.40    2.21
   3   4   1    7.17    2.29
   3   4   2    7.84    3.13
   3  -4   2    6.32    2.55
  -3   4  -2    5.85    2.28
   3   4   2    4.90    2.50
   3   4   2    3.57    2.06
  -3   4  -3  230.24   12.73
   3   4   3  247.01   12.98
   3   4   3  243.20   12.76
   3   4   3  223.22   14.34
   3   4   4   13.52    4.21
  -3   4  -4   10.53    3.26
   3   4   4   10.95    3.08
   3   4   5    5.71    3.00
  -3   4  -5    4.86    2.84
   3   4   5    3.94    1.82
   3   4   6    7.49    2.41
   3   4   6    5.70    2.40
  -3   4  -6    6.97    3.09
  -3   4  -6   10.78    3.72
   3   4   7    0.55    2.20
  -3   4  -7    7.03    3.37
  -3   4  -7    6.31    2.57
   3   4   8   54.40    8.30
  -3   4  -8   51.94    8.02
   3   4   9   73.94    4.79
  -3   4  -9   67.26    9.02
   3   4   9   69.09    9.55
   3   4  10    5.42    3.10
  -3   4 -10    6.00    1.51
  -3   4 -10    5.04    3.24
   3   4  10    1.40    1.13
  -3   4 -11   -0.38    1.15
   3   4  11    0.64    1.22
  -3   4 -11    3.15    3.10
  -3   4 -12   14.88    2.27
   3   4  12   14.11    2.53
  -3   4 -13    3.77    1.63
   3   4  13    3.19    1.39
  -3   4 -14   15.24    2.27
   3   4  14   10.89    2.25
  -3   4 -15    3.38    1.34
   3   4  15    3.20    1.61
  -3   4 -16   -0.07    0.94
  -3   4 -16   -0.64    1.04
   3   4  16    1.83    1.31
  -3   4 -17    1.84    0.97
  -3   4 -17    3.31    1.22
   3   4  17    4.26    1.42
  -3   4 -18    0.41    0.69
  -3   4 -18    0.02    0.78
   3   4  18   -0.43    0.80
   3   4  19    5.05    1.00
  -3   4 -19    5.36    0.93
   3   5 -19   19.93    1.56
   3  -5 -18    1.53    0.72
   3   5 -18    1.26    0.91
   3  -5 -17   33.24    2.52
   3   5 -17   28.60    2.72
  -3   5  17   31.81    2.70
   3  -5 -16    6.72    1.49
   3   5 -16    5.59    1.51
  -3   5  16    4.91    1.33
   3  -5 -15    4.95    1.48
  -3   5  15    5.82    1.63
   3   5 -15    3.96    1.58
  -3   5  14    6.26    1.74
   3   5 -14    5.30    1.50
  -3   5  13   -0.12    1.14
   3   5 -13   -0.22    1.08
   3   5 -12    3.87    1.56
   3   5 -12    6.65    1.75
  -3   5  12    1.42    1.18
  -3   5  12    5.19    1.86
  -3   5  11   33.64    3.65
   3   5 -11   29.83    3.20
   3   5 -11   30.12    3.28
  -3   5  11   28.78    3.36
  -3   5  11   26.95    3.21
   3   5 -10   13.31    2.29
   3   5 -10   15.32    2.30
  -3   5  10   16.68    5.28
   3   5 -10   13.95    2.17
   3   5 -10   26.31    6.18
  -3   5  10   13.04    2.54
  -3   5  10   14.08    2.34
  -3   5  10   15.99    2.64
  -3   5   9  310.04   20.69
   3   5  -9  302.78   20.75
  -3   5   9  331.11   10.78
  -3   5   9  325.31   10.45
  -3   5   8   60.18    9.04
   3   5  -8   56.23    4.38
   3   5  -8   55.24    8.33
  -3   5   8   62.12    4.65
   3   5  -8   47.48    7.97
  -3   5   8   57.47    4.35
  -3   5   7    9.78    4.19
   3   5  -7    9.60    3.46
   3   5  -7    6.40    4.01
  -3   5   7    0.86    2.07
   3   5  -6   35.44    6.77
   3   5  -6   34.76    6.08
  -3   5   6   37.93    6.54
  -3   5   6   31.92    6.34
   3   5  -5    2.09    2.12
   3   5  -5    4.33    2.56
  -3   5   5    0.05    2.33
   3   5  -4  142.99   12.61
   3   5  -4  143.00   10.96
  -3   5   4  135.63   11.91
  -3   5   3    8.80    3.67
   3   5  -3   12.88    3.31
   3   5  -3    6.44    3.05
   3   5  -3   15.33    3.67
   3   5  -2  239.39   13.46
   3   5  -2  217.97   12.34
   3  -5  -2  234.73   12.48
   3   5  -2  213.03   14.60
  -3   5   2  196.68   14.36
   3   5  -1   51.23    5.88
  -3   5   1   38.29    6.41
   3  -5  -1   52.61    6.14
   3   5  -1   51.44    7.21
  -3   5   0   26.22    4.43
  -3   5   0   14.95    4.29
   3   5   0   19.72    4.44
   3   5   0   20.08    4.70
   3   5   0   18.97    3.67
   3  -5   0   20.83    4.01
   3   5   1  268.66   15.30
  -3   5  -1  281.62   14.26
   3   5   1  262.30   15.63
   3  -5   1  272.72   14.76
  -3   5  -1  254.36   16.14
   3   5   2   73.58    7.95
  -3   5  -2   73.75    7.56
   3   5   2   60.68    7.89
   3  -5   2   73.69    8.04
  -3   5  -2   74.52    8.62
   3   5   3    2.52    3.09
   3  -5   3    2.39    2.59
  -3   5  -3    1.39    1.87
   3   5   3   -0.71    1.50
  -3   5  -3    3.72    2.95
  -3   5  -4  151.91   11.86
  -3   5  -4  134.64   11.79
   3   5   4  127.77   11.78
  -3   5  -5  157.57   12.61
  -3   5  -5  159.21   12.83
   3   5   5  164.80   13.89
   3   5   6    0.09    1.80
  -3   5  -6   -3.34    2.26
  -3   5  -6   -1.64    2.29
   3   5   7   -3.33    2.75
  -3   5  -7   -4.70    2.99
  -3   5  -8   32.18    3.09
   3   5   8   22.60    5.75
  -3   5  -8   35.47    3.35
   3   5   8   27.39    3.03
  -3   5  -8   32.39    6.81
  -3   5  -9   40.35    3.55
   3   5   9   38.15    7.87
   3   5   9   35.78    3.55
  -3   5  -9   41.97    7.73
  -3   5 -10   25.02    2.95
   3   5  10   20.72    5.69
   3   5  10   22.51    2.88
  -3   5 -10   18.45    5.51
  -3   5 -11   10.71    2.09
   3   5  11    7.68    1.88
   3   5  11   10.38    2.19
  -3   5 -12    2.99    1.31
   3   5  12   -0.09    1.13
   3   5  12    3.56    1.51
  -3   5 -13    6.46    1.74
   3   5  13    5.99    1.95
  -3   5 -14   27.55    2.97
  -3   5 -14   21.04    2.67
   3   5  14   20.91    2.74
  -3   5 -15   31.09    2.94
  -3   5 -15   33.11    3.19
   3   5  15   25.72    2.92
  -3   5 -16    5.82    1.56
  -3   5 -16    4.25    1.22
   3   5  16    4.12    1.51
  -3   5 -17    0.31    0.73
  -3   5 -17    1.45    0.96
   3   5  17    2.07    1.19
   3   5  17    2.92    1.17
  -3   5 -18    1.64    0.72
  -3   5 -18    1.83    0.73
   3   5  18    2.11    0.94
   3   5  19    0.38    0.48
   3   6 -18    2.01    0.75
   3   6 -17    0.44    0.82
  -3   6  17    0.12    0.81
   3  -6 -16    6.89    1.14
   3   6 -16    9.60    1.76
  -3   6  16    6.04    1.42
   3  -6 -15   17.04    2.06
   3   6 -15   14.61    2.35
  -3   6  15   15.23    2.22
  -3   6  14    2.90    1.56
   3  -6 -14    1.33    0.92
   3   6 -14    2.61    1.38
  -3   6  13    2.60    1.29
   3   6 -13    1.51    1.26
   3   6 -13    1.43    1.38
  -3   6  13    4.01    1.58
   3   6 -12    8.72    1.93
   3   6 -12    4.18    1.63
   3   6 -12    6.59    1.87
  -3   6  12    2.76    1.48
  -3   6  11   44.04    4.08
   3   6 -11   42.27    4.00
   3   6 -11   45.78    4.15
  -3   6  11   38.61    3.93
  -3   6  11   43.49    4.10
   3   6 -10  160.22    7.74
   3   6 -10  167.88    7.68
  -3   6  10  160.32    7.80
  -3   6  10  173.01    7.92
  -3   6  10  169.15    7.99
  -3   6   9   72.61   10.70
   3   6  -9   66.87    5.04
   3   6  -9   71.51    5.13
  -3   6   9   70.73    5.15
   3   6  -9   69.69   10.31
  -3   6   9   74.84    5.15
  -3   6   9   75.09    5.31
  -3   6   8  319.00   20.99
   3   6  -8  290.11    9.96
   3   6  -8  286.36   10.02
   3   6  -8  288.12   20.50
   3   6  -8  292.99   10.16
  -3   6   8  274.60    9.91
  -3   6   8  284.67    9.83
  -3   6   8  299.78   10.13
  -3   6   7  204.75    8.17
   3   6  -7  206.33    8.33
  -3   6   7  193.44   16.01
  -3   6   7  216.42   15.88
   3   6  -7  189.85    7.92
   3   6  -7  201.16    8.25
   3   6  -7  180.53   16.05
  -3   6   7  190.58    8.07
  -3   6   7  206.69    8.18
   3   6  -6   53.71    4.17
   3   6  -6   37.85    7.19
  -3   6   6   50.38    7.92
  -3   6   6   48.76    7.80
   3   6  -6   42.01    3.85
  -3   6   6   49.87    4.02
  -3   6   6   39.77    3.66
  -3   6   5   55.93    8.24
   3   6  -5   48.67    7.79
  -3   6   5   50.94    7.84
   3   6  -4    6.77    3.52
  -3   6   4   14.60    4.16
  -3   6   4   10.37    3.87
  -3   6   3   93.86   10.62
  -3   6   3   97.69    9.93
   3   6  -3  115.17   10.47
   3   6  -3   88.99   10.36
   3   6  -2    5.92    2.96
  -3   6   2    2.78    2.65
  -3   6   2    5.65    2.63
   3   6  -2    2.64    2.29
  -3   6   1  290.42   15.42
   3   6  -1  269.48   17.30
  -3   6   1  247.74   16.86
   3   6   0  241.72   16.02
  -3   6   0  291.09   15.87
   3   6   0  271.74   16.45
  -3   6   0  246.26   16.88
   3   6   1    8.63    2.53
  -3   6  -1    8.38    3.63
  -3   6  -1    7.38    2.98
   3   6   1    7.43    3.11
   3   6   2   32.12    6.10
  -3   6  -2   40.86    6.42
  -3   6  -2   36.79    6.65
   3   6   2   33.26    6.07
   3   6   3    2.38    1.98
  -3   6  -3   -0.02    1.67
  -3   6  -3   -0.06    2.24
   3   6   4   17.60    4.79
  -3   6  -4   18.46    4.82
  -3   6  -4   19.78    5.09
   3   6   5    2.95    2.17
  -3   6  -5    2.80    2.54
  -3   6  -5    1.14    2.53
  -3   6  -6   93.19    5.23
  -3   6  -6  103.63   11.11
  -3   6  -6   90.61   10.65
   3   6   6  104.50    5.87
   3   6   6   95.49   11.43
  -3   6  -7  195.92    7.68
  -3   6  -7  211.98    8.06
  -3   6  -7  194.07   16.02
   3   6   7  202.76    7.80
   3   6   7  189.96   16.26
   3   6   7  197.00    8.08
  -3   6  -8    0.52    0.87
   3   6   8    1.16    2.24
  -3   6  -8    0.79    1.26
   3   6   8    2.43    1.25
   3   6   8   -0.28    1.26
  -3   6  -9    6.73    1.68
   3   6   9   11.36    3.86
  -3   6  -9    9.78    1.89
  -3   6  -9   14.77    5.08
   3   6   9    6.69    1.70
   3   6   9    6.12    1.78
  -3   6 -10    1.72    1.27
  -3   6 -10    0.85    0.93
   3   6  10    1.26    1.05
   3   6  10   -0.49    1.09
  -3   6 -11    3.66    1.66
   3   6  11    2.22    1.57
   3   6  11    3.07    1.39
  -3   6 -11    1.91    1.38
  -3   6 -12   17.83    2.56
  -3   6 -12   15.10    2.35
   3   6  12   13.52    2.39
   3   6  12   20.27    2.74
  -3   6 -13   62.04    4.40
  -3   6 -13   64.60    4.51
   3   6  13   68.23    4.52
   3   6  13   56.54    4.44
  -3   6 -14   34.02    3.16
  -3   6 -14   34.00    3.14
   3   6  14   29.18    3.08
  -3   6 -15   36.82    3.04
  -3   6 -15   42.47    3.34
   3   6  15   37.81    3.39
  -3   6 -16   13.60    1.81
  -3   6 -16   15.40    1.98
   3   6  16   14.49    2.01
   3   6  16   12.85    1.93
  -3   6 -17    8.33    1.25
  -3   6 -17    8.81    1.34
   3   6  17   10.03    1.24
   3   6  17   10.73    1.54
  -3   6 -18    2.34    0.66
   3   6  18    0.48    0.49
   3   7 -17    0.38    0.63
  -3   7  17   -0.08    0.59
   3   7 -16    0.06    0.78
  -3   7  16   -0.39    0.74
   3   7 -15    1.43    1.09
  -3   7  15    1.78    1.10
  -3   7  14    0.26    1.13
   3   7 -14    0.27    1.10
  -3   7  13   14.98    2.46
   3   7 -13   13.10    2.24
   3   7 -13   18.24    2.40
   3   7 -12   30.79    3.46
   3   7 -12   34.91    3.44
  -3   7  12   33.15    3.59
  -3   7  11   13.36    2.51
  -3   7  11   13.06    2.31
   3   7 -11   11.47    2.27
   3   7 -11   18.07    2.71
  -3   7  11   16.16    2.66
   3   7 -10   22.76    3.11
  -3   7  10   22.91    3.08
   3   7 -10   24.11    3.14
  -3   7  10   23.50    3.03
  -3   7  10   24.31    3.01
   3   7  -9    0.68    1.32
   3   7  -9    1.25    1.42
  -3   7   9    1.65    1.35
  -3   7   9    0.41    1.26
  -3   7   9    3.36    1.88
   3   7  -8   12.20    2.24
   3   7  -8   10.92    2.23
  -3   7   8    3.21    3.23
   3   7  -8   11.84    2.24
  -3   7   8   10.90    2.28
  -3   7   8   11.30    2.25
  -3   7   8   10.07    2.26
   3   7  -7   26.73    3.11
   3   7  -7   22.48    3.02
  -3   7   7   19.56    5.48
   3   7  -7   23.94    3.15
  -3   7   7   21.53    2.94
  -3   7   7   21.84    3.04
   3   7  -7   30.90    7.20
  -3   7   7   22.99    3.12
   3   7  -6   15.01    2.33
  -3   7   6   20.79    5.59
   3   7  -6   18.73    2.68
   3   7  -6   21.25    2.90
   3   7  -6   19.05    2.65
  -3   7   6   15.00    2.56
   3   7  -6   18.92    5.47
  -3   7   6   21.13    2.87
  -3   7   6   14.36    2.45
  -3   7   5    8.44    3.61
   3   7  -5    8.90    1.80
   3   7  -5   13.18    4.95
  -3   7   5   14.03    4.59
  -3   7   5    9.77    1.98
  -3   7   5    9.48    1.97
   3   7  -5   13.94    2.35
   3   7  -5   13.74    2.40
   3   7  -5   11.87    2.21
   3   7  -5    9.05    2.00
  -3   7   5   10.69    2.18
   3   7  -4   11.63    2.20
  -3   7   4    6.32    3.73
  -3   7   4    3.96    2.83
   3   7  -4    7.96    1.82
   3   7  -4    8.98    1.98
   3   7  -4   10.00    4.02
   3   7  -4    7.36    1.73
   3   7  -4   10.90    2.18
  -3   7   4   12.04    2.09
  -3   7   4    7.22    1.71
  -3   7   4   10.37    2.04
   3   7  -3   20.36    2.76
  -3   7   3   19.37    5.39
   3   7  -3   18.01    2.46
   3   7  -3   16.40    2.44
   3   7  -3   17.12    5.02
   3   7  -3   19.81    5.02
  -3   7   3   15.44    2.46
  -3   7   3   23.14    2.74
  -3   7   2   53.76    8.50
   3   7  -2   62.40    4.66
   3   7  -2   68.33    4.78
   3   7  -2   64.08    4.60
   3   7  -2   60.06    9.08
  -3   7   2   62.23    4.56
   3   7  -1   -0.12    1.27
  -3   7   1    0.42    2.36
   3   7  -1    3.84    2.81
   3   7  -1   -0.66    1.14
  -3   7   1    0.89    1.01
  -3   7   0   94.29   11.15
   3   7   0  113.55    6.01
   3   7   0  116.58    6.18
   3   7   0  111.89   11.88
  -3   7  -1    0.52    2.63
   3   7   1    7.39    1.78
   3   7   1   -1.36    2.16
   3   7   1   10.01    1.97
  -3   7  -1    6.33    3.19
   3   7   2   -0.36    1.90
   3   7   2   -0.37    0.93
  -3   7  -2    1.14    2.28
   3   7   2    2.80    1.28
  -3   7  -3    0.54    1.03
   3   7   3    2.47    2.99
  -3   7  -3    6.82    3.14
   3   7   3    2.17    1.26
   3   7   3   -0.17    1.24
  -3   7  -4    1.57    1.03
   3   7   4    1.17    1.16
  -3   7  -4   -2.50    2.63
   3   7   4    1.12    1.44
  -3   7  -5    4.52    1.72
   3   7   5    8.63    4.19
   3   7   5    5.42    1.60
  -3   7  -5    7.61    3.35
   3   7   5    5.02    1.61
  -3   7  -6   11.73    2.12
   3   7   6   12.08    4.81
  -3   7  -6    8.50    3.18
   3   7   6   17.73    2.51
   3   7   6   14.14    2.46
  -3   7  -7   16.05    2.38
   3   7   7   13.98    5.03
  -3   7  -7   13.93    4.99
  -3   7  -7   18.07    2.54
   3   7   7   15.46    2.63
  -3   7  -8    0.18    1.06
  -3   7  -8   -1.70    1.09
   3   7   8    1.98    0.98
   3   7   8   -0.50    1.22
  -3   7  -9    3.91    1.37
  -3   7  -9    2.17    1.19
   3   7   9    3.56    1.45
   3   7   9    3.60    1.69
  -3   7 -10    4.12    1.40
   3   7  10    5.95    1.71
  -3   7 -10    2.43    1.35
   3   7  10    2.91    1.25
  -3   7 -11    0.87    0.98
  -3   7 -11    1.67    1.50
   3   7  11    0.80    1.15
   3   7  11    2.89    1.41
  -3   7 -12    5.51    1.58
   3   7  12    2.01    1.23
  -3   7 -12    4.46    1.46
   3   7  12    6.53    1.61
  -3   7 -13    3.39    1.35
  -3   7 -13    5.06    1.34
   3   7  13    4.02    1.32
   3   7  13    5.00    1.52
  -3   7 -14    1.17    1.15
  -3   7 -14   -0.51    0.91
   3   7  14    0.57    1.08
   3   7  14    0.41    0.98
  -3   7 -15    0.68    0.87
   3   7  15    2.23    1.04
  -3   7 -15    0.64    0.78
   3   7  15    0.68    0.96
  -3   7 -16    1.46    0.91
  -3   7 -16    0.52    0.54
   3   7  16    1.42    0.82
  -3   7 -17    9.64    1.20
   3   7  17    8.07    1.11
   3   8 -16   20.60    1.87
  -3   8  16   19.33    1.74
   3   8 -15    2.24    1.10
  -3   8  15    3.56    1.14
   3   8 -14    2.10    1.29
  -3   8  14    1.44    1.08
  -3   8  13    6.37    1.56
   3   8 -13    3.93    1.36
   3   8 -13    8.90    1.62
   3   8 -12   34.11    3.37
   3   8 -12   41.83    3.47
  -3   8  12   35.93    3.47
  -3   8  12   36.28    3.45
   3   8 -11    1.26    1.18
   3   8 -11   -0.49    1.12
  -3   8  11    1.23    1.37
  -3   8  11   -0.41    1.20
  -3   8  10    4.19    1.65
   3   8 -10    1.63    1.35
   3   8 -10    3.28    1.46
  -3   8  10    3.88    1.26
   3   8  -9   90.24    5.78
  -3   8   9   83.86    5.68
   3   8  -9   84.32    5.58
  -3   8   9   90.71    5.59
  -3   8   9   90.62    5.73
   3   8  -8    6.25    1.84
   3   8  -8    2.37    1.21
   3   8  -8    5.25    1.74
  -3   8   8    4.38    1.57
  -3   8   8    1.54    0.87
  -3   8   8    2.98    1.36
   3   8  -7   -0.06    1.04
   3   8  -7   -0.64    1.33
   3   8  -7   -1.04    1.06
  -3   8   7    1.42    1.23
  -3   8   7    0.96    1.09
   3   8  -7    0.45    1.30
  -3   8   7    1.20    1.26
   3   8  -6   23.10    3.02
  -3   8   6   22.69    2.94
   3   8  -6   20.51    2.77
   3   8  -6   20.73    2.84
   3   8  -6   22.64    3.03
  -3   8   6   21.43    2.99
  -3   8   6   19.36    2.85
   3   8  -5   16.40    2.61
   3   8  -5   15.39    2.25
   3   8  -5   17.37    2.69
   3   8  -5   17.51    2.91
   3   8  -5   17.93    2.65
   3   8  -5   21.62    6.00
  -3   8   5   19.91    2.71
  -3   8   5   17.22    2.75
  -3   8   5   17.45    2.65
   3   8  -4    6.56    1.83
   3   8  -4    7.47    1.85
   3   8  -4    5.87    1.78
   3   8  -4    5.37    3.76
   3   8  -4    4.99    1.76
  -3   8   4    9.46    1.99
   3   8  -4    9.10    2.10
  -3   8   4    5.09    1.63
  -3   8   4    7.51    2.04
   3   8  -3  118.46    6.52
   3   8  -3  108.34    6.24
   3   8  -3  131.78    6.54
  -3   8   3  121.14    6.58
   3   8  -3  119.03    6.65
   3   8  -3  109.22   12.76
  -3   8   3  132.47    6.37
  -3   8   3  117.42    6.40
   3   8  -2   18.91    2.72
  -3   8   2   13.73    2.37
   3   8  -2   17.93    2.66
   3   8  -2   14.42    2.60
   3   8  -2   18.07    5.50
  -3   8   2   13.75    2.41
  -3   8   1    2.11    1.61
   3   8  -1    2.61    2.13
  -3   8   1    4.56    1.53
   3   8  -1    0.52    1.39
   3   8  -1    4.42    1.56
   3   8  -1    4.37    1.51
   3   8   0   43.32    3.97
  -3   8   0   41.45    3.91
   3   8   0   44.91    4.01
   3   8   0   44.27    4.06
  -3   8   0   37.77    3.65
  -3   8  -1    5.78    1.68
   3   8   1    4.41    1.77
   3   8   1    5.24    1.44
   3   8   1    4.32    1.55
  -3   8  -1    5.61    1.84
  -3   8  -2    3.67    1.50
   3   8   2   -0.90    2.71
   3   8   2    3.48    1.59
   3   8   2    5.15    1.79
  -3   8  -2   -3.12    2.77
  -3   8  -3    3.77    2.87
   3   8   3    6.02    3.47
  -3   8  -3    9.26    2.15
  -3   8  -3    5.86    1.52
   3   8   3    3.75    1.44
   3   8   3    5.55    1.81
  -3   8  -4    1.03    2.50
   3   8   4   -3.10    2.65
  -3   8  -4    1.77    1.36
  -3   8  -4   -0.40    1.41
   3   8   4   -1.11    1.27
   3   8   4   -0.10    1.22
  -3   8  -5    7.13    1.70
   3   8   5    6.71    4.02
   3   8   5    6.00    1.76
   3   8   5    6.55    2.03
  -3   8  -6    0.77    1.16
   3   8   6    0.10    1.17
   3   8   6    3.14    1.41
  -3   8  -7    5.11    1.66
   3   8   7    5.58    1.57
   3   8   7    4.63    1.68
   3   8   8   25.60    3.20
  -3   8  -8   29.24    3.37
   3   8   9  104.46    5.58
   3   8   9   94.93    5.86
  -3   8  -9   98.99    6.00
  -3   8 -10    5.95    1.66
   3   8  10    7.13    1.66
   3   8  10    6.42    1.88
  -3   8 -11   16.57    2.47
   3   8  11   11.88    2.04
   3   8  11   10.98    1.95
   3   8  11    9.74    2.04
  -3   8 -12    0.85    1.01
   3   8  12   -1.60    1.09
   3   8  12    1.17    0.85
   3   8  12   -0.01    1.00
  -3   8 -13    6.27    1.55
   3   8  13    7.00    1.51
   3   8  13    7.68    1.49
   3   8  13    5.41    1.48
  -3   8 -14    0.17    0.81
   3   8  14   -0.18    0.83
   3   8  14    0.47    0.93
   3   8  14    0.59    0.74
   3   8  15   19.92    1.80
   3   8  15   18.56    1.71
  -3   8 -15   21.03    2.07
  -3   8 -16    0.15    0.57
   3   8  16    0.75    0.64
   3   9 -15   13.99    1.50
  -3   9  15   13.74    1.44
   3   9 -14    0.98    0.89
  -3   9  14    1.36    0.94
   3   9 -13    0.09    0.91
   3   9 -13    0.01    0.84
  -3   9  13    0.31    0.87
   3   9 -12    1.27    1.13
   3   9 -12    0.83    1.05
  -3   9  12   -0.08    1.01
  -3   9  11   11.04    1.97
   3   9 -11   11.06    2.01
   3   9 -11   10.61    2.03
  -3   9  11   10.18    2.01
  -3   9  11    9.71    1.92
   3   9 -10   -1.02    1.19
  -3   9  10   -0.18    1.12
   3   9 -10   -1.38    1.27
  -3   9  10   -0.83    1.16
   3   9  -9    2.57    1.37
   3   9  -9    2.80    1.33
  -3   9   9    1.03    1.06
  -3   9   9    1.28    1.37
   3   9  -8   32.45    3.47
  -3   9   8   28.36    3.34
   3   9  -8   30.03    3.45
  -3   9   8   35.07    3.47
  -3   9   8   35.36    3.64
   3   9  -7   36.25    3.50
   3   9  -7   41.24    3.66
   3   9  -7   36.93    3.69
   3   9  -7   33.59    3.69
  -3   9   7   36.82    3.75
  -3   9   7   38.11    3.59
  -3   9   7   32.91    3.51
  -3   9   6   16.87    2.68
   3   9  -6   13.05    2.42
  -3   9   6   17.93    2.47
   3   9  -6   13.45    2.29
   3   9  -6   18.08    2.76
   3   9  -6   15.11    2.65
  -3   9   6   16.03    2.60
   3   9  -5   37.47    3.78
   3   9  -5   41.89    3.93
   3   9  -5   38.00    3.68
   3   9  -5   40.33    4.06
  -3   9   5   38.02    3.76
  -3   9   5   47.54    3.97
   3   9  -5   42.74    3.82
  -3   9   5   40.57    3.87
  -3   9   5   35.89    3.76
   3   9  -4    0.37    1.04
   3   9  -4    0.69    1.12
   3   9  -4    1.74    1.60
   3   9  -4    1.75    1.42
  -3   9   4    1.62    1.16
  -3   9   4    0.11    1.16
   3   9  -4   -0.47    1.11
  -3   9   4    0.57    1.30
   3   9  -3    0.88    1.09
   3   9  -3    1.17    1.08
   3   9  -3   -0.90    1.12
   3   9  -3    2.51    1.24
   3   9  -3    2.09    1.27
  -3   9   3    4.19    1.63
  -3   9   3    0.20    1.20
   3   9  -2   96.82    5.67
   3   9  -2   87.34    5.83
   3   9  -2   81.03    5.51
   3   9  -2   81.48    5.48
  -3   9   2   84.42    5.66
  -3   9   2   84.34    5.57
  -3   9   1  402.46   12.19
   3   9  -1  424.38   12.54
   3   9  -1  414.93   12.30
   3   9  -1  417.13   12.23
  -3   9   1  431.67   12.45
   3   9   0  126.39    6.75
   3   9   0  113.68    6.56
   3   9   0  117.98    6.58
  -3   9   0  114.15    6.50
  -3   9   0  117.36    6.50
   3   9   1   25.96    3.22
   3   9   1   28.46    3.23
   3   9   1   25.15    3.20
  -3   9  -1   32.01    3.58
  -3   9  -1   29.26    3.36
  -3   9  -2    8.12    1.89
   3   9   2   10.20    1.96
   3   9   2    7.35    1.98
   3   9   2   11.82    2.37
  -3   9  -2    9.22    2.16
  -3   9  -3    3.99    1.52
   3   9   3    3.71    1.63
   3   9   3    3.15    1.58
   3   9   4    6.86    1.86
  -3   9  -4    5.18    1.66
   3   9   4   10.31    2.29
  -3   9  -5    1.83    1.40
  -3   9  -5    5.95    1.88
   3   9   5    3.89    1.65
   3   9   5    0.43    1.26
   3   9   6  163.98    7.26
   3   9   6  145.58    7.36
  -3   9  -6  141.59    7.14
   3   9   7  266.87    8.93
   3   9   7  239.32    9.31
  -3   9  -7  241.21    9.29
   3   9   8   20.98    2.89
  -3   9  -8   22.76    3.00
  -3   9  -9   -0.19    1.13
   3   9   9   -0.41    1.15
  -3   9 -10    0.52    0.93
   3   9  10    0.97    1.07
  -3   9 -11    3.05    1.35
   3   9  11    1.34    1.12
  -3   9 -12    1.96    1.16
   3   9  12    2.47    1.17
  -3   9 -13    6.04    1.35
   3   9  13    6.49    1.34
  -3   9 -14    2.32    0.91
   3   9  14    2.88    0.85
  -3   9 -15    0.32    0.50
   3   9  15    1.10    0.61
   3  10 -14    3.84    0.81
  -3  10  14    4.98    0.81
   3  10 -13    4.25    0.97
  -3  10  13    3.66    0.98
   3  10 -12    1.46    0.87
   3  10 -12    1.69    0.86
  -3  10  12    2.63    1.04
   3  10 -11   20.68    2.36
   3  10 -11   22.98    2.42
  -3  10  11   18.65    2.16
  -3  10  11   22.45    2.39
  -3  10  10   -0.18    0.83
   3  10 -10    0.60    0.94
   3  10 -10    1.19    1.03
  -3  10  10    1.74    1.02
  -3  10  10   -0.37    0.97
  -3  10   9    8.94    1.74
   3  10  -9    8.19    1.88
   3  10  -9    6.85    1.79
  -3  10   9    8.17    1.74
  -3  10   9    7.39    1.73
   3  10  -8    0.86    1.01
   3  10  -8    0.25    1.16
  -3  10   8    0.64    1.07
  -3  10   8   -0.86    1.43
   3  10  -7    5.00    1.69
   3  10  -7    1.63    1.19
  -3  10   7    4.07    1.55
   3  10  -7    5.36    1.71
  -3  10   7    3.79    1.65
   3  10  -6    2.49    1.30
   3  10  -6    1.24    1.09
   3  10  -6    0.96    1.05
   3  10  -6    0.15    1.10
  -3  10   6   -0.47    1.10
  -3  10   6    1.61    1.39
   3  10  -5    6.63    1.82
   3  10  -5    5.77    1.71
   3  10  -5    6.89    1.90
   3  10  -5    7.90    1.92
  -3  10   5    5.10    1.58
  -3  10   5    4.94    1.53
   3  10  -4   15.12    2.42
   3  10  -4   17.69    2.72
   3  10  -4   13.05    2.21
   3  10  -4   11.21    2.23
   3  10  -4   16.13    2.66
  -3  10   4   14.92    2.45
  -3  10   4   14.94    2.41
  -3  10   4   13.11    2.47
  -3  10   3   16.68    2.46
   3  10  -3   15.27    2.42
   3  10  -3   20.89    2.87
   3  10  -3   25.32    2.91
   3  10  -3   17.92    2.73
   3  10  -3   14.96    2.49
  -3  10   3   16.47    2.60
  -3  10   3   18.78    2.72
   3  10  -2  109.75    6.03
   3  10  -2  111.46    6.26
   3  10  -2  127.91    6.44
   3  10  -2  105.84    6.28
   3  10  -2   93.94    5.89
  -3  10   2   95.24    5.92
  -3  10   2  112.65    6.36
   3  10  -1   -0.59    1.44
   3  10  -1    0.17    1.27
  -3  10   1   -0.14    1.16
   3  10  -1    1.05    1.59
  -3  10   1    0.18    1.07
   3  10   0   43.05    4.01
   3  10   0   44.81    4.06
   3  10   0   38.43    3.81
  -3  10   0   45.29    4.16
  -3  10   0   42.79    4.05
  -3  10  -1  180.46    8.15
   3  10   1  178.00    7.97
   3  10   1  186.48    8.20
  -3  10  -1  183.66    8.12
  -3  10  -2   16.59    2.64
   3  10   2   20.06    2.57
   3  10   2   16.83    2.60
   3  10   2   19.22    2.99
  -3  10  -2   19.69    2.86
  -3  10  -3    8.53    1.98
   3  10   3    8.46    2.09
   3  10   3    9.39    2.05
  -3  10  -3    8.05    2.07
   3  10   4   32.10    3.45
   3  10   4   29.55    3.44
  -3  10  -4   30.26    3.45
  -3  10  -4   28.80    3.32
  -3  10  -5   81.43    5.36
   3  10   5   87.99    5.32
   3  10   5   78.70    5.32
  -3  10  -5   82.02    5.37
  -3  10  -6   15.37    2.46
   3  10   6   13.80    2.21
   3  10   6    9.44    1.98
  -3  10  -6   12.32    2.31
  -3  10  -7   -0.05    1.14
   3  10   7   -0.91    0.90
   3  10   7   -0.84    1.32
   3  10   8   44.76    3.85
  -3  10  -8   43.53    3.78
  -3  10  -9    6.77    1.60
   3  10   9    7.86    1.86
  -3  10 -10    5.06    1.39
   3  10  10    7.59    1.71
  -3  10 -11    8.32    1.59
   3  10  11    8.61    1.70
  -3  10 -12   -0.89    0.77
   3  10  12   -0.36    0.80
  -3  10 -12    1.06    0.69
  -3  10 -13   -0.06    0.56
   3  10  13    1.79    0.81
   3  10  13    1.35    0.77
   3  10  14    0.26    0.41
   3  11 -12    3.00    0.75
   3  11 -11    0.34    0.66
   3  11 -11    0.11    0.62
  -3  11  11    0.59    0.63
   3  11 -10    3.62    1.11
   3  11 -10    4.97    1.20
  -3  11  10    5.00    1.16
  -3  11  10    3.67    1.07
  -3  11   9    0.40    0.80
   3  11  -9    2.07    1.01
   3  11  -9    0.35    0.79
  -3  11   9    2.99    1.16
  -3  11   8    7.34    1.51
   3  11  -8    6.56    1.49
   3  11  -8    7.85    1.75
  -3  11   8    8.40    1.50
  -3  11   8    6.56    1.59
  -3  11   7    3.64    1.16
   3  11  -7    2.92    1.06
  -3  11   7    6.44    1.59
   3  11  -7    5.55    1.73
   3  11  -7    7.16    1.59
  -3  11   7    4.96    1.48
   3  11  -6    4.17    1.40
   3  11  -6    2.82    1.47
   3  11  -6    1.81    1.05
  -3  11   6    3.42    1.52
  -3  11   6    1.53    1.11
   3  11  -5    5.25    1.55
   3  11  -5    4.94    1.38
   3  11  -5    2.50    1.28
  -3  11   5    3.06    1.10
   3  11  -5    4.05    1.56
  -3  11   5    4.91    1.67
   3  11  -4    0.91    0.93
   3  11  -4    0.84    1.13
   3  11  -4   -0.47    1.20
   3  11  -4    0.94    1.16
  -3  11   4    1.09    1.23
  -3  11   4    0.17    0.98
   3  11  -3    3.76    1.27
   3  11  -3    5.04    1.53
   3  11  -3    6.28    1.78
   3  11  -3    7.47    1.81
   3  11  -3    8.65    1.79
  -3  11   3    7.07    1.70
  -3  11   3    5.35    1.63
  -3  11   3    6.41    1.76
   3  11  -2   -0.74    0.91
   3  11  -2    0.67    1.01
  -3  11   2   -0.60    1.12
  -3  11   2   -0.75    1.01
   3  11  -2    0.72    1.09
   3  11  -2    1.21    1.20
   3  11  -2   -1.15    1.23
  -3  11   2    0.42    1.36
   3  11  -1    6.89    1.77
   3  11  -1    8.65    1.90
   3  11  -1    7.41    1.87
  -3  11   1    8.77    1.68
   3  11  -1   11.71    2.20
  -3  11   1    8.12    1.88
  -3  11   1   10.01    2.07
   3  11   0   13.22    2.15
   3  11   0   12.90    2.10
   3  11   0   13.77    2.45
   3  11   0   11.27    2.12
  -3  11   0   13.23    2.27
  -3  11   0   11.69    2.25
   3  11   1   10.41    1.91
   3  11   1    7.50    1.92
   3  11   1    7.16    1.74
  -3  11  -1    8.10    1.84
  -3  11  -1    9.55    2.03
  -3  11  -2    0.65    1.07
   3  11   2    0.49    1.19
   3  11   2    1.83    1.29
  -3  11  -2    1.74    1.33
  -3  11  -3    0.28    1.12
   3  11   3    1.30    0.99
  -3  11  -3    0.51    1.03
   3  11   3    0.32    1.03
  -3  11  -4    6.17    1.70
   3  11   4    5.42    1.60
   3  11   4    7.78    1.81
  -3  11  -4    7.90    1.80
  -3  11  -5    4.33    1.51
   3  11   5    2.63    1.02
   3  11   5    6.34    1.65
   3  11   5    3.47    1.42
  -3  11  -5    6.99    1.64
   3  11   6   36.18    3.08
   3  11   6   37.77    2.93
   3  11   6   35.69    3.33
  -3  11  -6   37.67    3.32
  -3  11  -6   37.38    3.41
   3  11   7   23.80    2.30
   3  11   7   20.87    2.58
  -3  11  -7   24.60    2.64
  -3  11  -7   22.15    2.59
  -3  11  -8   -1.56    1.22
   3  11   8    0.19    0.70
   3  11   8   -0.90    1.09
  -3  11  -8   -0.68    1.00
  -3  11  -9   -0.77    1.05
   3  11   9    2.59    1.01
   3  11   9    0.14    0.85
  -3  11  -9    0.70    0.88
  -3  11 -10    0.18    0.74
   3  11  10    0.81    0.68
   3  11  10    0.34    0.89
  -3  11 -10    0.18    0.61
  -3  11 -11    0.57    0.66
   3  11  11    2.75    0.80
   3  11  11    2.61    0.97
   3  11  12    0.55    0.62
   3  12  -9    4.49    0.90
   3  12  -9    9.19    1.31
   3  12  -8    1.93    0.81
   3  12  -8    4.16    1.11
  -3  12   8    2.86    0.89
   3  12  -7    2.04    0.93
   3  12  -7    1.17    0.95
  -3  12   7    1.02    0.86
  -3  12   6    4.18    1.04
   3  12  -6    5.28    1.21
   3  12  -6    6.24    1.44
  -3  12   6    6.20    1.41
   3  12  -5    0.84    0.96
   3  12  -5    1.89    1.12
   3  12  -5    1.51    1.03
  -3  12   5    0.75    0.76
  -3  12   5    2.34    1.16
   3  12  -4    2.14    1.05
   3  12  -4    1.43    1.03
   3  12  -4    1.48    0.96
  -3  12   4   -0.08    0.90
   3  12  -3    0.52    0.74
   3  12  -3   -0.01    0.94
   3  12  -3    2.52    1.27
  -3  12   3    2.51    1.23
   3  12  -2    0.96    0.83
   3  12  -2    2.39    1.13
   3  12  -2    1.72    1.07
  -3  12   2    2.57    1.41
   3  12  -1   19.01    2.11
   3  12  -1   20.38    2.26
   3  12  -1   25.75    2.64
   3  12  -1   20.79    2.56
  -3  12   1   20.94    2.48
  -3  12   1   19.79    2.44
   3  12   0    5.93    1.30
   3  12   0    5.74    1.41
   3  12   0    5.64    1.53
  -3  12   0    7.16    1.59
   3  12   0    7.69    1.61
  -3  12   0    7.05    1.61
   3  12   1    2.27    0.96
   3  12   1    1.41    1.26
   3  12   1   -0.90    0.93
   3  12   1    1.31    0.95
  -3  12  -1   -0.42    0.83
  -3  12  -1    0.37    0.87
   3  12   2    0.58    0.84
  -3  12  -2    1.09    0.93
   3  12   2   -0.70    1.01
   3  12   2    0.61    0.90
  -3  12  -2    3.20    1.37
   3  12   3    3.82    1.10
   3  12   3    3.71    1.34
   3  12   3    2.31    1.06
  -3  12  -3    2.42    1.27
  -3  12  -3    1.30    0.90
   3  12   4    3.96    1.18
   3  12   4    4.61    1.25
  -3  12  -4    4.72    1.30
  -3  12  -4    4.04    1.24
   3  12   5    2.67    1.09
   3  12   5    5.29    1.35
  -3  12  -5    3.86    1.21
  -3  12  -5    3.55    1.27
  -3  12  -6    0.88    0.95
  -3  12  -6    1.76    0.97
   3  12   6    1.71    0.92
  -3  12  -7    7.07    1.34
   3  12   7    8.91    1.56
  -3  12  -7    5.59    1.06
  -3  12  -8    0.70    0.72
   3  12   8    0.57    0.86
  -3  12  -8    1.27    0.54
  -3  12  -9    0.47    0.56
   3  12   9    0.66    0.71
   3  13  -5    2.34    0.76
  -3  13   5    1.85    0.71
   3  13  -4    0.35    0.76
  -3  13   4   -0.38    0.65
   3  13  -3    0.10    0.74
  -3  13   3   -1.35    0.85
   3  13  -2    1.88    0.99
  -3  13   2    2.32    0.95
   3  13  -1    0.93    0.94
  -3  13   1    1.82    0.98
   3  13   0    5.31    1.31
  -3  13   0    6.27    1.23
   3  13   1   -0.24    0.72
  -3  13  -1   -0.01    0.79
   3  13   2    6.57    1.04
   3  13   2    6.98    1.32
  -3  13  -2    5.72    1.25
   3  13   3    0.88    0.69
  -3  13  -3    2.01    0.84
   3  13   4    4.65    1.01
  -3  13  -4    7.07    1.20
   3  13   5    0.46    0.55
  -3  13  -5    1.73    0.76
   3  13   6    5.85    0.95
  -3  13  -6    6.78    0.97
   4   0 -19    0.61    0.55
   4   0 -18    1.29    0.79
   4   0 -18    2.09    0.94
   4   0 -17    0.76    0.96
   4   0 -17   -0.34    0.84
   4   0 -16    1.44    1.13
   4   0 -16    0.22    1.11
   4   0 -15    0.98    0.97
   4   0 -15   -0.59    1.18
   4   0 -14   17.44    2.54
   4   0 -14   18.17    2.64
   4   0 -13   11.71    2.23
   4   0 -12  101.94    5.98
   4   0 -11    0.56    1.05
   4   0 -11   -6.96    3.63
   4   0 -10    2.66    2.36
   4   0 -10   -0.69    1.05
   4   0  -9    2.38    1.49
   4   0  -9    3.32    3.02
   4   0  -8   -4.72    2.84
   4   0  -7    0.55    1.81
   4   0  -6  347.61   19.38
   4   0  -5    3.58    2.98
   4   0  -4   85.44    9.28
   4   0  -3    1.99    2.38
   4   0  -2  193.95   13.26
   4   0  -1    0.18    1.87
   4   0   0  276.68   15.75
   4   0   1   -0.16    2.62
   4   0   2  151.08   12.12
   4   0   3    0.28    1.86
   4   0   4 9999.00  105.75
  -4   0  -5   -0.13    2.02
  -4   0  -6   11.82    3.34
  -4   0  -7   -1.48    2.05
  -4   0  -8   22.90    4.99
  -4   0  -9   -2.39    2.28
   4   0   9   -0.26    1.40
  -4   0 -10   13.22    4.39
   4   0  10    7.36    1.57
  -4   0 -11    5.30    2.84
   4   0  11   -1.63    1.36
   4   0  12   34.46    3.57
   4   0  13    1.64    1.10
  -4   0 -14   29.16    3.26
   4   0  14   25.84    3.03
   4   0  15    0.55    1.10
  -4   0 -15    0.52    0.90
  -4   0 -16    0.16    0.85
   4   0  16    0.35    1.02
   4   0  17    0.77    0.79
  -4   0 -17    2.46    1.12
  -4   0 -18    5.50    1.08
   4   0  18    2.67    0.82
   4   1 -19   23.84    1.68
   4  -1 -19   24.79    1.85
   4   1 -18    1.90    0.85
   4  -1 -18   -0.20    0.69
   4   1 -18    1.30    0.86
   4  -1 -18    2.45    0.93
   4   1 -17    1.79    0.94
   4  -1 -17    2.03    0.95
   4   1 -17    1.97    1.24
   4  -1 -17    1.39    1.01
   4   1 -16    0.44    0.88
   4  -1 -16    1.39    1.21
   4   1 -16    1.75    1.27
   4  -1 -16    1.59    1.09
   4   1 -15   -1.32    1.18
   4   1 -15   -0.19    1.17
   4  -1 -15    0.45    0.95
   4   1 -14   14.80    2.41
   4  -1 -14   10.08    2.00
   4   1 -14   12.30    2.22
   4  -1 -14   12.50    2.36
   4   1 -13   58.72    4.83
   4  -1 -13   45.12    4.46
   4   1 -12   28.64    3.33
   4  -1 -12   31.10    3.40
   4   1 -11    3.85    1.54
   4  -1 -11    6.15    1.86
  -4   1  11    5.44    1.65
   4  -1 -11   -0.97    2.20
   4   1 -11    9.05    3.82
   4   1 -10    1.31    1.16
   4  -1 -10    1.16    1.07
   4   1 -10    0.50    2.16
   4  -1 -10   -1.41    3.24
  -4   1  10   -0.31    0.87
  -4   1   9   21.60    2.85
   4   1  -9   19.27    2.62
   4  -1  -9   17.67    2.51
   4   1  -9   24.36    6.05
   4  -1  -9   16.56    5.02
   4   1  -8   -1.77    3.10
   4  -1  -8   -3.49    2.92
   4  -1  -7    4.86    2.91
   4   1  -7   -1.53    2.21
   4  -1  -6    3.02    2.05
   4   1  -6    3.43    2.82
   4   1  -5  336.74   18.47
   4  -1  -5  336.40   18.38
   4   1  -4   97.65    9.83
   4  -1  -4   90.92    9.46
   4   1  -3   62.55    7.84
   4  -1  -3   62.50    7.77
   4   1  -2    6.60    2.80
   4  -1  -2    4.59    2.48
   4   1  -1   30.83    5.44
   4  -1  -1   28.07    5.42
   4   1   0  164.87   12.13
   4  -1   0  146.58   11.69
   4   1   1   13.28    3.51
   4  -1   1   13.92    3.93
   4   1   1   16.88    3.42
   4   1   2  286.70   16.54
   4  -1   2  321.17   18.07
   4   1   3   29.19    5.96
   4  -1   3   33.91    6.33
   4   1   4  212.87   15.22
   4  -1   4  240.41   16.48
  -4   1  -4  257.63   13.02
  -4   1  -5    0.02    1.54
   4   1   5    3.03    2.73
   4   1   5    2.15    1.69
  -4   1  -6  315.89   16.77
   4   1   6  278.23   17.11
   4   1   7   14.63    4.32
  -4   1  -7    8.29    2.98
   4   1   8    7.56    3.63
  -4   1  -8   10.19    3.59
   4   1   8   12.06    2.06
   4   1   8   10.91    2.27
  -4   1  -9    4.95    3.65
   4   1   9    2.09    1.34
  -4  -1  -9   -1.58    2.79
   4  -1   9    1.57    1.16
   4   1   9    1.12    1.08
  -4   1 -10    3.33    2.68
   4   1  10    6.41    3.32
  -4  -1 -10    2.84    2.85
   4   1  10    6.44    1.74
   4  -1  10    8.36    1.84
   4  -1  11    5.82    1.74
  -4  -1 -11   10.26    4.19
   4   1  11    6.16    1.75
  -4   1 -11   14.72    5.14
   4  -1  12   20.25    2.77
   4   1  12   17.46    2.70
   4  -1  13   39.90    3.68
   4   1  13   35.90    3.74
  -4  -1 -14   -0.14    0.89
  -4   1 -14    0.49    0.96
   4  -1  14    0.05    0.94
   4   1  14    1.52    1.36
  -4  -1 -15   -1.06    1.07
  -4   1 -15   -0.54    0.97
   4  -1  15    2.20    1.22
   4   1  15    0.68    1.00
   4  -1  16   -0.19    0.81
  -4  -1 -16    1.15    0.81
  -4   1 -16    0.20    0.86
   4   1  16   -0.39    1.06
  -4  -1 -17    2.24    0.90
  -4   1 -17    1.16    0.83
   4   1  17    0.68    1.06
  -4  -1 -18    1.17    0.67
  -4   1 -18    0.87    0.84
   4   1  18    0.60    0.76
  -4   1 -19    0.48    0.44
   4  -2 -19    2.67    0.71
   4   2 -19    3.83    0.87
   4   2 -18   16.86    1.66
   4  -2 -18   17.59    1.83
   4  -2 -18   16.76    1.74
   4   2 -17    0.76    0.89
   4  -2 -17   -0.01    0.86
   4   2 -17    0.54    0.86
   4  -2 -17   -0.49    0.82
   4   2 -16    0.75    0.78
   4  -2 -16    1.04    0.95
   4   2 -16    1.36    1.09
   4  -2 -16   -0.12    1.06
   4   2 -15    8.82    1.78
   4   2 -15    9.18    1.97
   4  -2 -15    8.90    1.97
   4   2 -14   16.84    2.40
   4  -2 -14   18.86    2.63
   4   2 -14   19.25    2.73
   4  -2 -14   19.99    2.72
   4   2 -13   19.93    2.92
   4  -2 -13   10.30    2.44
   4   2 -13    9.42    2.48
  -4   2  13   16.20    2.98
   4   2 -12   49.46    4.23
   4  -2 -12   58.86    4.51
  -4   2  12   54.68    4.42
   4   2 -11    9.63    2.06
   4  -2 -11    9.07    1.91
  -4   2  11    5.22    3.45
   4   2 -11    8.33    4.06
  -4   2  11    8.07    1.82
   4  -2 -11    2.92    2.34
   4   2 -11    7.65    3.98
   4   2 -10   22.94    6.35
   4   2 -10   24.45    2.99
   4  -2 -10   20.76    2.78
   4   2 -10   24.26    5.84
   4  -2 -10   17.09    5.27
  -4   2  10   24.97    2.96
   4   2  -9   81.43    5.25
   4  -2  -9   75.20    4.91
   4   2  -9   69.14    9.82
   4  -2  -9   73.57   10.05
  -4   2   9   78.59    5.11
   4   2  -9   80.45    4.74
   4   2  -8  105.82    5.69
   4   2  -8  107.13   11.63
   4  -2  -8  103.89   11.23
  -4   2   8  113.17    6.00
   4   2  -7    9.47    4.01
   4  -2  -7    0.60    2.14
   4   2  -6   65.07    9.18
   4  -2  -6   74.88    9.62
   4   2  -5   15.11    4.50
   4  -2  -5   21.95    4.94
   4   2  -4   55.76    7.59
   4  -2  -4   48.94    7.01
   4   2  -3   -3.63    2.61
   4  -2  -3    0.35    2.24
   4   2  -2   50.70    7.01
   4  -2  -2   53.42    7.33
   4   2  -2   54.98    7.15
   4   2  -1   75.18    7.84
   4   2  -1   68.53    7.99
   4  -2  -1   62.24    7.81
   4   2   0    0.58    1.42
   4   2   0   -1.67    2.22
   4  -2   0    2.01    2.21
   4   2   1   82.76    7.66
   4   2   1   66.02    7.89
   4  -2   1   70.57    8.52
   4   2   2   17.06    4.27
   4  -2   2   19.41    5.23
   4   2   2   20.41    3.81
   4   2   3   59.78    7.80
   4  -2   3   54.82    7.96
   4   2   4   -1.06    2.62
   4   2   4   -1.45    1.75
  -4   2  -4   -2.38    1.70
   4   2   5   18.64    4.74
   4   2   5   20.38    5.18
  -4   2  -5   28.87    5.05
   4   2   6   15.65    4.77
   4   2   6   18.87    5.05
  -4   2  -6   17.91    4.46
   4   2   7   49.19    8.50
   4   2   7   53.54    8.23
  -4   2  -7   58.28    7.89
   4   2   8    0.71    1.96
  -4   2  -8    1.66    1.09
   4   2   8    0.79    0.98
  -4   2  -8    4.20    2.76
   4   2   9   14.23    4.75
  -4   2  -9    4.92    1.43
   4   2   9    7.75    1.86
   4  -2   9    6.41    1.71
  -4   2  -9    9.24    3.84
   4   2  10    0.80    1.09
   4  -2  10   -0.15    1.07
  -4   2 -10    2.77    2.48
   4   2  11    1.66    1.43
   4  -2  11    2.61    1.23
   4  -2  12    0.56    1.08
  -4  -2 -12    2.86    1.11
   4   2  12    2.49    1.65
  -4  -2 -13   -0.21    0.84
  -4   2 -13   -0.19    0.99
   4   2  13   -1.42    1.20
   4  -2  13    0.42    0.96
   4   2  13    0.16    1.26
  -4  -2 -14   11.03    1.86
  -4   2 -14    8.80    1.93
   4   2  14    7.60    1.92
  -4  -2 -15    0.48    0.77
  -4   2 -15    1.01    1.10
   4   2  15    0.26    1.04
  -4  -2 -16    3.83    1.09
  -4   2 -16    5.61    1.62
   4   2  16    2.97    1.35
  -4   2 -17    3.26    1.24
   4   2  17    3.45    1.27
  -4   2 -18    0.61    0.78
   4   2  18    1.32    0.89
  -4   2 -19    0.26    0.48
   4   3 -19   13.04    1.27
   4  -3 -18    7.65    1.19
   4   3 -18    5.99    1.29
   4   3 -17    2.76    0.89
   4  -3 -17    2.34    0.97
   4   3 -17    3.42    1.13
   4  -3 -17    2.37    0.88
   4   3 -16    0.50    0.93
   4  -3 -16    2.61    1.30
   4   3 -16    1.76    1.21
   4  -3 -16    0.72    0.79
   4   3 -15    4.90    1.34
   4   3 -15    3.19    1.32
   4  -3 -15    2.26    1.06
   4   3 -14   43.96    3.55
   4   3 -14   35.22    3.43
   4  -3 -14   38.49    3.56
  -4   3  14   40.26    3.47
   4   3 -13  150.43    6.80
   4   3 -13  145.09    6.96
   4  -3 -13  153.11    6.90
   4   3 -13  147.27    7.13
  -4   3  13  152.40    7.18
   4   3 -12   16.49    2.53
   4  -3 -12   16.19    2.45
   4   3 -12   15.86    2.59
  -4   3  12   14.78    2.31
  -4   3  12   14.24    2.43
   4   3 -11  136.16    6.77
   4  -3 -11  135.46    6.62
  -4   3  11  144.05    7.14
  -4   3  11  133.44    6.97
  -4   3  10  597.43   29.48
   4   3 -10  588.32   14.02
   4  -3 -10  593.35   13.69
   4   3 -10  661.83   30.76
   4  -3 -10  669.43   29.32
  -4   3  10  607.29   14.45
   4   3 -10  608.34   30.05
  -4   3  10  578.96   14.27
   4   3  -9   49.80    8.53
   4   3  -9   55.25    4.24
   4  -3  -9   51.92    4.10
  -4   3   9   55.77    4.37
   4  -3  -9   48.33    7.96
  -4   3   9   51.45    4.28
   4   3  -9   41.63    7.68
   4   3  -8  103.31    5.64
   4  -3  -8  102.49    5.56
   4   3  -8  107.38   11.90
   4  -3  -8  100.64   11.01
   4   3  -8   97.72   11.74
  -4   3   8  103.79    5.85
   4  -3  -7   49.07    7.65
   4   3  -7   39.33    7.52
   4   3  -7   48.00    7.96
  -4   3   7   51.87    4.12
   4   3  -6   46.57    7.98
   4   3  -6   37.73    6.87
   4  -3  -6   38.15    6.52
   4   3  -5   36.34    6.30
   4   3  -5   29.12    5.87
   4  -3  -5   33.28    5.71
   4   3  -4  149.97   12.32
   4  -3  -4  168.76   12.94
   4   3  -4  160.69   13.19
   4   3  -3   89.66    9.60
   4   3  -3   84.98    9.24
   4  -3  -3   84.59    8.98
   4   3  -2   58.77    7.54
   4  -3  -2   58.75    7.66
   4   3  -2   61.69    7.70
   4   3  -1   30.18    5.51
   4   3  -1   28.01    5.45
   4  -3  -1   21.00    4.51
   4   3   0   15.73    3.80
   4   3   0   24.16    5.08
   4  -3   0   19.86    4.45
   4   3   1   93.30    8.56
   4   3   1   90.02    9.15
   4  -3   1   86.56    9.23
   4  -3   2  109.10   10.93
   4   3   2  105.33   10.08
   4   3   2  117.72    9.19
   4   3   3    3.03    2.61
   4  -3   3    3.62    2.84
   4   3   3    0.44    2.83
   4   3   4   34.37    6.06
   4   3   4   26.37    5.84
   4  -3   4   28.13    6.13
   4   3   5    2.99    2.38
  -4   3  -5    6.36    3.54
   4   3   6   -1.58    2.16
   4   3   6    2.88    2.74
  -4   3  -6   -1.36    1.97
   4   3   7   -2.06    2.55
   4   3   7    3.62    2.93
  -4   3  -7    0.06    1.01
   4   3   7    0.48    1.07
   4   3   7   -0.49    1.02
  -4   3  -7    5.53    2.76
   4   3   8   -0.77    2.05
  -4   3  -8    1.79    1.24
   4   3   8    0.31    1.19
  -4   3  -8   -4.02    3.14
  -4   3  -9   -1.33    2.82
   4   3   9   -1.11    2.43
  -4   3  -9    1.44    1.16
   4   3   9    2.14    1.23
  -4   3 -10    1.36    1.15
   4   3  10    0.72    1.19
  -4   3 -10   -0.10    1.90
  -4   3 -11   24.86    3.00
   4   3  11   24.71    3.21
  -4   3 -12   38.35    3.73
   4   3  12   45.88    4.13
  -4   3 -13    8.07    1.78
   4   3  13    5.25    1.71
  -4   3 -14    7.26    1.77
   4   3  14    5.93    1.83
  -4   3 -15    6.10    1.62
   4   3  15    5.42    1.75
  -4   3 -16    0.12    1.02
   4   3  16   -0.26    1.02
  -4   3 -17   10.39    1.58
   4   3  17   10.54    1.70
  -4   3 -18   24.67    2.08
   4   3  18   20.97    1.94
   4  -4 -18    1.61    0.69
   4   4 -18    1.55    0.78
   4  -4 -17   10.08    1.46
   4   4 -17    7.21    1.36
   4  -4 -16    2.38    1.14
   4   4 -16    1.69    1.07
   4  -4 -16    0.97    0.64
   4   4 -16    1.65    1.05
  -4   4  16    2.75    0.93
  -4   4  15   -0.24    0.86
   4   4 -15    0.78    0.97
   4  -4 -15    2.58    1.22
  -4   4  14   11.16    1.99
   4   4 -14   11.46    2.00
   4  -4 -14   10.35    1.88
  -4   4  13   11.41    2.24
   4  -4 -13   12.58    2.12
   4   4 -13    9.82    1.89
   4   4 -13    8.56    1.91
  -4   4  13   11.75    2.19
   4   4 -12  173.63    7.42
   4  -4 -12  186.87    7.40
   4   4 -12  178.50    7.69
  -4   4  12  178.38    7.95
  -4   4  12  165.53    7.68
   4   4 -11  220.28    8.48
   4  -4 -11  242.21    8.56
   4   4 -11  231.41    8.80
  -4   4  11  231.33    9.20
  -4   4  11  206.02    8.61
   4   4 -10   45.96    3.96
   4  -4 -10   49.89    3.92
  -4   4  10   48.46    4.31
  -4   4  10   43.43    4.04
  -4   4   9   64.38    9.81
   4   4  -9   55.46    4.25
   4  -4  -9   60.36    4.40
   4   4  -9   61.39    9.54
  -4   4   9   54.44    4.41
  -4   4   9   52.28    4.37
   4   4  -9   59.36    9.43
   4   4  -8   15.75    2.49
   4   4  -8   17.19    5.66
   4   4  -8   16.29    2.43
   4  -4  -8   17.72    2.44
   4   4  -8   22.10    5.56
  -4   4   8   17.03    2.50
   4   4  -7    9.72    1.95
  -4   4   7    4.31    3.93
   4   4  -7   10.83    2.01
   4   4  -7   13.15    4.11
  -4   4   7   11.16    2.08
   4   4  -7   10.95    4.25
   4   4  -6   20.70    2.67
   4  -4  -6   27.00    5.31
   4   4  -6   23.79    5.91
  -4   4   6   23.77    5.75
   4   4  -6   13.14    4.37
  -4   4   6   18.08    2.51
   4   4  -5    3.03    2.55
   4  -4  -5    4.98    2.88
   4   4  -5    5.92    3.30
   4   4  -4   11.46    4.22
   4   4  -4    9.52    4.13
   4  -4  -4   22.65    4.99
   4   4  -3  111.84   10.66
   4  -4  -3  115.59   10.65
   4   4  -3  112.97   11.43
   4   4  -2  528.83   22.48
   4   4  -2  529.22   23.77
   4  -4  -2  532.98   22.61
   4   4  -1  159.71   12.72
   4   4  -1  137.87   11.39
   4  -4  -1  137.58   11.60
   4   4   0   92.01    9.20
   4  -4   0   82.85    9.30
   4   4   0   91.18    9.31
   4   4   1   83.46    8.77
   4  -4   1   84.86    9.32
   4   4   1   95.85    9.31
   4  -4   2    0.39    1.53
   4   4   2    0.59    2.40
   4   4   2    1.74    1.72
   4   4   2    5.69    2.56
   4   4   3   84.97    8.96
   4  -4   3   77.19    9.68
   4   4   3   81.21    9.90
   4   4   4   39.74    7.12
   4  -4   4   30.53    6.85
   4   4   4   49.50    6.69
   4   4   5   37.34    7.39
   4  -4   5   24.68    6.54
  -4   4  -5   23.41    4.91
   4   4   5   22.41    4.97
   4   4   6    0.70    3.68
  -4   4  -6    9.86    1.96
  -4   4  -6    7.35    3.75
   4   4   7   44.47    8.12
  -4   4  -7   46.10    3.92
   4   4   7   44.14    3.82
  -4   4  -7   48.59    3.78
  -4   4  -7   48.65    7.37
   4   4   7   49.87    4.15
   4   4   8   16.77    5.33
  -4   4  -8   27.41    3.15
   4   4   8   26.31    3.06
  -4   4  -8   31.07    3.08
  -4   4  -8   27.98    6.43
   4   4   9   39.72    7.87
  -4   4  -9   33.91    3.53
   4   4   9   33.68    3.50
  -4   4  -9   23.58    5.77
  -4   4 -10   73.98    5.12
   4   4  10   72.08    5.06
  -4   4 -11   16.10    2.50
   4   4  11   14.25    2.48
  -4   4 -12    1.07    1.16
   4   4  12   -0.76    1.31
  -4   4 -13   -0.28    0.98
   4   4  13    0.52    1.06
   4   4  13    2.59    1.53
  -4   4 -14    4.18    1.60
   4   4  14    4.33    1.70
   4   4  14    4.31    1.50
   4   4  15    1.39    0.94
  -4   4 -15    3.30    1.42
   4   4  15    0.36    1.00
  -4   4 -16   -0.14    0.82
   4   4  16   -1.06    0.92
   4   4  17    1.79    1.03
  -4   4 -17    0.37    0.73
  -4   4 -18   14.74    1.50
   4   4  18   14.06    1.48
   4   5 -18   -0.22    0.46
   4  -5 -17    5.19    0.98
   4   5 -17    6.09    1.17
   4  -5 -16    5.64    1.20
   4   5 -16    3.90    1.27
  -4   5  16    4.82    1.06
  -4   5  15    3.33    1.31
   4  -5 -15    3.64    1.26
   4   5 -15    3.81    1.36
  -4   5  14    0.73    1.23
   4   5 -14    0.74    1.04
   4   5 -14   -0.36    1.09
   4   5 -13    2.69    1.33
  -4   5  13    2.33    1.37
   4   5 -13    3.74    1.50
   4   5 -12   -0.57    1.00
  -4   5  12    0.38    1.20
   4   5 -12    0.29    0.99
  -4   5  12   -0.66    1.15
   4   5 -11    3.82    1.37
   4   5 -11    2.30    1.06
  -4   5  11    0.78    1.24
  -4   5  11    3.05    1.38
   4   5 -11    1.18    1.03
   4   5 -10   21.02    2.70
   4   5 -10   22.71    2.76
  -4   5  10   23.10    3.06
  -4   5  10   23.06    3.01
   4   5  -9   22.56    2.76
  -4   5   9   23.37    3.08
  -4   5   9   22.23    3.02
   4   5  -8    0.54    1.06
  -4   5   8    4.71    3.93
  -4   5   8    0.84    1.18
   4   5  -7  130.05    6.66
  -4   5   7  134.18   13.77
   4   5  -7  126.29   13.88
   4   5  -7  126.59   12.66
  -4   5   7  132.65    6.80
  -4   5   7  147.07   14.04
   4   5  -6    8.72    2.01
  -4   5   6    9.99    2.23
   4   5  -6    1.69    2.35
  -4   5   6    6.48    1.74
  -4   5   6    4.36    2.98
  -4   5   5   75.59    5.00
   4   5  -5   77.61    4.97
  -4   5   5   83.54    5.16
   4   5  -5   73.34   10.12
   4   5  -5   73.78    9.34
  -4   5   5   75.02   10.19
  -4   5   5   86.42    5.30
   4   5  -4   19.02    2.61
  -4   5   4   17.37    4.98
   4   5  -4   20.74    4.59
   4   5  -4   18.16    2.52
   4   5  -4   17.36    5.36
  -4   5   4   21.84    2.79
  -4   5   3   49.06    8.04
   4   5  -3   45.31    7.01
   4   5  -3   42.46    7.54
  -4   5   2    6.73    3.46
   4   5  -2   -0.15    2.13
   4   5  -1   11.62    3.96
   4   5  -1   12.98    4.04
   4  -5  -1   16.45    4.04
   4   5   0   19.50    4.67
   4  -5   0   10.50    3.59
  -4   5  -1   43.29    7.70
   4   5   1   42.58    6.88
   4  -5   1   34.20    5.82
   4  -5   2    3.74    2.77
   4   5   2    8.09    3.48
  -4   5  -2    4.33    3.13
   4   5   2    3.96    2.74
   4  -5   3    8.10    3.50
   4   5   3   10.62    3.79
  -4   5  -3   10.57    3.99
   4  -5   4    9.80    4.00
   4   5   4   11.37    4.39
  -4   5  -4   14.24    2.14
  -4   5  -4    5.89    3.25
   4   5   4   13.47    2.21
   4   5   4   15.97    2.51
   4   5   5   43.84    8.05
   4  -5   5   44.09    8.20
  -4   5  -5   41.80    3.74
   4   5   5   42.39    3.61
  -4   5  -5   32.93    6.66
   4   5   5   50.88    4.19
   4   5   6   10.60    4.37
   4  -5   6   12.54    4.55
  -4   5  -6   -0.46    0.95
   4   5   6    0.08    1.11
   4   5   6   -0.38    1.05
   4   5   6    0.01    0.90
  -4   5  -6   -4.92    2.91
   4   5   7   11.69    4.67
  -4   5  -7    7.72    1.81
  -4   5  -7   15.51    4.17
   4   5   7    7.05    1.73
   4   5   7    5.69    1.68
   4   5   7    9.88    1.94
   4   5   8   -8.88    4.23
  -4   5  -8    1.18    1.11
  -4   5  -8   11.86    4.26
   4   5   8    1.23    1.15
   4   5   8    1.53    1.11
   4   5   8    0.61    1.05
  -4   5  -9    0.85    1.00
   4   5   9    2.71    1.49
   4   5   9    2.31    1.25
   4   5   9    2.02    1.18
  -4   5 -10   20.52    2.83
   4   5  10   20.57    2.89
   4   5  10   16.80    2.57
  -4   5 -11    9.42    1.94
   4   5  11    9.22    2.00
   4   5  11   14.24    2.44
  -4   5 -12    1.93    1.34
   4   5  12   -0.25    1.14
   4   5  12   -0.28    1.31
  -4   5 -13    0.88    1.08
   4   5  13    2.06    1.25
   4   5  13   -0.48    1.16
  -4   5 -14    0.93    1.03
   4   5  14    0.43    1.01
  -4   5 -15    5.23    1.32
   4   5  15    5.23    1.43
   4   5  15    5.15    1.23
  -4   5 -16    2.87    0.94
   4   5  16    3.37    1.13
   4   5  16    2.57    0.76
   4   5  17    0.97    0.80
  -4   5 -17    1.82    0.74
   4   6 -17   18.05    1.58
   4  -6 -16    1.57    0.67
   4   6 -16    2.26    1.00
  -4   6  16    2.78    0.90
   4  -6 -15    7.58    1.28
   4   6 -15    9.53    1.64
  -4   6  15    8.12    1.48
  -4   6  14    0.89    1.08
   4  -6 -14    1.44    0.83
   4   6 -14    0.39    1.12
   4   6 -13    4.32    1.50
   4   6 -13    5.34    1.52
  -4   6  13    5.96    1.81
   4   6 -12    1.98    1.23
  -4   6  12    2.19    1.22
  -4   6  12    2.99    1.51
   4   6 -12    1.44    1.28
  -4   6  11   32.10    3.50
   4   6 -11   35.86    3.60
   4   6 -11   36.15    3.55
  -4   6  11   34.91    3.59
   4   6 -10   51.51    4.24
  -4   6  10   47.79    4.30
   4   6 -10   51.35    4.32
  -4   6  10   43.99    4.03
  -4   6   9    2.48    1.32
   4   6  -9    0.89    1.11
   4   6  -9    0.89    1.18
  -4   6   9    0.70    1.04
   4   6  -8    8.58    2.20
   4   6  -8    7.40    2.01
   4   6  -8    6.52    1.89
  -4   6   8    9.50    2.11
  -4   6   8   12.87    2.39
   4   6  -7   11.79    2.28
  -4   6   7   15.57    4.50
   4   6  -7   16.42    2.59
   4   6  -7    4.51    3.26
  -4   6   7    8.67    1.92
   4   6  -6   80.36    5.42
   4   6  -6   88.36    5.41
  -4   6   6   75.08   10.53
   4   6  -6   82.76   11.68
  -4   6   6   67.21   10.30
  -4   6   6   86.61    5.60
  -4   6   6   81.72    5.46
  -4   6   5  128.56   13.12
  -4   6   5  128.37   13.45
   4   6  -5  117.89    6.33
  -4   6   5  118.55    6.37
   4   6  -5  122.42    6.47
   4   6  -5  116.29   13.15
  -4   6   5  116.84    6.37
   4   6  -4    2.78    1.36
  -4   6   4    6.86    3.43
  -4   6   4    1.97    1.30
  -4   6   4    0.60    1.96
   4   6  -4    1.74    1.48
   4   6  -4    0.66    1.18
   4   6  -4   -0.75    2.01
  -4   6   4    0.16    1.13
  -4   6   4    0.46    1.11
  -4   6   3    4.09    4.16
   4   6  -3    4.92    1.64
  -4   6   3    3.33    1.28
   4   6  -3    2.79    2.53
   4   6  -3    4.70    1.79
  -4   6   3    3.62    1.51
  -4   6   3    3.01    1.36
  -4   6   2   21.27    2.70
   4   6  -2   21.41    2.89
  -4   6   2   22.24    2.78
   4   6  -2   17.15    5.21
   4   6  -2   19.83    2.84
  -4   6   2   24.70    3.06
  -4   6   2   17.90    5.56
  -4   6   1   10.83    2.10
  -4   6   1    6.32    4.49
   4   6  -1   11.08    2.14
   4   6  -1   13.87    4.61
   4   6  -1   10.65    1.98
   4   6  -1    9.43    2.28
  -4   6   1   10.70    2.03
   4   6   0   66.22    9.19
  -4   6   0   79.20    5.00
   4   6   0   78.97    5.15
   4   6   0   71.84    4.67
   4   6   0   73.77    5.05
   4   6   0   73.30    4.95
  -4   6   0   74.23   10.14
   4   6   1   12.75    4.28
  -4   6  -1   14.11    2.21
   4   6   1   11.18    2.23
   4   6   1   11.42    1.98
   4   6   1   15.00    2.36
  -4   6  -1   17.87    5.64
   4   6   2   49.40    4.08
   4   6   2   60.06    8.72
  -4   6  -2   53.56    4.20
   4   6   2   52.81    4.32
   4   6   2   49.15    3.94
  -4   6  -2   45.25    8.14
  -4   6  -3   12.87    4.60
   4   6   3    5.10    3.49
  -4   6  -3    8.37    2.10
   4   6   3    7.19    1.74
   4   6   3    9.42    2.12
   4   6   4   24.27    6.32
  -4   6  -4   38.57    3.65
  -4   6  -4   31.42    6.73
   4   6   4   35.59    3.51
   4   6   4   36.95    3.76
   4   6   5    3.58    1.68
  -4   6  -5    1.31    1.06
  -4   6  -5    6.36    3.63
   4   6   5    3.68    1.36
   4   6   5    0.90    1.37
   4   6   6   41.12    3.78
   4   6   6   41.68    8.36
  -4   6  -6   35.60    3.51
   4   6   6   38.78    3.77
  -4   6  -6   42.35    7.74
   4   6   7    9.45    6.19
  -4   6  -7    3.04    1.38
   4   6   7    7.08    1.66
   4   6   7    5.55    1.73
   4   6   7    5.18    1.70
  -4   6  -8   11.11    2.24
   4   6   8    8.78    2.06
   4   6   8    9.82    2.16
   4   6   8   10.73    2.23
  -4   6  -9   16.17    2.57
   4   6   9   15.03    2.44
   4   6   9   13.91    2.39
   4   6   9   12.41    2.17
  -4   6 -10   17.75    2.59
   4   6  10   19.11    2.68
   4   6  10   16.80    2.50
   4   6  10   21.37    2.72
  -4   6 -11   -0.18    0.94
   4   6  11    0.16    1.10
   4   6  11    0.66    1.22
   4   6  11    2.91    1.36
  -4   6 -12    0.68    0.90
  -4   6 -12   -0.43    1.12
   4   6  12    1.15    1.19
   4   6  12    1.01    1.09
  -4   6 -13    5.96    1.48
   4   6  13    4.23    1.53
  -4   6 -14    4.62    1.37
   4   6  14    4.99    1.43
  -4   6 -15    1.45    0.82
  -4   6 -15   -0.42    0.82
   4   6  15    0.46    0.94
   4   6  15    1.62    1.01
  -4   6 -16    5.60    0.92
  -4   6 -16    4.49    0.99
   4   6  16    4.69    1.06
   4   6  16    4.76    0.97
   4   6  17    1.27    0.59
   4   7 -16   15.93    1.56
  -4   7  16   19.90    1.61
   4   7 -15    0.46    0.79
  -4   7  15    0.48    0.71
  -4   7  14   11.37    1.75
   4   7 -14   15.45    2.06
  -4   7  13    2.73    1.32
   4   7 -13    4.16    1.44
   4   7 -13    3.98    1.19
   4   7 -12   12.60    2.05
   4   7 -12   16.53    2.35
  -4   7  12   14.66    2.23
  -4   7  11   -0.71    1.18
   4   7 -11    0.95    0.98
  -4   7  11   -1.26    1.20
   4   7 -11   -0.30    1.14
   4   7 -10    0.03    1.17
  -4   7  10    1.20    1.28
   4   7 -10    0.70    1.51
  -4   7  10    1.33    1.28
   4   7  -9  109.60    6.08
   4   7  -9  114.14    6.47
  -4   7   9  117.77    6.61
  -4   7   9  113.55    6.33
   4   7  -8  308.06   10.43
   4   7  -8  334.78   10.68
   4   7  -8  321.57   10.93
  -4   7   8  320.39   10.87
  -4   7   8  318.82   10.61
   4   7  -7  167.09    7.78
   4   7  -7  187.81    7.93
   4   7  -7  166.20    7.98
  -4   7   7  171.34    7.82
   4   7  -6   14.21    2.46
   4   7  -6   17.42    2.49
   4   7  -6   18.07    2.82
   4   7  -6   15.01    2.66
  -4   7   6   12.00    2.32
  -4   7   6   15.46    2.62
   4   7  -5   -0.88    1.46
   4   7  -5   -0.23    1.29
  -4   7   5   -4.35    1.52
   4   7  -5   -0.49    1.27
  -4   7   5    0.17    1.11
   4   7  -4    4.73    1.47
   4   7  -4    2.52    1.50
  -4   7   4    2.18    1.24
   4   7  -4    4.42    1.77
   4   7  -4    3.45    1.32
   4   7  -4    6.38    3.45
  -4   7   4    2.91    1.42
  -4   7   3   77.54    4.96
   4   7  -3   61.88    4.94
   4   7  -3   59.18    4.79
   4   7  -3   66.43    4.91
   4   7  -3   66.86   10.24
  -4   7   3   64.85    4.73
  -4   7   3   61.18    4.83
  -4   7   3   72.42   11.14
  -4   7   2    4.96    1.48
   4   7  -2    7.72    1.90
   4   7  -2    7.03    1.87
   4   7  -2    3.54    1.45
  -4   7   2    8.81    4.78
   4   7  -2    5.27    3.39
  -4   7   2    3.54    1.38
  -4   7   2    5.09    1.56
  -4   7   1    1.37    0.94
  -4   7   1    2.31    1.09
  -4   7   1   -1.74    2.28
   4   7  -1    3.10    1.32
   4   7  -1    5.24    1.45
   4   7  -1    6.79    3.59
   4   7  -1    1.99    1.41
   4   7  -1    4.53    1.87
  -4   7   1    3.72    1.80
  -4   7   0   14.11    2.41
   4   7   0    9.13    2.09
  -4   7   0    6.70    3.53
   4   7   0    9.80    2.12
   4   7   0   10.94    4.44
   4   7   0    8.86    1.99
   4   7   0    9.70    2.24
  -4   7   0   14.09    2.33
  -4   7   0   12.32    2.32
   4   7   1    1.56    1.37
  -4   7  -1    1.77    1.11
   4   7   1    0.93    1.27
   4   7   1    2.57    1.44
  -4   7  -1    3.45    2.64
   4   7   1   -1.48    1.58
  -4   7  -2   13.42    2.22
   4   7   2   11.12    2.33
  -4   7  -2   10.77    4.50
   4   7   2    7.85    1.78
   4   7   2    8.84    1.96
   4   7   3    8.16    2.12
  -4   7  -3    9.91    4.37
  -4   7  -3   10.89    2.02
   4   7   3   13.18    2.37
   4   7   3   13.21    2.31
   4   7   3    4.63    3.49
   4   7   4   -0.08    0.95
  -4   7  -4   -0.53    0.90
   4   7   4    0.11    1.11
  -4   7  -5    1.25    1.25
  -4   7  -5    0.84    0.94
   4   7   5    1.88    1.51
   4   7   5    3.59    1.57
  -4   7  -6   -0.44    0.98
  -4   7  -6    1.07    0.97
   4   7   6    2.58    1.67
  -4   7  -7   16.71    2.40
  -4   7  -7   13.42    2.26
   4   7   7   20.29    2.85
  -4   7  -8    6.34    1.70
  -4   7  -8    9.95    2.03
   4   7   8    4.89    1.47
   4   7   8    3.83    1.66
  -4   7  -9    0.47    0.93
   4   7   9    0.43    0.94
  -4   7  -9    1.59    1.25
   4   7   9    1.65    1.25
  -4   7 -10    1.72    1.00
  -4   7 -10   -1.18    0.98
   4   7  10    1.17    0.93
   4   7  10    2.19    1.37
  -4   7 -11   45.22    3.68
   4   7  11   46.91    3.72
   4   7  11   51.95    3.92
  -4   7 -11   50.99    3.91
  -4   7 -12   -1.99    1.07
  -4   7 -12    0.33    0.82
   4   7  12    1.14    1.00
   4   7  12    0.22    0.85
  -4   7 -13    3.77    1.12
  -4   7 -13    4.19    1.27
  -4   7 -14    7.32    1.33
   4   7  14    5.46    1.24
  -4   7 -14    8.87    1.45
   4   7  14    9.46    1.54
  -4   7 -15   31.37    2.17
   4   7  15   33.71    2.35
   4   7  15   33.17    2.31
  -4   7 -15   34.53    2.19
   4   8 -15    8.00    1.13
  -4   8  15    6.74    1.07
   4   8 -14    4.26    1.10
  -4   8  14    4.20    1.10
  -4   8  13    0.01    0.88
   4   8 -13   -0.11    0.82
   4   8 -13    0.08    0.66
  -4   8  12   -0.30    0.95
  -4   8  12   -0.21    1.06
   4   8 -12   -1.00    0.88
   4   8 -12   -0.11    0.83
   4   8 -11   -0.05    0.98
   4   8 -11    0.75    0.94
  -4   8  11    0.98    1.31
  -4   8  10   10.14    1.98
   4   8 -10   11.60    2.08
   4   8 -10   12.51    2.29
  -4   8  10   10.98    2.11
  -4   8   9    7.23    1.71
   4   8  -9    5.18    1.54
   4   8  -9    6.93    1.89
  -4   8   9    5.63    1.61
   4   8  -8    7.39    1.87
  -4   8   8   12.50    2.42
   4   8  -8    8.98    2.08
  -4   8   8    7.16    1.86
   4   8  -7   95.16    5.77
   4   8  -7  112.92    6.05
   4   8  -7   91.78    5.91
  -4   8   7   95.43    5.92
  -4   8   7   97.99    5.79
   4   8  -6    0.60    1.26
   4   8  -6    0.10    1.17
   4   8  -6    2.73    1.33
   4   8  -6    1.62    1.27
  -4   8   6   -0.61    1.00
  -4   8   6    1.45    1.30
   4   8  -5   -0.41    1.22
   4   8  -5    0.48    1.26
   4   8  -5   -1.15    1.48
  -4   8   5   -0.73    1.14
  -4   8   5   -0.77    1.02
   4   8  -4    0.85    1.15
  -4   8   4    0.32    1.06
   4   8  -4   -2.10    1.67
   4   8  -4    0.19    1.34
   4   8  -4   -0.05    1.25
  -4   8   4    0.32    1.19
   4   8  -3   -1.14    1.13
   4   8  -3    0.58    0.99
   4   8  -3   -0.15    1.12
   4   8  -3    1.29    1.25
  -4   8   3   -0.01    0.86
  -4   8   3    0.23    1.07
  -4   8   2    8.05    1.72
   4   8  -2    3.70    1.65
   4   8  -2    4.74    1.74
   4   8  -2    6.67    1.69
  -4   8   2    7.30    1.82
   4   8  -1   10.99    2.27
  -4   8   1    6.53    1.71
   4   8  -1    7.11    1.87
   4   8  -1    6.41    1.92
  -4   8   1    5.57    1.75
   4   8   0   -0.11    1.12
   4   8   0   -0.36    1.18
   4   8   0    0.27    0.80
   4   8   0    2.35    1.71
  -4   8   0    1.27    1.48
   4   8   1   94.72    5.65
   4   8   1   81.63    5.56
   4   8   1   78.56    5.52
   4   8   1   84.75    5.13
  -4   8  -1   82.16    5.53
  -4   8  -1   89.03    5.43
  -4   8  -2   13.54    2.08
   4   8   2   14.84    2.29
   4   8   2   14.83    2.55
   4   8   2   15.34    2.61
  -4   8  -3   -1.48    1.24
   4   8   3    0.66    1.31
   4   8   3    2.10    1.19
   4   8   3   -0.42    1.35
  -4   8  -4   18.19    2.53
   4   8   4   18.99    2.76
   4   8   4   15.77    2.57
   4   8   4   18.26    2.87
  -4   8  -5    1.45    1.07
   4   8   5    0.47    1.03
   4   8   5    1.80    1.33
  -4   8  -6   13.20    2.29
  -4   8  -6   13.65    2.21
   4   8   6   14.43    2.57
  -4   8  -7   55.95    4.20
   4   8   7   46.87    4.23
  -4   8  -7   55.75    4.29
  -4   8  -8    3.16    1.24
  -4   8  -8    2.33    1.30
   4   8   8    4.19    1.54
  -4   8  -9    7.46    1.68
  -4   8  -9    5.55    1.54
   4   8   9    4.79    1.68
  -4   8 -10   11.47    1.92
  -4   8 -10   10.22    1.69
   4   8  10   10.98    2.14
  -4   8 -11    0.21    0.86
   4   8  11    3.18    1.05
  -4   8 -11   -0.18    0.71
   4   8  11    1.08    1.05
  -4   8 -12    2.93    1.30
  -4   8 -12    1.96    0.90
   4   8  12    1.46    0.78
   4   8  12    3.41    1.23
  -4   8 -13   -1.01    0.72
  -4   8 -13   -0.38    0.53
   4   8  13   -0.35    0.83
   4   8  13   -0.46    0.68
  -4   8 -14    1.72    0.65
   4   8  14    1.71    0.88
   4   8  15    9.00    1.07
  -4   9  14    9.52    1.15
   4   9 -13    0.81    0.71
   4   9 -13   -0.40    0.58
  -4   9  13   -0.64    0.76
  -4   9  12    7.01    1.40
   4   9 -12    4.76    1.11
  -4   9  11    1.33    1.03
   4   9 -11    2.40    1.00
   4   9 -11    0.25    0.88
  -4   9  11    0.33    1.04
   4   9 -10    0.07    0.87
  -4   9  10   -0.29    0.94
   4   9 -10   -0.64    0.97
   4   9  -9   14.99    2.23
   4   9  -9   10.74    2.04
  -4   9   9   10.60    2.08
   4   9  -8   -0.79    1.13
   4   9  -8    2.37    1.34
  -4   9   8    0.79    1.03
  -4   9   8    0.97    1.13
   4   9  -7    4.79    1.60
   4   9  -7    4.23    1.44
   4   9  -7    3.13    1.57
  -4   9   7    5.03    1.49
  -4   9   7    4.48    1.74
   4   9  -6    6.72    2.03
   4   9  -6    3.81    1.60
   4   9  -6    5.31    1.89
  -4   9   6    5.18    1.75
  -4   9   6    5.94    1.62
   4   9  -5   57.20    4.42
   4   9  -5   58.77    4.70
   4   9  -5   60.88    4.67
  -4   9   5   60.65    4.38
  -4   9   5   56.55    4.52
  -4   9   5   67.77    4.61
   4   9  -4   -1.09    1.15
   4   9  -4    1.67    1.28
   4   9  -4    2.47    1.73
  -4   9   4    2.21    1.29
  -4   9   4   -0.09    1.09
  -4   9   4    0.07    1.00
   4   9  -3   15.61    2.54
   4   9  -3   18.61    2.90
   4   9  -3   16.70    2.66
  -4   9   3   23.00    2.76
   4   9  -3   18.52    2.76
  -4   9   3   17.54    2.66
  -4   9   3   20.03    2.64
   4   9  -2    0.71    1.14
   4   9  -2    0.12    1.21
   4   9  -2   -0.15    1.11
   4   9  -2    1.05    1.20
  -4   9   2    0.59    1.08
  -4   9   2   -0.06    0.96
   4   9  -1   19.09    2.98
   4   9  -1   18.33    2.65
   4   9  -1   20.57    2.99
  -4   9   1   17.88    2.78
  -4   9   1   20.98    2.77
   4   9   0    7.79    1.86
   4   9   0    7.71    2.18
   4   9   0    6.28    1.82
  -4   9   0    6.40    1.78
  -4   9   0    8.72    1.97
  -4   9  -1    2.65    1.25
   4   9   1    1.72    1.46
   4   9   1    0.29    0.97
   4   9   1    2.42    1.38
   4   9   1    1.88    1.49
  -4   9  -1    1.75    1.43
  -4   9  -2   10.60    2.05
   4   9   2   11.18    2.24
   4   9   2    8.55    1.84
   4   9   2    6.13    1.96
  -4   9  -2    9.77    2.15
  -4   9  -3    2.01    1.23
   4   9   3    3.18    1.40
   4   9   3    2.05    1.40
  -4   9  -3    2.89    1.52
   4   9   3    2.01    1.24
  -4   9  -4   -1.06    1.31
   4   9   4   -0.32    1.38
   4   9   4    0.60    0.94
   4   9   4   -0.96    1.48
  -4   9  -4   -0.61    1.37
  -4   9  -5    3.11    1.20
   4   9   5    4.42    1.58
   4   9   5    2.93    1.08
   4   9   5    4.52    1.89
  -4   9  -6    0.54    0.99
   4   9   6    1.58    1.35
   4   9   6    0.02    1.25
  -4   9  -7    3.26    1.25
   4   9   7    1.81    1.31
   4   9   7    1.52    1.49
  -4   9  -8   -0.23    1.10
   4   9   8   -0.84    1.18
  -4   9  -9   13.34    2.01
   4   9   9    9.21    1.93
  -4   9 -10    1.24    0.88
   4   9  10    1.19    0.95
   4   9  10   -0.19    0.97
  -4   9 -11    0.76    0.82
   4   9  11    1.25    1.02
   4   9  11    0.87    0.93
  -4   9 -12    2.86    0.83
   4   9  12    3.37    1.08
   4   9  12    3.93    1.06
   4   9  13   12.58    1.48
   4   9  14    1.63    0.61
  -4  10  12    3.04    0.78
   4  10 -11   19.01    1.75
   4  10 -11   21.18    1.95
  -4  10  11   24.11    2.09
   4  10 -10   21.70    2.05
   4  10 -10   22.42    2.28
  -4  10  10   19.16    2.29
  -4  10  10   21.01    2.15
   4  10  -9    4.75    1.11
   4  10  -9    5.07    1.39
  -4  10   9    4.58    1.47
   4  10  -8    1.40    0.81
   4  10  -8    2.68    1.30
  -4  10   8    2.57    1.18
   4  10  -7   -0.03    1.03
   4  10  -7   -0.21    1.03
  -4  10   7   -0.11    1.03
  -4  10   7    1.76    1.12
   4  10  -6   14.24    2.09
   4  10  -6   15.07    2.10
   4  10  -6   12.48    2.15
  -4  10   6   17.05    2.40
  -4  10   6   17.63    2.22
   4  10  -5    3.65    1.21
   4  10  -5    4.68    1.49
  -4  10   5    5.29    1.50
  -4  10   5    6.15    1.51
  -4  10   5    5.74    1.58
   4  10  -4    8.26    1.84
   4  10  -4   11.54    2.13
   4  10  -4   12.09    2.23
  -4  10   4   11.97    2.18
  -4  10   4   10.56    2.11
  -4  10   4   11.26    2.00
   4  10  -3   31.60    3.24
   4  10  -3   35.44    3.51
   4  10  -3   35.13    3.44
   4  10  -3   34.86    3.48
  -4  10   3   36.63    3.58
  -4  10   3   39.05    3.47
   4  10  -2    0.46    1.10
   4  10  -2   -2.33    1.41
   4  10  -2    1.18    1.33
   4  10  -2    1.39    1.33
  -4  10   2   -0.15    1.21
  -4  10   2   -0.28    0.95
   4  10  -1   18.78    2.57
   4  10  -1   18.90    2.70
   4  10  -1   17.00    2.63
   4  10  -1   16.41    2.45
  -4  10   1   21.75    2.92
  -4  10   1   17.45    2.46
   4  10   0  108.14    5.79
   4  10   0   92.24    5.68
   4  10   0   92.92    5.67
  -4  10   0   92.67    5.64
  -4  10   0   99.91    5.47
   4  10   1   17.24    2.39
   4  10   1   17.62    2.67
   4  10   1   15.72    2.59
  -4  10  -1   14.79    2.46
  -4  10  -1   21.08    2.64
   4  10   2  106.54    5.96
   4  10   2   99.26    5.88
  -4  10  -2   96.12    5.74
  -4  10  -2  115.36    5.96
   4  10   3   30.20    2.77
   4  10   3   29.05    3.19
   4  10   3   26.05    3.11
  -4  10  -3   29.85    3.28
  -4  10  -3   32.31    3.12
   4  10   4  176.09    7.36
   4  10   4  180.72    6.78
   4  10   4  175.19    7.64
  -4  10  -4  174.07    7.53
  -4  10  -4  185.19    7.27
  -4  10  -5   13.40    2.15
   4  10   5    8.74    2.04
   4  10   5   10.76    1.88
  -4  10  -5   10.24    2.09
   4  10   6   69.13    4.21
   4  10   6   68.42    4.64
  -4  10  -6   66.18    4.55
  -4  10  -6   69.30    4.33
  -4  10  -7    7.79    1.67
   4  10   7   12.01    1.87
   4  10   7    6.48    1.76
  -4  10  -7    7.23    1.69
  -4  10  -8   14.72    1.91
  -4  10  -8   20.23    2.45
   4  10   8   18.36    2.16
   4  10   8   18.32    2.38
  -4  10  -9   13.88    1.76
   4  10   9   16.55    1.94
   4  10   9   17.56    2.19
  -4  10  -9   20.34    2.29
   4  10  10   11.29    1.57
   4  10  10   11.95    1.73
  -4  10 -10   14.37    1.81
  -4  10 -10   13.85    1.64
  -4  10 -11    3.26    0.79
   4  10  11    5.41    1.09
   4  10  11    3.56    0.94
  -4  10 -11    4.09    0.99
   4  10  12    2.19    0.73
  -4  10 -12    1.08    0.53
   4  11 -10    3.73    0.80
  -4  11   9    1.44    0.72
   4  11  -9    0.81    0.72
  -4  11   8    5.25    1.12
   4  11  -8    6.10    1.33
  -4  11   8    6.47    1.31
  -4  11   7    2.93    0.92
   4  11  -7    2.95    1.15
  -4  11   7    2.96    1.01
   4  11  -6    1.01    1.12
  -4  11   6    1.51    0.99
  -4  11   6    2.06    1.13
   4  11  -5    3.48    1.33
  -4  11   5    2.64    0.98
  -4  11   5    2.56    1.12
   4  11  -4    4.04    1.29
   4  11  -4    3.05    1.23
  -4  11   4    5.60    1.45
  -4  11   4    3.59    1.07
   4  11  -3    6.15    1.56
   4  11  -3    4.56    1.42
   4  11  -3    7.16    1.72
  -4  11   3    7.16    1.52
  -4  11   3    4.73    1.29
   4  11  -2   25.97    2.71
   4  11  -2   26.27    2.76
   4  11  -2   27.58    2.95
  -4  11   2   29.73    2.85
  -4  11   2   27.06    2.87
  -4  11   2   25.57    2.60
   4  11  -1    6.53    1.60
  -4  11   1    4.40    1.34
   4  11  -1    7.55    1.90
   4  11  -1    7.07    1.55
   4  11  -1    7.38    1.70
  -4  11   1    6.83    1.65
  -4  11   1    6.94    1.45
   4  11   0    4.60    1.35
   4  11   0    4.76    1.31
   4  11   0    5.54    1.69
  -4  11   0    5.95    1.48
   4  11   0    3.60    1.42
  -4  11   0    2.79    1.20
  -4  11   0    4.16    1.39
   4  11   1   52.49    3.80
   4  11   1   50.98    3.98
   4  11   1   49.49    3.88
  -4  11  -1   55.29    4.05
  -4  11  -1   56.88    3.81
   4  11   2    5.76    1.69
   4  11   2    4.48    1.61
  -4  11  -2    0.66    1.09
  -4  11  -2    2.06    1.00
   4  11   3   14.05    2.16
   4  11   3   10.70    2.05
  -4  11  -3   11.32    1.91
  -4  11  -3    9.50    1.68
   4  11   4    8.43    1.78
  -4  11  -4    8.97    1.74
  -4  11  -4    9.37    1.68
   4  11   5    3.74    1.01
   4  11   5    4.82    1.39
  -4  11  -5    2.56    1.17
  -4  11  -5    3.52    1.12
   4  11   6    3.02    0.96
   4  11   6    3.44    1.27
  -4  11  -6    4.29    1.23
  -4  11  -6    4.11    1.25
   4  11   7   23.42    2.02
   4  11   7   23.86    2.45
  -4  11  -7   23.50    2.32
  -4  11  -7   20.97    2.01
  -4  11  -8    4.87    0.99
   4  11   8    3.69    0.89
   4  11   8    4.96    1.31
  -4  11  -8    7.45    1.32
   4  11   9    3.29    0.75
   4  11   9    3.35    1.03
  -4  11  -9    2.09    0.84
  -4  11  -9    3.54    0.77
   4  11  10    6.52    1.02
   4  12  -7    1.88    0.75
   4  12  -6    5.73    1.12
   4  12  -5    3.09    0.96
  -4  12   5    3.71    0.87
   4  12  -4    1.42    0.89
  -4  12   4   -0.15    0.57
   4  12  -3    0.21    0.70
  -4  12   3    2.26    0.76
  -4  12   3    1.56    0.79
   4  12  -2    8.14    1.32
   4  12  -2    8.49    1.44
  -4  12   2    8.36    1.41
   4  12  -1    0.10    0.77
   4  12  -1    0.60    0.68
  -4  12   1    0.68    0.68
   4  12   0   -0.24    0.68
  -4  12   0    0.94    0.92
  -4  12   0    0.92    0.72
   4  12   1    1.77    0.79
   4  12   1    1.76    1.08
  -4  12  -1    1.77    1.09
  -4  12  -1    3.17    0.96
   4  12   2    0.27    0.71
   4  12   2    1.32    0.89
  -4  12  -2   -1.09    1.00
  -4  12  -2    1.09    0.67
   4  12   3    1.15    0.80
   4  12   3    2.09    0.90
  -4  12  -3    3.07    1.11
  -4  12  -3    2.34    0.87
   4  12   4    1.88    0.77
   4  12   4   -0.14    0.87
  -4  12  -4    0.29    0.72
  -4  12  -4    0.97    0.67
   4  12   5    2.00    0.73
   4  12   5    1.25    0.91
  -4  12  -5   -0.63    0.69
  -4  12  -5    0.78    0.69
   4  12   6    2.63    0.74
   4  12   6    4.66    1.07
  -4  12  -6    2.43    0.78
   4  12   7   -0.18    0.60
   5   0 -17    0.29    0.66
   5   0 -17    0.30    0.70
   5   0 -16    1.09    0.84
   5   0 -16   -0.08    0.80
   5   0 -15    0.32    0.81
   5   0 -15    1.08    1.15
   5   0 -14    1.47    1.38
   5   0 -14   -0.49    0.94
   5   0 -13   -0.28    1.24
   5   0 -12  127.69    6.50
   5   0 -11   -0.47    1.29
   5   0 -10    7.29    1.93
   5   0  -9   -0.59    1.01
   5   0  -8   34.16    3.39
   5   0  -8   27.59    6.42
   5   0  -7    4.54    3.03
   5   0  -7   -0.11    0.91
   5   0  -6   38.74    3.48
   5   0  -6   27.82    6.24
   5   0  -5   36.68    3.61
   5   0  -5   48.10    8.02
   5   0  -4   10.80    4.21
   5   0  -4   12.83    2.09
   5   0  -3   -1.60    2.73
   5   0  -2   49.25    7.84
   5   0  -1    1.29    2.21
   5   0   0   37.59    6.87
   5   0   1    2.92    2.62
   5   0   2    2.28    2.52
   5   0   3    4.21    3.38
   5   0   4    0.24    3.32
   5   0   4    7.52    2.01
   5   0   5   -0.11    1.96
  -5   0  -5   -0.72    1.07
   5   0   5    0.34    1.13
  -5   0  -6   32.11    3.31
   5   0   6   33.83    3.56
  -5   0  -7   -0.82    1.04
   5   0   7    0.13    1.06
   5   0   8   43.97    8.81
  -5   0  -8   49.94    4.09
   5   0   8   49.11    4.29
  -5   0  -9    0.07    0.98
   5   0   9   -0.91    1.27
   5   0  10    6.26    1.70
  -5   0 -10    5.05    1.50
  -5   0 -11    1.41    1.19
   5   0  11    1.08    1.17
  -5   0 -12    2.11    1.17
   5   0  12    0.74    1.10
  -5   0 -13   -1.29    1.04
   5   0  13   -1.96    1.16
  -5   0 -14    1.11    0.77
   5   0  14   -1.05    1.11
  -5   0 -15    0.71    0.94
   5   0  15    0.45    0.98
  -5   0 -16    0.87    0.75
   5   0  16    0.59    0.75
  -5   0 -17   -0.01    0.44
  -5   0 -17   -0.29    0.54
   5  -1 -18    1.54    0.59
   5   1 -18    1.04    0.63
   5   1 -17   -0.36    0.62
   5  -1 -17    0.33    0.80
   5   1 -17   -0.26    0.70
   5  -1 -17    0.32    0.66
   5   1 -16    4.32    1.18
   5  -1 -16    3.46    1.12
   5   1 -16    4.06    1.25
   5  -1 -16    2.66    1.09
   5   1 -15    1.06    0.84
   5   1 -15    1.56    1.24
   5  -1 -15    0.07    0.92
   5   1 -14    1.23    1.24
   5  -1 -14    1.81    1.04
   5   1 -14    1.66    1.17
   5  -1 -14   -0.06    1.12
   5   1 -13    5.58    1.66
   5  -1 -13    3.67    1.60
   5   1 -12   65.42    4.67
   5  -1 -12   65.23    4.69
   5   1 -11    9.60    2.16
   5  -1 -11   11.29    2.13
  -5   1  10   11.75    2.03
   5   1 -10    9.61    2.13
   5  -1 -10    8.29    1.94
   5   1  -9    4.85    1.74
   5  -1  -9    3.15    1.39
  -5   1   9    5.15    1.48
   5   1  -8   21.85    2.94
   5   1  -8   19.21    2.61
   5   1  -8   30.45    7.49
   5  -1  -8   25.17    6.21
  -5   1   8   25.21    3.03
   5  -1  -7    1.78    1.21
   5   1  -7    0.43    0.93
   5   1  -7    5.69    3.34
   5  -1  -7    4.92    4.15
  -5   1   7    1.74    1.33
   5   1  -6    1.95    1.01
   5  -1  -6    4.40    1.45
   5   1  -6    3.45    3.15
   5  -1  -6    2.13    3.50
  -5   1   6    7.14    1.86
  -5   1   5    6.04    1.60
   5  -1  -5    6.46    1.56
   5   1  -5    7.68    1.59
   5  -1  -5    5.55    3.18
  -5   1   4   54.20    4.25
   5   1  -4   58.43    8.61
   5  -1  -4   60.97    4.15
   5   1  -4   62.06    4.23
   5  -1  -4   55.58    8.50
   5   1  -3  187.55   15.23
   5  -1  -3  180.22   14.95
   5   1  -2   32.63    6.77
   5  -1  -2   26.98    6.04
   5   1  -1   14.91    4.01
   5   1  -1    8.27    3.25
   5  -1  -1    6.52    3.54
   5   1   0   53.65    8.02
   5  -1   0   38.88    7.03
   5   1   1   19.38    4.98
   5  -1   1   26.66    6.21
   5   1   2  102.42   11.50
   5  -1   2   86.28   10.79
   5   1   3   80.53   10.31
   5  -1   3   79.49   10.54
   5   1   4   36.34    7.19
   5  -1   4   27.82    6.81
  -5   1  -4   33.49    3.38
   5   1   4   31.68    3.33
   5  -1   4   38.56    3.56
   5   1   5    9.36    4.99
   5  -1   5    7.78    4.04
   5  -1   5   13.67    2.42
  -5   1  -5   13.04    2.21
   5   1   5   15.06    2.31
   5   1   5   11.12    2.23
   5   1   6   48.64    9.00
   5  -1   6   52.27    9.09
  -5  -1  -6   49.68    3.96
  -5   1  -6   44.03    3.89
   5  -1   6   53.32    4.31
   5   1   6   55.66    4.42
   5   1   6   50.38    3.90
  -5  -1  -7  153.22    6.97
  -5   1  -7  155.49    7.28
   5   1   7  155.21   15.88
   5  -1   7  151.29   16.16
   5  -1   7  157.79    7.26
   5   1   7  160.72    7.53
   5   1   7  163.27    6.87
   5   1   8   57.91    9.91
   5  -1   8   43.86    8.87
  -5  -1  -8   55.59    4.21
  -5   1  -8   53.10    4.38
   5  -1   8   48.88    4.12
   5   1   8   61.24    4.72
   5   1   8   55.25    4.02
  -5  -1  -9   18.92    2.58
  -5   1  -9   17.93    2.61
   5  -1   9   18.55    2.64
   5   1   9   16.72    2.66
  -5  -1 -10    2.08    1.12
  -5   1 -10    1.55    1.13
   5   1  10    1.28    1.25
   5  -1  10    1.83    1.05
  -5  -1 -11    0.51    0.92
  -5   1 -11    2.07    1.35
   5  -1  11    4.57    1.56
   5   1  11    4.30    1.54
  -5  -1 -12    0.90    1.11
  -5   1 -12    1.68    1.24
   5  -1  12    2.17    1.10
   5   1  12    1.70    1.33
   5  -1  13   14.22    2.26
  -5  -1 -13   10.47    1.91
  -5   1 -13   13.24    2.14
   5   1  13    9.20    2.00
   5  -1  14   -0.43    0.88
  -5  -1 -14   -1.57    0.87
  -5   1 -14   -0.46    0.90
   5   1  14    1.35    1.09
  -5  -1 -15    1.75    0.91
  -5   1 -15    0.87    0.96
   5  -1  15    1.15    0.79
   5   1  15    1.96    1.11
   5   1  16    0.31    0.79
  -5  -1 -16   -2.06    0.73
  -5   1 -16   -0.55    0.88
  -5   1 -16   -0.33    0.63
  -5   1 -17   -0.41    0.53
   5   1  17    0.68    0.60
   5   2 -17   14.31    1.31
   5  -2 -17   19.92    1.84
   5   2 -17   18.03    1.79
   5   2 -17   17.45    1.75
   5  -2 -17   16.99    1.59
   5   2 -16   11.08    1.38
   5  -2 -16    9.18    1.45
   5   2 -16   11.79    1.68
   5  -2 -16    9.52    1.51
   5   2 -15   50.43    3.27
   5   2 -15   50.73    3.57
   5  -2 -15   44.25    3.36
   5   2 -14   15.84    2.06
   5  -2 -14   18.55    2.33
   5   2 -14   16.14    2.28
   5  -2 -14   13.76    2.16
   5   2 -13    6.20    1.75
   5  -2 -13    6.51    1.65
   5   2 -13    7.00    1.72
  -5   2  13    5.61    1.43
   5   2 -12  112.11    6.01
   5  -2 -12  105.52    5.80
  -5   2  12  119.54    6.10
   5   2 -11   78.30    5.19
   5  -2 -11   83.48    5.28
  -5   2  11   86.31    5.39
   5   2 -10  166.52    7.60
   5  -2 -10  164.87    7.48
  -5   2  10  176.59    7.83
   5   2  -9    0.83    1.19
   5  -2  -9   -0.65    1.23
   5   2  -9    0.60    1.28
  -5   2   9    0.60    1.13
   5   2  -8   -0.73    1.17
   5   2  -8   -0.74    0.89
   5  -2  -8    1.28    2.45
  -5   2   8    1.00    1.20
   5   2  -7    3.27    1.46
   5   2  -7   -3.44    2.90
   5  -2  -7   -2.34    2.33
  -5   2   7    3.60    1.50
   5   2  -7    9.18    3.95
   5   2  -6   25.64    2.96
   5  -2  -6   18.09    2.53
   5   2  -6   22.17    2.62
   5   2  -6   12.84    4.42
   5  -2  -6   19.62    5.47
  -5   2   6   22.01    2.88
   5   2  -6   19.34    5.53
  -5   2   5   86.91    5.48
   5   2  -5   90.28    5.16
   5   2  -5   91.27   11.08
   5  -2  -5   99.41   11.49
   5  -2  -5   88.12    5.12
   5   2  -5   71.92    9.73
  -5   2   4   35.27    3.55
   5  -2  -4   30.34    3.02
   5   2  -4   39.94    3.48
   5   2  -4   34.51    6.91
   5   2  -4   43.40    7.43
   5  -2  -4   36.10    7.04
  -5   2   3    2.26    1.06
   5   2  -3   -4.46    2.68
   5  -2  -3    2.24    1.08
   5   2  -3    0.52    0.89
   5   2  -3    2.32    2.50
   5  -2  -3   -2.73    2.39
   5   2  -2   -2.64    2.50
   5   2  -2    3.81    3.45
   5  -2  -2    9.86    3.99
   5   2  -1    1.44    1.94
   5   2  -1   -2.88    2.48
   5  -2  -1    0.55    3.13
   5   2   0   10.66    3.88
   5  -2   0    7.35    3.42
   5   2   1   -0.21    2.34
   5  -2   1   -7.26    3.81
   5  -2   2  -11.17    4.43
   5   2   2    0.03    2.00
  -5   2  -3   11.32    2.10
  -5   2  -3    8.32    1.79
   5   2   3    9.67    1.91
   5   2   3   12.62    2.04
   5   2   4   10.11    3.80
  -5   2  -4   13.96    2.31
  -5   2  -4   15.82    2.21
   5   2   4   15.15    2.36
   5   2   4   15.60    2.31
   5  -2   5   65.19   10.34
  -5   2  -5   76.34    5.04
   5   2   5   67.89   10.03
   5   2   5   80.63    5.22
   5  -2   5   77.02    4.96
   5   2   5   69.63    4.77
   5   2   6   26.82    6.24
   5  -2   6   21.76    6.02
  -5   2  -6   23.70    2.95
   5  -2   6   25.93    2.97
   5   2   6   25.86    3.11
   5   2   6   24.75    2.86
   5  -2   7    4.69    4.01
   5   2   7    3.72    1.46
  -5   2  -7    6.03    1.82
   5  -2   7    4.59    1.65
   5   2   7   -0.68    1.06
   5   2   8   17.11    5.53
   5  -2   8   23.27    7.00
  -5   2  -8   17.91    2.70
   5   2   8   19.82    2.65
   5   2   8   20.58    2.95
   5  -2   8   18.19    2.69
  -5   2  -9   10.94    2.05
   5   2   9   10.67    1.96
   5   2   9    8.03    1.91
   5  -2   9   11.17    2.04
  -5   2 -10    0.92    0.97
   5  -2  10    1.14    1.02
   5   2  10   -1.27    1.28
   5   2  10   -1.03    1.01
   5   2  11    1.53    1.01
  -5   2 -11    1.51    1.14
   5  -2  11   -0.01    1.30
   5   2  11    4.05    1.71
  -5   2 -12    0.62    1.27
   5   2  12   -0.30    1.07
   5  -2  12    1.02    0.84
  -5   2 -13   13.42    2.21
   5  -2  13   12.15    1.94
   5   2  13    8.75    1.96
  -5   2 -14    6.23    1.54
   5   2  14    7.29    1.68
  -5   2 -15   30.96    2.83
  -5   2 -15   31.07    2.43
   5   2  15   29.03    2.84
  -5   2 -16    1.35    0.93
   5   2  16   -0.79    0.96
   5   2  17   -0.02    0.60
  -5   2 -17    0.30    0.62
   5  -3 -17    4.52    0.93
   5   3 -17    4.79    0.98
   5  -3 -16   19.18    1.99
   5   3 -16   19.26    1.98
   5   3 -16   20.84    2.02
   5  -3 -16   17.82    1.81
   5   3 -15    2.77    1.24
   5  -3 -15    1.66    1.00
   5   3 -14   -0.14    0.75
   5   3 -14    0.12    0.81
   5  -3 -14   -0.33    0.93
   5   3 -14   -0.32    0.92
   5   3 -13    4.89    1.29
   5   3 -13    5.78    1.73
   5  -3 -13    4.13    1.35
   5   3 -13    5.42    1.57
  -5   3  13    4.32    1.46
   5   3 -12   27.08    3.53
   5  -3 -12   32.62    3.45
   5   3 -12   28.25    3.39
  -5   3  12   31.22    3.61
   5   3 -11   16.30    2.41
   5  -3 -11   15.03    2.30
  -5   3  11   13.36    2.17
   5   3 -10   20.26    2.76
   5  -3 -10   24.54    2.86
  -5   3  10   23.65    2.97
   5   3  -9  115.84    6.33
   5  -3  -9  116.59    6.20
  -5   3   9  113.31    6.44
   5   3  -8   24.75    3.05
   5  -3  -8   22.78    2.87
   5   3  -8   25.27    2.96
  -5   3   8   22.97    3.00
   5   3  -7    0.83    1.51
   5   3  -7    0.90    1.11
   5   3  -7   -5.18    3.49
   5   3  -7    0.60    0.94
   5  -3  -7   -1.02    2.05
   5   3  -7   -4.40    3.28
  -5   3   7   -0.12    1.07
   5   3  -6    7.80    1.88
   5   3  -6    6.32    4.28
   5   3  -6    9.63    1.99
   5   3  -6    2.49    2.76
  -5   3   6    9.45    2.19
   5   3  -5   80.36    5.02
  -5   3   5   74.20    5.09
   5   3  -5   69.61    9.77
   5  -3  -5   79.99   10.40
   5   3  -5   72.84    4.71
   5   3  -5   79.78   10.74
   5   3  -4   -0.53    1.02
  -5   3   4    1.65    1.02
   5  -3  -4    4.53    1.54
   5   3  -4    0.53    0.88
   5   3  -4   -2.68    2.61
   5   3  -4   -3.71    3.03
   5  -3  -4   -0.60    1.97
   5   3  -3    9.69    1.82
  -5   3   3    8.52    1.85
   5  -3  -3   11.06    1.95
   5   3  -3    5.27    1.48
   5   3  -3   11.71    4.44
   5   3  -3    5.48    2.69
   5  -3  -3    8.48    3.66
  -5   3   2   48.25    4.02
   5  -3  -2   58.67    9.00
   5  -3  -2   46.44    3.64
   5   3  -2   43.97    3.69
   5   3  -2   51.46    7.82
   5   3  -2   39.88    7.26
  -5   3   1    1.89    1.19
   5   3  -1   -2.40    2.56
  -5   3   1   -0.05    0.90
   5   3  -1    0.99    0.85
   5   3  -1    2.65    1.44
   5   3  -1    0.37    2.27
   5  -3  -1    0.47    1.81
  -5   3   0    0.89    1.18
  -5   3   0    0.08    0.79
   5   3   0   -0.99    1.03
   5   3   0   -2.37    2.49
   5  -3   0    0.13    2.35
  -5   3  -1   -0.64    1.13
  -5   3  -1    0.43    0.98
   5   3   1    0.20    0.90
   5   3   1    3.34    3.59
   5  -3   1    3.49    2.95
  -5   3  -2    5.78    1.74
  -5   3  -2    4.57    1.46
   5   3   2    3.57    1.35
   5   3   2    4.56    1.58
   5  -3   3   18.08    5.37
  -5   3  -3   26.37    3.06
  -5   3  -3   25.14    2.89
   5   3   3   24.20    2.92
   5   3   3   21.70    2.81
   5   3   3   13.35    4.49
   5  -3   4   -0.11    1.57
  -5   3  -4    1.99    1.07
  -5   3  -4    2.17    1.38
   5   3   4    2.27    1.25
   5   3   4    3.04    1.47
   5   3   4    5.63    3.18
   5  -3   5   16.35    5.56
  -5   3  -5   27.46    3.20
  -5   3  -5   28.10    3.08
   5   3   5   24.43    3.04
   5   3   5   22.82    2.89
   5   3   5   24.25    5.76
  -5   3  -6   12.77    2.26
  -5   3  -6   12.28    2.12
   5   3   6   12.98    2.36
   5   3   6   11.11    2.10
   5  -3   7    2.57    3.15
  -5   3  -7    4.38    1.72
  -5   3  -7    3.25    1.32
   5   3   7    2.99    1.29
   5   3   7    2.35    1.01
  -5   3  -8    8.94    1.98
   5  -3   8    6.42    1.68
  -5   3  -8    8.96    1.93
   5   3   8    8.51    1.93
   5   3   8   11.30    2.16
  -5   3  -9    2.84    1.34
  -5   3  -9    1.58    1.04
   5  -3   9    2.21    1.19
   5   3   9    3.46    1.41
   5   3   9    3.77    1.53
  -5   3 -10    0.01    0.90
  -5   3 -10   -0.70    1.21
   5   3  10   -0.87    1.48
   5   3  10    0.68    0.99
  -5   3 -11   -0.98    1.25
  -5   3 -11    0.94    1.23
   5   3  11   -0.85    1.26
   5   3  11    1.83    1.21
  -5   3 -12    0.54    0.96
  -5   3 -12    4.61    1.21
   5   3  12    2.52    1.44
   5   3  12    2.83    1.37
  -5   3 -13    0.92    1.23
  -5   3 -13    3.06    1.17
   5   3  13    2.32    1.33
  -5   3 -14    2.09    1.10
   5   3  14    0.21    1.02
  -5   3 -15   -0.17    0.81
   5   3  15    1.23    0.95
  -5   3 -16    0.85    0.72
   5   3  16    1.06    0.83
   5   3  17    0.17    0.58
  -5   3 -17    1.71    0.70
   5  -4 -16    1.88    0.86
   5   4 -16    0.46    0.70
   5  -4 -15    1.54    0.73
   5   4 -15    0.81    0.80
   5  -4 -15    0.75    0.77
   5   4 -15    0.94    0.74
  -5   4  14    9.81    1.56
   5   4 -14   13.71    1.87
   5  -4 -14   10.96    1.77
   5   4 -14   12.05    2.00
   5   4 -14   12.71    1.80
   5  -4 -13    5.73    1.47
   5   4 -13    5.10    1.28
   5   4 -13    3.48    1.30
  -5   4  13    6.56    1.52
   5   4 -12   11.73    2.00
   5  -4 -12   12.47    2.12
   5   4 -12   11.95    2.01
   5   4 -12    7.28    1.87
  -5   4  12   10.12    1.84
  -5   4  12    8.68    1.84
   5   4 -11    7.16    1.68
   5  -4 -11    9.26    1.81
   5   4 -11   10.87    2.01
  -5   4  11   12.37    2.26
  -5   4  11   11.85    2.20
   5   4 -10    1.38    1.26
   5  -4 -10   -0.09    1.02
  -5   4  10    2.12    1.30
  -5   4  10   -0.36    0.97
   5   4  -9   19.19    2.59
   5  -4  -9   16.34    2.28
  -5   4   9   18.45    2.70
  -5   4   9   17.85    2.70
   5   4  -8    1.35    0.81
   5  -4  -8   -1.02    1.13
   5   4  -8   -0.60    0.85
  -5   4   8    0.31    1.00
   5   4  -7    2.31    1.39
   5   4  -7    2.23    1.21
   5   4  -7   -0.11    1.00
  -5   4   7    0.99    1.42
   5   4  -6    0.22    1.10
   5   4  -6   -1.99    1.19
   5   4  -6   -0.26    0.96
  -5   4   6   -1.22    1.01
   5   4  -5   53.46    4.27
  -5   4   5   52.27    4.39
   5   4  -5   51.39    8.35
   5   4  -5   48.81    3.87
   5  -4  -5   50.99    8.58
  -5   4   5   51.96    4.33
   5   4  -5   41.14    7.78
   5   4  -4    7.18    1.97
  -5   4   4    7.75    1.93
   5   4  -4    4.93    1.39
   5   4  -4   11.44    4.59
   5  -4  -4    6.66    3.34
   5   4  -4    8.28    3.57
   5   4  -3    6.89    1.90
  -5   4   3    3.42    1.40
   5   4  -3    1.37    0.86
   5   4  -3    9.47    2.84
   5  -4  -3    6.51    3.44
  -5   4   2   19.71    2.65
   5  -4  -2   18.20    2.42
   5   4  -2   20.99    2.70
   5   4  -2   20.10    2.75
   5   4  -2   18.94    5.61
   5   4  -2   24.89    5.84
   5  -4  -2   16.14    4.66
  -5   4   1   44.61    3.95
   5   4  -1   50.08    4.27
   5   4  -1   43.03    3.80
   5   4  -1   39.35    7.11
   5   4  -1   44.65    7.33
   5  -4  -1   35.35    6.99
  -5   4   0   10.86    2.20
  -5   4   0   10.94    2.12
   5   4   0    8.73    1.81
   5   4   0    8.27    1.83
   5   4   0    9.41    3.94
   5  -4   0   12.11    4.43
  -5   4  -1    2.59    1.35
  -5   4  -1    4.83    1.45
   5   4   1    3.69    1.45
   5   4   1    3.96    1.46
   5   4   1    1.24    1.86
  -5   4  -2   -0.58    1.04
  -5   4  -2    2.59    1.30
   5   4   2    0.72    0.99
   5   4   2    0.53    1.17
   5   4   2    0.59    1.39
   5  -4   2    4.49    3.01
  -5   4  -3    1.20    1.30
  -5   4  -3   -0.17    1.15
   5   4   3   -0.11    1.04
   5   4   3   -0.94    1.17
   5   4   3    1.14    1.57
   5  -4   4   -1.72    2.36
  -5   4  -4    0.50    1.20
  -5   4  -4    0.57    0.94
   5   4   4    2.64    1.56
   5   4   4    0.07    1.27
   5   4   4    1.61    1.22
   5  -4   5   34.03    7.39
  -5   4  -5   30.70    3.37
  -5   4  -5   35.37    3.44
   5   4   5   33.10    3.63
   5   4   5   31.24    3.38
  -5   4  -6    7.90    1.91
  -5   4  -6   10.09    1.97
   5   4   6   10.12    2.12
   5   4   6    9.01    1.99
  -5   4  -7    4.79    1.52
  -5   4  -7    3.84    1.41
   5   4   7    6.19    1.67
   5   4   7    2.02    1.30
  -5   4  -8    0.53    1.10
  -5   4  -8   -0.78    0.97
   5   4   8    1.94    1.44
   5   4   8    1.46    1.17
  -5   4  -9    0.46    0.88
  -5   4  -9    1.40    1.21
   5   4   9    1.88    1.43
   5   4   9    1.71    1.31
  -5   4 -10    7.78    1.88
  -5   4 -10    6.60    1.62
   5   4  10    6.35    1.87
   5   4  10    5.93    1.54
  -5   4 -11    9.08    2.03
  -5   4 -11   12.63    2.01
   5   4  11    8.45    2.05
   5   4  11   10.20    1.94
  -5   4 -12    0.34    1.11
   5   4  12    1.81    1.45
   5   4  12   -1.54    1.05
  -5   4 -13    0.70    1.26
   5   4  13    0.49    1.16
   5   4  13    0.85    0.82
  -5   4 -14    1.92    0.89
   5   4  14    2.90    1.30
   5   4  14    3.70    1.04
  -5   4 -15    0.80    0.86
   5   4  15    1.83    1.07
  -5   4 -16    2.20    0.83
   5   4  16    2.77    0.95
  -5   4 -17    1.49    0.55
   5   4  17    1.37    0.55
   5  -5 -16    0.46    0.48
   5   5 -16   -0.24    0.60
   5  -5 -15   25.69    2.14
  -5   5  15   22.51    1.82
  -5   5  14    4.11    1.16
   5   5 -14    2.48    0.63
   5   5 -14    2.76    1.19
   5   5 -14    1.08    0.73
   5   5 -13    0.89    0.76
   5  -5 -13    1.58    0.88
   5   5 -13    1.48    1.06
   5   5 -13    1.34    0.98
   5   5 -12   -0.13    0.88
   5   5 -12    0.50    0.95
   5   5 -12   -0.97    1.28
  -5   5  12   -0.48    0.94
  -5   5  12    0.35    0.93
   5   5 -11    1.86    0.87
   5   5 -11   -0.04    0.93
   5   5 -11    1.31    1.18
  -5   5  11    2.41    1.30
  -5   5  11    0.98    1.13
  -5   5  10    5.99    1.71
   5   5 -10    9.28    1.84
   5   5 -10    7.38    1.81
  -5   5  10    8.12    1.94
   5   5  -9   46.32    3.83
   5   5  -9   49.94    3.89
  -5   5   9   39.43    3.73
  -5   5   9   37.56    3.76
   5   5  -8    7.51    1.74
  -5   5   8    3.05    1.44
  -5   5   8    3.49    1.35
   5   5  -7  175.31    7.88
  -5   5   7  172.56    7.90
   5   5  -6   20.09    2.80
   5   5  -6   22.65    2.65
  -5   5   6   18.87    2.77
   5   5  -5   -0.57    0.92
  -5   5   5    0.96    1.30
   5   5  -5   -0.38    0.94
  -5   5   5   -0.02    1.24
  -5   5   5    0.96    1.21
   5   5  -4    9.00    1.96
  -5   5   4   14.66    2.41
  -5   5   4   19.10    6.24
   5   5  -4   12.51    2.06
   5   5  -4   14.98    5.16
  -5   5   4   11.87    2.11
  -5   5   4   11.94    2.13
   5   5  -3   10.35    2.02
  -5   5   3    6.34    1.81
   5   5  -3    6.35    1.82
   5   5  -3    5.00    3.45
  -5   5   3    7.20    1.74
  -5   5   2   42.12    3.90
  -5   5   2   54.32    9.39
   5   5  -2   38.29    3.53
   5   5  -2   37.52    3.74
   5   5  -2   53.32    8.59
  -5   5   2   47.77    3.99
  -5   5   1    1.02    1.11
   5   5  -1    1.25    1.04
   5   5  -1    1.04    1.28
  -5   5   1   -0.15    1.20
  -5   5   0   54.44    4.36
   5   5   0   56.73    4.62
  -5   5   0   63.74    9.98
   5   5   0   52.93    4.20
  -5   5   0   55.81    4.38
  -5   5  -1   42.16    3.87
  -5   5  -1   37.65    8.13
   5   5   1   37.73    3.60
   5   5   1   44.21    4.10
   5  -5   1   29.53    6.90
  -5   5  -2    7.47    1.89
  -5   5  -2   14.61    2.31
  -5   5  -2   15.51    5.58
   5   5   2   10.38    2.09
   5   5   2    8.10    1.92
   5  -5   2   17.72    5.34
  -5   5  -3   63.27    4.77
  -5   5  -3   56.21    9.18
  -5   5  -3   60.57    4.50
   5   5   3   66.07    4.65
   5   5   3   65.85    4.81
   5   5   3   70.62    5.12
   5  -5   3   60.77    9.14
  -5   5  -4   16.98    2.59
  -5   5  -4   14.40    2.32
  -5   5  -4    6.78    5.23
   5   5   4   13.33    2.26
   5   5   4   14.49    2.46
   5   5   4   15.01    2.50
  -5   5  -5   -0.25    1.12
  -5   5  -5   -0.93    1.07
   5   5   5   -0.75    1.17
   5   5   5    0.85    1.13
   5   5   5   -1.26    1.34
  -5   5  -6   26.32    3.22
  -5   5  -6   21.59    2.72
   5   5   6   27.39    3.22
   5   5   6   24.40    3.03
   5   5   6   28.20    3.20
  -5   5  -7   29.89    3.39
  -5   5  -7   27.23    2.91
   5   5   7   27.74    3.31
   5   5   7   24.53    3.14
   5   5   7   35.28    3.48
  -5   5  -8   -1.50    1.34
  -5   5  -8   -0.57    0.89
   5   5   8   -0.61    1.22
   5   5   8    0.63    1.09
  -5   5  -9   -1.31    1.21
   5   5   9   -0.12    1.20
   5   5   9   -0.94    1.31
  -5   5 -10    4.14    1.64
   5   5  10    7.38    1.83
   5   5  10    7.15    1.79
  -5   5 -11   10.52    1.99
   5   5  11    4.65    1.64
   5   5  11    7.86    1.64
  -5   5 -12    4.41    1.42
   5   5  12    4.86    1.57
   5   5  12    5.06    1.36
  -5   5 -13    0.43    1.09
   5   5  13   -0.06    0.99
   5   5  13    1.10    0.89
  -5   5 -14    0.01    0.84
   5   5  14   -0.19    0.91
   5   5  14   -0.03    0.67
  -5   5 -15    1.63    0.90
   5   5  15    1.94    0.88
  -5   5 -16    4.91    0.92
   5   5  16    4.31    0.90
   5   6 -15   -0.01    0.52
  -5   6  14    5.31    1.18
   5  -6 -14    4.58    1.00
   5   6 -14    7.51    1.26
   5   6 -14    4.75    0.97
  -5   6  13   14.04    1.86
   5   6 -13   10.43    1.61
   5   6 -13   12.65    1.71
   5   6 -12    2.32    1.10
  -5   6  12    3.25    1.30
   5   6 -12    2.37    1.22
  -5   6  12    1.36    1.10
   5   6 -11    4.13    1.31
   5   6 -11    2.49    1.40
  -5   6  11    3.71    1.46
  -5   6  11    1.73    1.16
   5   6 -10    2.94    1.30
   5   6 -10    2.08    1.19
  -5   6  10    1.83    1.04
  -5   6  10    3.49    1.42
   5   6  -9   16.91    2.40
   5   6  -9   17.09    2.60
  -5   6   9   15.32    2.48
  -5   6   9   13.23    2.32
   5   6  -8   67.69    5.02
  -5   6   8   62.05    4.69
  -5   6   8   67.54    4.89
   5   6  -7   12.47    2.31
  -5   6   7   11.22    2.30
   5   6  -6  106.94    6.16
  -5   6   6  101.54    6.04
   5   6  -5   88.74    5.60
  -5   6   5   98.25    5.93
  -5   6   5   97.36    5.79
   5   6  -4   25.27    3.15
  -5   6   4   27.29    3.23
   5   6  -4   30.97    3.11
  -5   6   4   29.36    3.40
  -5   6   4   32.82    3.47
   5   6  -3   15.21    2.56
  -5   6   3   18.78    2.66
   5   6  -3   13.16    2.10
  -5   6   3   19.03    2.69
  -5   6   3   19.73    2.74
  -5   6   2   -0.40    1.18
   5   6  -2    1.90    1.15
   5   6  -2    2.73    1.36
  -5   6   2    0.18    1.23
  -5   6   2    1.58    1.16
  -5   6   1   43.90    3.98
   5   6  -1   39.35    3.64
   5   6  -1   44.90    4.20
  -5   6   1   43.90    4.01
  -5   6   0   -0.84    2.69
  -5   6   0   -0.57    0.91
   5   6   0   -0.93    1.24
   5   6   0    0.14    1.23
   5   6   0    1.90    1.38
  -5   6   0   -0.48    1.31
  -5   6  -1   47.98    4.21
   5   6   1   40.78    3.78
   5   6   1   42.64    4.20
  -5   6  -1   43.89    4.03
  -5   6  -2   31.99    3.37
   5   6   2   38.07    3.92
   5   6   2   34.22    3.50
  -5   6  -3    2.38    1.32
   5   6   3    3.05    1.29
   5   6   3    3.65    1.75
  -5   6  -4    3.33    1.35
   5   6   4    5.88    1.69
   5   6   4    6.42    1.80
  -5   6  -5    1.30    1.26
  -5   6  -5    0.95    0.97
   5   6   5   -2.13    1.21
   5   6   5   -0.50    1.01
   5   6   5   -3.91    1.59
  -5   6  -6    0.59    0.94
   5   6   6    2.09    1.07
   5   6   6    0.27    1.20
   5   6   6   -1.05    1.09
  -5   6  -7    0.48    1.07
   5   6   7    1.50    1.07
   5   6   7    0.03    1.10
   5   6   7    1.19    1.34
  -5   6  -8    9.47    2.04
   5   6   8   10.41    2.12
   5   6   8    9.19    1.95
   5   6   8   10.82    2.07
  -5   6  -9   43.48    3.82
   5   6   9   45.51    3.92
   5   6   9   38.45    3.61
  -5   6 -10   -0.29    0.97
   5   6  10   -0.02    0.98
   5   6  10    1.33    1.16
  -5   6 -11    1.12    1.07
   5   6  11    0.68    1.16
   5   6  11    1.61    1.20
  -5   6 -12    1.12    0.91
   5   6  12   -0.27    0.91
   5   6  12    2.80    1.31
  -5   6 -13    0.46    0.79
   5   6  13    0.56    0.89
   5   6  13    1.84    0.95
  -5   6 -14    3.15    1.06
   5   6  14    2.92    0.95
   5   6  14    2.06    0.82
  -5   6 -15   13.07    1.39
   5   6  15   10.16    1.25
   5   7 -14    2.17    0.66
  -5   7  14    0.63    0.57
  -5   7  13    1.22    0.82
   5  -7 -13   -1.47    0.57
   5   7 -13    1.22    0.89
   5   7 -13   -0.09    0.67
  -5   7  12    0.95    0.88
   5   7 -12    1.28    0.89
   5   7 -12    1.89    1.00
   5   7 -11    8.06    1.57
  -5   7  11    9.82    1.82
  -5   7  11    6.37    1.41
   5   7 -11    7.70    1.65
   5   7 -10   22.37    2.48
   5   7 -10   20.05    2.62
  -5   7  10   24.47    2.81
  -5   7  10   20.62    2.55
   5   7  -9    0.86    0.92
   5   7  -9    1.12    1.19
  -5   7   9    1.33    1.15
  -5   7   9    2.23    1.33
   5   7  -8   19.48    2.67
  -5   7   8   23.31    2.99
  -5   7   8   23.77    2.92
  -5   7   7    1.59    1.13
   5   7  -7    2.20    1.36
   5   7  -7    1.35    1.38
  -5   7   7    3.10    1.31
   5   7  -6    9.26    1.98
   5   7  -6    9.74    2.15
  -5   7   6    7.21    1.82
   5   7  -5   12.33    2.39
   5   7  -5   17.01    2.64
  -5   7   5   15.89    2.51
  -5   7   5   14.91    2.47
   5   7  -4    1.88    1.42
   5   7  -4    2.63    1.49
  -5   7   4    1.43    1.13
  -5   7   4    1.05    1.31
   5   7  -3    1.58    1.39
  -5   7   3    3.24    1.46
   5   7  -3    1.04    1.00
  -5   7   3    1.85    1.34
  -5   7   3   -0.92    1.16
   5   7  -2    1.81    1.36
  -5   7   2    0.87    0.98
   5   7  -2   -1.72    1.25
   5   7  -2    0.43    0.82
   5   7  -2    0.82    1.22
  -5   7   2    2.13    1.31
  -5   7   2    2.78    1.42
  -5   7   1   10.84    2.00
   5   7  -1   13.81    2.27
   5   7  -1   12.92    2.18
   5   7  -1    9.46    2.32
  -5   7   1   11.37    2.26
  -5   7   1   11.88    2.34
  -5   7   0   17.21    2.54
   5   7   0   21.17    2.89
   5   7   0   19.68    2.59
   5   7   0   15.70    2.80
  -5   7   0   16.40    2.52
  -5   7   0   17.37    2.72
  -5   7  -1   -0.05    0.85
   5   7   1    1.08    1.26
   5   7   1   -0.67    1.40
  -5   7  -1   -0.41    1.24
  -5   7  -2   38.04    3.69
   5   7   2   36.12    3.53
   5   7   2   33.04    3.71
  -5   7  -2   30.55    3.47
  -5   7  -3    7.16    1.74
   5   7   3    6.68    1.69
   5   7   3    6.97    1.96
  -5   7  -4    0.70    1.16
   5   7   4   -0.14    0.97
   5   7   4    0.58    1.31
  -5   7  -5    0.38    0.90
   5   7   5    0.92    1.14
   5   7   5   -0.22    1.20
  -5   7  -6    1.02    1.08
   5   7   6    1.50    1.30
   5   7   6    1.13    1.23
  -5   7  -7    0.68    0.95
   5   7   7    0.62    1.15
   5   7   7    0.01    1.06
  -5   7  -8    3.00    1.25
   5   7   8    1.00    1.17
   5   7   8    1.70    1.09
   5   7   8    0.30    1.14
  -5   7  -9    5.06    1.52
   5   7   9    8.25    1.68
   5   7   9    7.58    1.72
   5   7   9    7.01    1.51
  -5   7 -10   -0.72    0.88
   5   7  10    0.18    0.91
   5   7  10    1.90    1.13
   5   7  10    3.47    1.17
  -5   7 -11    4.56    1.42
   5   7  11    4.42    1.20
   5   7  11    6.61    1.57
  -5   7 -12    0.54    0.80
   5   7  12   -0.14    0.71
   5   7  12    1.77    0.95
   5   7  13    1.28    0.71
  -5   7 -13    0.93    0.66
   5   7  13   -0.41    0.60
  -5   7 -14    1.16    0.54
   5   7  14    0.57    0.48
  -5   8  13    1.04    0.58
  -5   8  12    0.56    0.78
   5   8 -12   -0.35    0.60
   5   8 -12    0.97    0.76
   5   8 -11    1.99    0.97
   5   8 -11    2.61    0.96
  -5   8  11    0.69    0.85
   5   8 -10   14.86    1.77
   5   8 -10   13.73    1.94
  -5   8  10   14.37    2.11
  -5   8  10   14.27    2.01
   5   8  -9   -1.50    1.29
  -5   8   9    0.25    0.99
  -5   8   9   -0.15    0.96
   5   8  -8   -0.34    1.10
  -5   8   8    0.27    0.97
  -5   8   8    2.26    1.25
   5   8  -7   45.05    3.86
   5   8  -7   48.13    4.09
  -5   8   7   46.12    3.95
  -5   8   7   52.44    4.05
  -5   8   6    1.59    1.36
   5   8  -6    0.76    1.25
   5   8  -6    2.20    1.28
  -5   8   6    0.73    1.03
   5   8  -5    1.23    1.36
   5   8  -5    1.13    1.41
  -5   8   5    2.40    1.31
  -5   8   5    3.41    1.36
   5   8  -4    4.50    1.73
   5   8  -4    5.10    1.88
  -5   8   4    5.54    1.58
  -5   8   4    4.56    1.55
   5   8  -3    9.40    2.06
   5   8  -3   11.48    2.17
  -5   8   3   12.14    2.23
  -5   8   3    8.38    1.93
   5   8  -2    3.36    1.51
  -5   8   2    3.03    1.23
   5   8  -2    3.45    1.28
   5   8  -2    2.77    1.71
  -5   8   2    4.50    1.60
  -5   8   2    5.17    1.61
  -5   8   1   46.64    3.84
   5   8  -1   45.81    4.01
   5   8  -1   42.10    3.47
   5   8  -1   39.58    3.98
  -5   8   1   44.69    3.84
  -5   8   1   40.65    3.85
  -5   8   0    0.05    0.91
   5   8   0    0.67    1.38
   5   8   0    1.60    1.07
   5   8   0    2.95    1.51
  -5   8   0    0.49    1.15
  -5   8   0    1.87    1.32
  -5   8  -1    8.80    1.87
   5   8   1    8.61    1.80
   5   8   1    8.83    2.20
  -5   8  -1   10.00    1.85
  -5   8  -1    8.37    1.95
  -5   8  -2    9.24    1.78
   5   8   2    7.94    1.81
   5   8   2   14.21    2.65
  -5   8  -2   12.45    2.31
  -5   8  -3    2.71    1.34
   5   8   3   -0.50    0.96
   5   8   3    0.85    1.62
  -5   8  -3    1.01    1.27
  -5   8  -4    0.32    0.86
   5   8   4   -1.57    1.05
   5   8   4   -0.70    1.20
  -5   8  -4   -0.75    1.30
  -5   8  -5    3.58    1.32
   5   8   5    1.27    1.07
   5   8   5    1.89    1.19
  -5   8  -6    1.03    0.98
   5   8   6    1.26    1.00
   5   8   6    0.59    1.26
  -5   8  -7    2.08    1.34
   5   8   7    2.67    1.19
   5   8   7    0.82    0.98
  -5   8  -8   -0.52    0.92
   5   8   8    0.98    1.09
   5   8   8   -0.36    1.01
  -5   8  -9    1.76    1.07
   5   8   9    3.80    1.28
   5   8   9    3.22    1.21
  -5   8 -10    8.33    1.42
   5   8  10    8.31    1.58
   5   8  10    8.50    1.50
  -5   8 -11   30.52    2.29
   5   8  11   32.21    2.63
  -5   8 -12    0.72    0.44
   5   8  12    0.32    0.70
   5   8  13    3.66    0.86
  -5   9  12    0.23    0.46
  -5   9  11    0.81    0.76
   5   9 -11    0.35    0.67
   5   9 -10    1.36    0.95
  -5   9  10    0.79    0.78
   5   9  -9    6.22    1.40
  -5   9   9    7.17    1.52
   5   9  -8    0.77    1.04
  -5   9   8   -0.01    1.01
  -5   9   8    1.09    0.90
   5   9  -7    1.82    1.17
  -5   9   7    1.24    1.12
  -5   9   7    1.49    1.09
   5   9  -6   14.24    2.18
   5   9  -6   14.53    2.28
  -5   9   6   16.68    2.38
  -5   9   6   19.07    2.38
   5   9  -5   19.45    2.59
   5   9  -5   21.64    2.64
  -5   9   5   19.31    2.65
  -5   9   5   19.02    2.36
   5   9  -4   13.30    2.23
   5   9  -4   14.74    2.36
  -5   9   4   14.90    2.13
  -5   9   4   12.99    2.22
   5   9  -3   24.10    2.84
   5   9  -3   20.92    2.66
  -5   9   3   24.92    2.70
  -5   9   3   23.97    2.85
   5   9  -2    0.64    1.17
   5   9  -2    0.83    1.05
  -5   9   2    1.35    1.28
  -5   9   2    0.56    1.13
   5   9  -1    4.76    1.61
   5   9  -1    2.10    1.29
   5   9  -1    3.59    1.53
  -5   9   1    4.61    1.31
  -5   9   1    4.33    1.67
   5   9   0   30.70    3.25
   5   9   0   33.14    3.17
   5   9   0   27.95    2.62
   5   9   0   32.10    3.46
  -5   9   0   29.20    3.19
   5   9   1  138.76    5.90
   5   9   1  119.64    6.36
  -5   9  -1  124.47    6.39
   5   9   2   44.42    3.42
   5   9   2   44.48    3.95
  -5   9  -2   44.98    3.95
   5   9   3   16.11    2.19
   5   9   3   17.27    2.74
  -5   9  -3   16.53    2.44
   5   9   4    2.17    1.13
   5   9   4    1.20    1.21
  -5   9  -4    1.24    1.16
   5   9   5    4.02    1.35
   5   9   5    5.54    1.67
  -5   9  -5    2.89    1.23
   5   9   6   -0.31    0.80
   5   9   6   -0.60    1.13
  -5   9  -6   -1.23    1.03
   5   9   7    1.77    0.94
   5   9   7    3.93    1.48
  -5   9  -7    3.36    1.36
   5   9   8   48.89    3.37
   5   9   8   53.94    3.64
  -5   9  -8   48.90    3.52
   5   9   9   61.57    3.57
   5   9   9   67.39    3.66
  -5   9  -9   69.76    3.94
   5   9  10    6.72    1.29
   5   9  10    3.40    0.90
  -5   9 -10    5.28    1.23
   5   9  11   -0.28    0.66
  -5   9 -11   -0.36    0.62
   5   9  12    1.22    0.52
  -5   9 -12    0.86    0.55
  -5  10  10    2.56    0.75
   5  10 -10    1.37    0.63
   5  10  -9    8.30    1.31
  -5  10   9    9.27    1.36
  -5  10   9    9.67    1.36
   5  10  -8    0.05    0.73
  -5  10   8    1.16    0.88
   5  10  -7    0.82    0.85
  -5  10   7    1.36    0.88
   5  10  -6    0.61    0.83
  -5  10   6    0.42    0.90
   5  10  -5    1.65    1.06
   5  10  -5    0.35    0.96
  -5  10   5    1.83    1.06
  -5  10   5    1.92    0.93
   5  10  -4    0.08    1.00
  -5  10   4    1.34    1.09
   5  10  -4   -0.31    0.95
  -5  10   4   -0.44    0.66
   5  10  -3   -1.31    1.14
  -5  10   3    1.40    1.14
   5  10  -3   -0.08    0.89
  -5  10   3    1.79    1.14
   5  10  -2    4.08    1.39
   5  10  -2    5.72    1.46
  -5  10   2    6.09    1.58
   5  10  -1    9.20    1.83
   5  10  -1    8.34    1.60
  -5  10   1    9.15    1.80
   5  10   0   31.41    3.07
   5  10   0   35.00    3.27
  -5  10   0   29.09    2.94
   5  10   1    2.21    1.02
   5  10   1    2.59    1.56
  -5  10  -1   -0.05    1.09
   5  10   2   16.37    2.33
   5  10   2   13.87    2.19
  -5  10  -2   15.77    2.26
   5  10   3   55.48    3.30
   5  10   3   57.05    4.02
  -5  10  -3   52.97    3.86
   5  10   4    6.99    1.33
   5  10   4    6.89    1.58
  -5  10  -4    6.28    1.48
   5  10   5   -0.24    0.67
   5  10   5    0.42    1.07
  -5  10  -5    1.98    1.04
   5  10   6   10.49    1.53
   5  10   6   12.82    1.89
  -5  10  -6   14.87    2.01
   5  10   7   11.06    1.50
   5  10   7   11.54    1.65
  -5  10  -7   12.44    1.73
   5  10   8    1.10    0.71
   5  10   8    0.46    0.73
  -5  10  -8    0.46    0.77
   5  10   9    1.54    0.62
   5  10   9    0.74    0.61
  -5  10  -9    1.61    0.77
   5  10  10    6.70    0.92
  -5  10 -10    8.63    1.07
   5  11  -7    0.63    0.54
  -5  11   7   -0.13    0.49
   5  11  -6    4.12    0.99
  -5  11   6    4.99    1.02
   5  11  -5    2.03    0.88
  -5  11   5    2.72    1.00
   5  11  -4    3.09    0.99
  -5  11   4    0.27    0.71
   5  11  -3    2.49    0.94
   5  11  -3    0.42    0.65
  -5  11   3    0.22    0.77
   5  11  -2    0.47    0.78
   5  11  -2    0.03    0.58
  -5  11   2    1.00    0.82
   5  11  -1    1.96    0.95
  -5  11   1    1.81    0.86
  -5  11   1    2.17    1.06
   5  11   0   -0.86    0.92
  -5  11   0   -0.86    0.83
  -5  11   0    0.22    0.83
   5  11   1    1.81    0.98
  -5  11  -1    0.99    1.02
  -5  11  -1    1.96    0.82
   5  11   2    2.20    0.95
   5  11   2    3.19    1.13
  -5  11  -2   -0.01    0.86
   5  11   3    2.54    0.90
   5  11   3    1.47    1.04
  -5  11  -3    2.58    0.93
   5  11   4    3.38    1.12
   5  11   4    1.88    0.86
  -5  11  -4    1.60    0.92
   5  11   5   -0.51    0.74
  -5  11  -5   -1.08    0.78
   5  11   6    5.02    1.05
   5  11   6    6.76    1.18
  -5  11  -6    4.67    0.97
   5  11   7    2.43    0.71
   5  11   7    1.77    0.63
   6   0 -16   -0.38    0.48
   6   0 -15    0.79    0.63
   6   0 -15   -0.86    0.77
   6   0 -14    0.36    0.68
   6   0 -14    0.45    0.92
   6   0 -13    1.53    1.27
   6   0 -12    7.85    1.71
   6   0 -11   -0.86    1.09
   6   0 -10   48.73    3.99
   6   0  -9    0.54    1.11
   6   0  -8    5.67    1.69
   6   0  -7    0.31    0.93
  -6   0   7    0.06    1.14
   6   0  -6    1.64    1.22
  -6   0   6   -0.04    1.05
   6   0  -5    0.72    1.29
  -6   0   4   41.11    3.83
   6   0  -4   41.35    3.70
   6   0  -4   36.70    7.71
  -6   0   3    1.88    1.14
   6   0  -3   -1.02    1.10
   6   0  -3    1.15    2.62
  -6   0   2   12.44    2.26
  -6   0   2   13.14    2.18
   6   0  -2    9.85    2.04
   6   0  -2   18.70    6.16
  -6   0   1    2.09    1.31
  -6   0   1    0.48    0.97
   6   0  -1    1.86    1.25
  -6   0   0   66.13    4.81
  -6   0   0   64.49    4.53
   6   0   0   64.01    4.55
   6   0   0   67.75   10.32
  -6   0  -1   -1.39    1.25
  -6   0  -1   -0.18    0.98
   6   0   1    0.35    1.00
  -6   0  -2   31.76    3.41
  -6   0  -2   36.60    3.53
   6   0   2   34.76    3.34
   6   0   2   33.84    7.45
  -6   0  -3    0.49    1.16
  -6   0  -3    0.07    0.95
   6   0   3    0.32    0.93
   6   0   3   -1.58    2.50
  -6   0  -4   56.40    4.45
  -6   0  -4   63.94    4.62
   6   0   4   61.22    4.41
  -6   0  -5    2.54    1.44
  -6   0  -5    1.82    1.23
   6   0   5   -0.10    1.26
   6   0   6 1179.54   20.79
  -6   0  -6 1177.64   20.04
   6   0   6 1206.11   18.60
  -6   0  -7    1.93    1.55
   6   0   7    1.85    1.38
  -6   0  -8    3.85    1.53
   6   0   8    4.49    1.51
  -6   0  -9    0.67    0.95
   6   0   9   -1.13    1.35
  -6   0 -10    1.33    1.18
   6   0  10    1.84    1.32
  -6   0 -11    1.59    1.04
   6   0  11   -0.66    1.09
  -6   0 -12    1.29    0.85
   6   0  12    1.00    1.00
  -6   0 -13   -0.47    0.74
   6   0  13    0.31    0.85
  -6   0 -14    6.12    1.17
  -6   0 -14    3.79    1.06
  -6   0 -15    0.58    0.62
   6   1 -16   -0.40    0.45
   6  -1 -16    0.80    0.50
   6   1 -15    0.45    0.58
   6  -1 -15    0.75    0.66
   6   1 -15    0.30    0.70
   6  -1 -15    0.19    0.64
   6   1 -14    0.61    0.90
   6   1 -14    1.46    0.90
   6  -1 -14    0.50    0.79
   6   1 -13   -1.03    1.00
   6  -1 -13    0.13    0.89
   6   1 -13    1.12    1.06
   6   1 -12   13.98    2.20
   6  -1 -12   10.19    1.99
   6   1 -11   19.15    2.76
   6  -1 -11   17.21    2.72
   6   1 -10   23.97    2.92
   6  -1 -10   26.63    3.05
   6   1  -9    2.89    1.44
   6  -1  -9    2.59    1.42
  -6   1   9    3.37    1.25
   6   1  -8    0.41    1.03
   6  -1  -8    1.15    1.30
   6   1  -8    0.40    1.06
  -6   1   8    0.07    0.93
   6   1  -7    2.86    1.21
  -6   1   7    4.21    1.39
   6  -1  -6    0.16    1.01
   6   1  -6    0.61    1.07
  -6   1   6    0.15    1.15
   6  -1  -5   -0.09    1.05
   6   1  -5   -0.20    1.14
  -6   1   4    4.82    1.66
   6  -1  -4    0.68    1.10
   6   1  -4    6.65    1.75
  -6  -1   3   51.34    4.16
  -6   1   3   56.70    4.52
   6  -1  -3   57.97    4.33
   6   1  -3   57.64    4.36
   6   1  -3   69.97   10.17
   6  -1  -3   59.07    9.58
  -6  -1   2   26.41    3.02
  -6   1   2   26.57    3.16
  -6   1   2   26.43    3.05
  -6  -1   2   28.54    3.02
   6  -1  -2   27.08    2.99
   6   1  -2   26.24    3.07
   6   1  -2   22.49    6.09
   6  -1  -2   34.80    7.37
  -6  -1   1   11.19    2.04
  -6   1   1   10.85    2.01
  -6   1   1   17.15    2.52
  -6  -1   1   11.39    2.00
   6  -1  -1   11.90    2.13
   6   1  -1   12.97    2.28
   6  -1  -1   13.46    4.90
  -6  -1   0    2.39    1.27
  -6   1   0    2.04    1.19
  -6   1   0    2.49    1.25
  -6  -1   0   -0.05    1.01
   6  -1   0    1.47    1.15
   6   1   0    0.15    1.03
   6  -1   0    4.29    2.73
  -6  -1  -1   11.69    2.05
  -6   1  -1   11.89    2.14
  -6   1  -1   12.80    2.26
  -6  -1  -1   12.39    2.03
   6  -1   1   10.12    1.95
   6   1   1    8.45    1.87
   6   1   1   14.25    4.98
   6  -1   1   11.19    4.99
  -6  -1  -2   14.58    2.20
  -6   1  -2   16.40    2.55
  -6   1  -2   15.92    2.40
  -6  -1  -2   15.21    2.34
   6  -1   2   17.16    2.39
   6   1   2   17.41    2.56
   6   1   2   21.66    6.12
   6  -1   2    9.56    4.15
  -6  -1  -3    2.53    1.27
  -6   1  -3    5.09    1.64
  -6   1  -3    5.56    1.65
  -6  -1  -3    4.40    1.50
   6  -1   3    5.39    1.62
   6   1   3    5.78    1.66
   6  -1   3    8.13    4.18
  -6  -1  -4   23.92    2.89
  -6   1  -4   18.00    2.61
  -6  -1  -4   20.92    2.81
  -6   1  -4   18.54    2.59
   6  -1   4   23.93    2.72
   6   1   4   19.48    2.71
  -6  -1  -5    4.02    1.61
  -6   1  -5    7.81    2.00
  -6   1  -5    7.05    1.83
   6   1   5    6.77    1.88
   6   1   5    7.54    1.78
  -6  -1  -6   53.88    4.31
  -6   1  -6   54.81    4.48
  -6   1  -6   54.16    4.33
   6   1   6   53.05    4.57
   6   1   6   54.99    4.21
  -6  -1  -7    1.04    1.15
  -6   1  -7   -0.81    1.29
  -6   1  -7    0.79    1.05
   6   1   7    0.65    1.22
   6   1   7   -0.07    1.25
  -6  -1  -8   52.52    4.12
  -6   1  -8   49.66    4.23
   6   1   8   50.06    4.34
   6   1   8   53.10    3.89
  -6  -1  -9    0.97    0.97
  -6   1  -9    1.57    1.22
   6   1   9    2.89    1.36
  -6  -1 -10    2.92    1.23
  -6   1 -10    2.04    1.07
   6   1  10    4.89    1.74
  -6  -1 -11    0.85    0.77
  -6   1 -11    1.32    1.14
  -6   1 -11    0.60    1.00
   6   1  11    1.20    1.14
  -6  -1 -12    1.24    0.84
  -6   1 -12    1.68    1.22
  -6   1 -12    1.76    0.96
   6   1  12    0.68    1.02
  -6   1 -13   -0.02    0.84
  -6   1 -13    2.40    1.07
   6   1  13    1.14    0.99
  -6   1 -14    3.13    1.01
  -6   1 -14    2.24    0.85
   6   1  14    3.35    1.09
  -6   1 -15    3.72    0.86
  -6   1 -15    2.14    0.72
  -6  -1 -15    1.48    0.77
   6  -2 -16   11.11    1.15
   6  -2 -15   -0.80    0.71
   6   2 -15    0.14    0.64
   6  -2 -15   -0.48    0.60
   6   2 -15    0.87    0.53
   6   2 -14    1.03    0.77
   6  -2 -14    0.04    0.70
   6   2 -14   -0.05    0.78
   6   2 -14   -0.87    0.82
   6   2 -13    3.24    1.02
   6   2 -13    2.48    1.10
   6  -2 -13    1.65    0.98
   6   2 -13    3.02    1.08
   6   2 -12    3.06    1.22
   6  -2 -12    1.52    1.12
   6   2 -12    2.24    1.08
  -6   2  12    4.79    1.21
   6   2 -11    3.39    1.50
   6  -2 -11    2.99    1.46
  -6   2  11    5.89    1.53
   6   2 -10   14.47    2.27
   6  -2 -10   11.92    2.18
  -6   2  10   13.92    2.19
   6   2  -9    3.91    1.55
   6  -2  -9    3.99    1.60
  -6   2   9    3.53    1.46
   6   2  -8    9.66    2.09
   6  -2  -8    7.57    1.80
   6   2  -8    9.43    1.73
  -6   2   8    9.86    1.89
   6   2  -7   20.08    2.79
   6   2  -7   15.96    2.41
  -6   2   7   18.90    2.70
   6   2  -6   16.81    2.51
  -6   2   6   16.61    2.59
   6  -2  -5    1.02    1.27
   6   2  -5   -0.26    1.11
  -6   2   5    3.14    1.33
  -6   2   4   20.48    2.98
   6  -2  -4   25.65    3.17
   6   2  -4   22.24    3.05
  -6   2   3    6.53    1.77
   6  -2  -3    2.51    1.34
   6   2  -3    4.59    1.59
  -6   2   2    3.95    1.31
   6  -2  -2    5.67    1.64
   6   2  -2    3.03    1.51
  -6   2   1    0.22    1.30
  -6   2   1    1.29    1.30
  -6  -2   1   -1.31    0.97
   6  -2  -1    0.24    0.94
   6   2  -1   -0.61    1.14
   6   2  -1    1.47    2.18
   6  -2  -1    4.10    3.37
  -6   2   0    3.60    1.26
  -6   2   0    2.51    1.18
  -6  -2   0    3.97    1.39
   6  -2   0    0.33    1.21
   6   2   0    3.29    1.35
   6   2   0    2.96    2.91
   6  -2   0   -0.72    1.84
  -6   2  -1    7.31    1.93
  -6   2  -1    6.99    1.84
  -6  -2  -1    5.52    1.52
   6  -2   1    4.90    1.41
   6   2   1    7.79    1.86
   6   2   1    7.40    3.83
   6  -2   1   12.41    4.90
  -6   2  -2    2.43    1.31
  -6   2  -2    1.51    1.13
  -6  -2  -2    2.70    1.35
   6  -2   2    3.12    1.25
   6   2   2    1.41    1.08
  -6   2  -3    2.71    1.31
  -6   2  -3    2.66    1.36
  -6  -2  -3    2.97    1.40
   6   2   3    3.86    1.35
  -6   2  -4   10.46    2.10
  -6   2  -4    9.42    2.01
   6   2   4    7.32    1.81
  -6   2  -5    6.13    2.00
  -6   2  -5    5.64    1.69
   6   2   5    4.12    1.83
   6   2   5    3.54    1.41
  -6   2  -6    1.13    1.34
  -6   2  -6    1.01    1.21
   6   2   6    3.37    1.65
   6   2   6    0.08    1.19
  -6   2  -7    0.88    1.03
  -6   2  -7    0.83    1.02
   6   2   7    2.77    1.60
   6   2   7    2.66    1.24
  -6   2  -8    5.00    1.68
  -6   2  -8    1.64    1.22
   6   2   8    2.91    1.40
  -6   2  -9    3.46    1.54
  -6   2  -9    4.55    1.48
   6   2   9    6.87    1.93
   6   2   9    6.72    1.51
  -6   2 -10    0.53    0.94
  -6   2 -10   -0.88    1.16
   6   2  10    0.82    1.18
   6   2  10   -0.96    0.87
  -6   2 -11    0.21    0.99
  -6   2 -11    0.74    0.91
   6   2  11    1.57    1.28
  -6   2 -12    1.43    1.08
  -6   2 -12    0.37    0.87
   6   2  12    0.08    1.02
  -6   2 -13   -0.18    0.82
  -6   2 -13   -0.01    0.76
   6   2  13   -0.54    0.95
  -6   2 -14    1.41    0.83
  -6   2 -14   -0.17    0.59
   6   2  14    0.26    0.90
  -6   2 -15    1.10    0.62
  -6  -2 -15    0.82    0.66
   6  -3 -15    2.05    0.73
   6   3 -15    3.68    0.77
   6  -3 -15    1.74    0.66
   6   3 -14    1.35    0.85
   6  -3 -14   -0.04    0.63
   6   3 -14    0.73    0.63
   6   3 -14    0.97    0.54
   6  -3 -13    2.87    1.03
   6   3 -13    1.04    0.95
   6   3 -13    0.78    0.92
   6   3 -13    1.83    1.07
   6   3 -12   23.43    2.33
   6   3 -12   23.11    2.46
   6  -3 -12   21.70    2.38
   6   3 -12   24.42    2.45
  -6   3  12   23.69    2.40
   6   3 -11   59.91    4.04
   6  -3 -11   52.28    3.76
   6   3 -11   57.90    3.98
  -6   3  11   61.03    4.12
   6   3 -10   26.70    2.83
   6  -3 -10   26.88    2.84
  -6   3  10   25.15    2.84
   6   3  -9   75.33    4.87
   6  -3  -9   66.59    4.54
  -6   3   9   71.00    4.83
   6   3  -8  222.08    8.31
   6  -3  -8  212.20    8.11
   6   3  -8  211.89    7.88
  -6   3   8  216.56    8.51
   6   3  -7   14.82    2.44
   6   3  -7   15.82    2.29
  -6   3   7   16.44    2.59
   6   3  -6   38.39    3.68
   6   3  -6   39.29    3.62
  -6   3   6   39.51    3.81
   6   3  -5   11.73    2.12
   6   3  -5   10.02    2.01
  -6   3   5   10.07    2.20
   6   3  -4    5.24    1.62
  -6   3   4    7.81    1.90
   6   3  -4    3.86    1.49
  -6   3   3    8.66    1.94
   6  -3  -3    8.06    1.79
   6   3  -3   10.87    2.05
  -6   3   2   20.03    2.87
   6  -3  -2   21.98    2.76
   6   3  -2   21.72    2.76
  -6   3   1   18.83    2.80
   6  -3  -1   16.30    2.42
   6   3  -1   14.59    2.33
  -6   3   0   15.44    2.54
  -6   3   0   10.17    2.13
   6  -3   0   10.89    1.90
   6   3   0   11.43    2.27
  -6   3  -1    3.35    1.16
  -6   3  -1    3.34    1.41
  -6  -3  -1    1.36    1.03
   6  -3   1    6.46    1.42
   6   3   1    3.04    1.37
  -6   3  -2    0.65    1.27
  -6   3  -2    2.14    1.08
  -6  -3  -2    4.37    1.40
   6   3   2    2.01    1.16
  -6   3  -3   10.75    2.11
  -6   3  -3   15.98    2.42
  -6  -3  -3   13.17    2.14
   6   3   3   13.77    2.36
  -6   3  -4    9.75    2.11
  -6   3  -4   14.18    2.32
   6   3   4    8.99    1.91
  -6   3  -5    0.14    1.18
  -6   3  -5   -1.24    1.21
   6   3   5    1.27    1.49
   6   3   5    0.53    1.10
  -6   3  -6    6.35    1.81
  -6   3  -6    7.95    1.78
   6   3   6    6.44    1.93
   6   3   6    6.23    1.78
  -6   3  -7    1.00    1.07
  -6   3  -7    0.49    0.89
   6   3   7    4.10    1.53
   6   3   7    1.25    0.89
  -6   3  -8   -0.34    1.14
  -6   3  -8    0.34    0.94
   6   3   8   -0.35    1.05
   6   3   8   -0.16    1.12
  -6   3  -9    3.77    1.53
  -6   3  -9    2.74    1.23
   6   3   9    3.48    1.54
   6   3   9    3.15    1.41
  -6   3 -10    1.23    1.26
  -6   3 -10   -0.68    1.07
   6   3  10    1.82    1.34
   6   3  10    0.15    0.85
  -6   3 -11    2.20    1.29
   6   3  11    0.34    1.20
   6   3  11   -0.08    0.94
  -6   3 -12    0.05    0.83
  -6   3 -12    0.53    0.75
   6   3  12   -1.02    1.01
  -6   3 -13    5.99    1.41
  -6   3 -13    5.77    1.12
   6   3  13    6.25    1.47
  -6   3 -14    8.00    1.39
   6   3  14    6.52    1.27
  -6   3 -15    0.39    0.60
  -6  -3 -15   -0.63    0.54
   6  -4 -15    2.77    0.70
   6  -4 -14    2.16    0.72
   6   4 -13    1.72    0.74
   6  -4 -13    1.05    0.72
   6   4 -13    1.09    0.82
   6  -4 -12    3.79    1.05
   6   4 -12    4.53    1.13
   6   4 -12    2.77    1.07
  -6   4  12    2.64    1.10
   6   4 -11    5.42    1.33
   6  -4 -11    6.54    1.44
   6   4 -11    3.60    1.31
  -6   4  11    9.14    1.79
   6   4 -10   60.77    3.96
   6  -4 -10   65.07    4.09
   6   4 -10   59.41    3.89
  -6   4  10   62.13    4.32
   6   4  -9   82.52    4.81
   6  -4  -9   80.34    4.72
  -6   4   9   88.28    4.95
  -6   4   9   81.60    5.09
   6   4  -8   15.78    2.36
   6  -4  -8   18.43    2.46
   6   4  -8   16.09    2.22
  -6   4   8   17.59    2.48
  -6   4   8   14.68    2.45
   6   4  -7   29.44    3.15
   6  -4  -7   27.49    3.05
   6   4  -7   29.95    3.00
  -6   4   7   28.18    3.26
   6   4  -6   17.41    2.46
   6   4  -6   18.96    2.39
  -6   4   6   15.76    2.49
   6   4  -5    8.43    1.83
   6   4  -5   10.21    2.01
   6   4  -5    7.87    1.69
  -6   4   5    4.35    1.66
   6   4  -4   13.08    2.16
  -6   4   4   10.41    2.12
   6   4  -4   11.40    2.07
  -6   4   4   10.42    2.18
   6   4  -3    4.90    1.60
  -6   4   3    3.98    1.47
   6   4  -3    4.64    1.56
   6   4  -2   -1.28    1.20
  -6   4   2    0.92    1.16
   6   4  -2    0.34    0.96
   6   4  -1   35.77    3.45
  -6   4   1   32.18    3.49
   6   4  -1   33.54    3.44
  -6   4   0   70.20    5.12
   6   4   0   70.58    4.97
  -6   4  -1   15.46    2.48
  -6   4  -1   17.63    2.73
   6   4   1   16.53    2.56
  -6   4  -2   23.60    3.01
  -6   4  -2   21.98    2.80
   6   4   2   19.04    2.72
  -6   4  -3    7.26    1.76
  -6   4  -3    7.33    1.92
  -6  -4  -3    7.24    1.62
   6   4   3    9.24    1.97
   6   4   3   11.90    2.18
  -6   4  -4   -0.37    1.19
  -6   4  -4    0.10    1.10
   6   4   4    0.70    1.14
  -6   4  -5    9.63    2.03
  -6   4  -5    9.44    1.97
   6   4   5   12.35    2.26
   6   4   5    8.74    2.09
  -6   4  -6    8.98    1.94
  -6   4  -6    9.68    1.90
   6   4   6   13.02    2.43
   6   4   6   11.11    2.15
  -6   4  -7    1.95    1.37
  -6   4  -7    1.94    1.13
   6   4   7    1.86    1.21
   6   4   7    2.74    1.49
  -6   4  -8    0.68    1.14
  -6   4  -8   -1.52    1.01
   6   4   8    1.20    1.34
   6   4   8    1.62    1.19
  -6   4  -9    5.74    1.75
  -6   4  -9    5.80    1.51
   6   4   9    4.10    1.60
   6   4   9    4.73    1.47
  -6   4 -10    2.97    1.42
  -6   4 -10    3.93    1.25
   6   4  10    5.28    1.59
   6   4  10    4.09    1.43
  -6   4 -11    7.41    1.80
  -6   4 -11    4.13    1.15
   6   4  11    3.43    1.39
   6   4  11    6.20    1.34
  -6   4 -12    8.63    1.62
   6   4  12   11.34    1.92
   6   4  12    8.49    1.39
  -6   4 -13    1.87    1.01
   6   4  13    1.28    0.83
  -6   4 -14    0.55    0.57
  -6   4 -15    1.32    0.56
   6  -5 -14    0.61    0.54
   6  -5 -13    1.73    0.57
   6   5 -13    2.99    0.90
   6   5 -12    1.51    1.02
   6   5 -11   -0.27    0.91
  -6   5  11   -0.06    0.88
   6   5 -10    4.32    1.26
   6   5 -10    3.97    1.38
  -6   5  10    4.58    1.28
  -6   5  10    3.42    1.28
   6   5  -9   -0.96    0.77
   6  -5  -9    0.82    0.84
  -6   5   9    2.49    1.24
  -6   5   9   -0.10    1.05
   6   5  -8    8.84    1.58
   6  -5  -8   14.52    2.08
  -6   5   8    9.16    1.87
  -6   5   8    7.86    1.86
   6  -5  -7    9.83    1.75
   6   5  -7    8.92    1.66
  -6   5   7    8.32    1.84
  -6   5   7   11.67    2.17
   6   5  -6    3.40    1.43
   6   5  -6    0.21    0.87
  -6   5   6    0.97    1.11
   6   5  -5   57.47    4.38
   6   5  -5   63.89    4.32
  -6   5   5   60.54    4.67
   6   5  -4    1.31    1.14
  -6   5   4    5.75    1.83
   6   5  -4    5.10    1.56
  -6   5   4    2.71    1.44
   6   5  -3   20.25    2.80
  -6   5   3   18.47    2.69
   6   5  -3   18.28    2.47
  -6   5   3   21.13    3.00
   6   5  -2    6.78    1.75
  -6   5   2    5.03    1.78
   6   5  -2    2.29    1.13
   6   5  -1    8.06    1.88
  -6   5   1    6.17    1.82
   6   5  -1    7.18    1.76
  -6   5   0   -0.31    1.30
   6   5   0   -0.14    1.05
  -6   5  -1    0.62    1.25
   6   5   1    1.97    1.20
  -6   5  -1    1.72    1.35
  -6   5  -2    3.39    1.57
   6   5   2    4.97    1.68
   6   5   2    7.06    1.81
  -6   5  -2    3.84    1.50
  -6   5  -3    7.39    1.82
   6   5   3    6.99    1.91
   6   5   3   12.94    2.26
  -6   5  -4   -0.20    1.13
  -6   5  -4   -1.28    1.08
   6   5   4    0.19    1.11
  -6   5  -5   -0.24    1.01
  -6   5  -5    2.01    1.23
   6   5   5    1.57    1.29
  -6   5  -6    2.03    1.18
  -6   5  -6    2.75    1.33
   6   5   6    2.75    1.52
  -6   5  -7    6.38    1.74
  -6   5  -7    7.81    1.66
   6   5   7    4.58    1.60
   6   5   7    3.53    1.45
  -6   5  -8   -0.73    1.14
  -6   5  -8    0.10    0.90
   6   5   8    0.47    0.98
   6   5   8    0.68    1.07
  -6   5  -9    0.81    1.10
  -6   5  -9    3.47    1.15
   6   5   9   -0.27    1.09
   6   5   9   -0.24    0.97
  -6   5 -10    0.81    0.93
   6   5  10    0.16    1.03
   6   5  10    0.80    0.87
  -6   5 -11   -0.39    0.90
   6   5  11   -0.13    0.92
   6   5  11    0.44    0.82
  -6   5 -12    4.72    1.27
   6   5  12    3.18    1.08
   6   5  12    2.98    0.95
  -6   5 -13    2.74    0.92
   6   5  13    1.43    0.58
  -6   5 -14   -0.40    0.48
   6  -6 -13    2.41    0.65
  -6   6  12    1.00    0.74
   6   6 -12    0.79    0.70
   6   6 -11    2.14    1.12
  -6   6  11    1.82    0.86
  -6   6  11    1.72    0.95
   6   6 -10    1.25    1.04
  -6   6  10    3.60    1.25
  -6   6  10    3.09    1.22
   6   6  -9    9.11    1.87
  -6   6   9    7.98    1.62
  -6   6   9    9.55    1.82
   6   6  -8   18.50    2.53
  -6   6   8   17.20    2.31
  -6   6   8   19.12    2.46
   6   6  -7    0.11    1.17
  -6   6   7   -0.57    1.10
  -6   6   7   -1.01    1.26
   6   6  -6    0.53    1.02
   6   6  -6    0.86    1.10
  -6   6   6    1.62    1.16
   6   6  -5    2.44    1.33
   6   6  -5    2.29    1.49
   6   6  -5    2.16    0.95
  -6   6   5    4.42    1.79
   6   6  -4   58.96    4.47
   6   6  -4   57.22    4.53
   6   6  -4   55.39    4.01
  -6   6   4   52.80    4.43
   6   6  -3   34.23    3.42
  -6   6   3   33.18    3.39
   6   6  -3   33.77    3.53
   6   6  -3   30.34    3.03
  -6   6   3   33.40    3.48
  -6   6   3   39.34    3.52
   6   6  -2    0.50    1.13
  -6   6   2   -0.47    0.89
   6   6  -2   -0.81    1.26
   6   6  -2   -0.06    0.99
  -6   6   2    0.53    1.06
  -6   6   2   -1.36    1.09
   6   6  -1   -0.99    1.19
  -6   6   1   -1.03    1.08
   6   6  -1    1.01    1.13
   6   6  -1   -0.92    0.97
  -6   6   1    1.24    1.05
  -6   6   1   -1.42    1.06
   6   6   0    7.72    1.74
  -6   6   0    3.82    1.51
   6   6   0    3.97    1.54
   6   6   0    5.10    1.59
  -6   6   0    6.07    1.67
  -6   6  -1   -1.81    1.30
   6   6   1    0.48    1.05
   6   6   1    2.01    1.55
  -6   6  -1    1.05    0.90
  -6   6  -2   15.28    2.37
   6   6   2   13.31    2.29
   6   6   2   17.25    2.84
  -6   6  -2   11.71    2.14
  -6   6  -3    5.05    1.55
   6   6   3    5.07    1.55
   6   6   3    6.57    1.70
  -6   6  -3    4.31    1.52
  -6   6  -4    8.28    1.86
   6   6   4    8.42    1.97
  -6   6  -4    9.20    2.03
  -6   6  -5    1.90    1.06
   6   6   5    1.80    1.21
   6   6   5    1.58    1.27
  -6   6  -6    2.78    1.16
   6   6   6    1.55    1.19
   6   6   6    0.81    1.15
  -6   6  -7    0.49    1.02
   6   6   7    1.67    1.08
  -6   6  -8    8.64    1.81
   6   6   8    8.95    1.89
  -6   6  -9    0.91    0.93
   6   6   9    1.20    0.95
  -6   6 -10    0.85    0.87
   6   6  10    3.29    1.17
  -6   6 -11    1.45    0.81
   6   6  11    1.51    0.86
  -6   6 -12    2.92    0.98
   6   6  12    1.42    0.77
  -6   6 -13    0.21    0.53
  -6   7  12    8.73    1.10
   6   7 -12   12.22    1.28
   6   7 -11    2.51    0.88
   6   7 -10    6.37    1.39
  -6   7  10    4.24    1.06
  -6   7  10    4.31    1.25
   6   7  -9    1.02    1.12
  -6   7   9    1.05    0.90
  -6   7   9    1.08    0.97
   6   7  -8   -0.11    0.93
  -6   7   8   -0.13    0.82
  -6   7   8    0.26    0.81
   6   7  -7   41.72    3.52
  -6   7   7   38.77    3.31
  -6   7   7   40.10    3.37
   6   7  -6  134.88    6.34
  -6   7   6  140.49    6.37
  -6   7   6  131.98    6.17
   6   7  -5   54.44    4.09
   6   7  -5   53.07    4.11
  -6   7   5   55.08    4.06
   6   7  -4    5.58    1.62
   6   7  -4    6.16    1.57
   6   7  -4    5.02    1.31
  -6   7   4    7.45    1.82
   6   7  -3    0.20    1.09
   6   7  -3    1.20    1.30
   6   7  -3    1.83    0.95
  -6   7   3   -0.52    1.02
  -6   7   3   -1.00    0.99
   6   7  -2   -0.98    1.11
  -6   7   2    0.71    1.05
   6   7  -2   -2.95    1.22
   6   7  -2    1.23    1.04
  -6   7   2    0.36    1.09
  -6   7   2   -0.61    1.18
   6   7  -1   14.79    2.31
  -6   7   1   19.26    2.52
   6   7  -1   15.37    2.34
   6   7  -1   14.95    2.15
  -6   7   1   20.71    2.72
  -6   7   1   18.30    2.43
   6   7   0   -0.14    1.05
  -6   7   0    0.74    1.02
   6   7   0    1.28    1.14
   6   7   0   -1.08    1.02
  -6   7   0   -0.28    0.99
  -6   7   0    0.40    1.06
  -6   7  -1    1.52    1.16
   6   7   1    3.85    1.29
  -6   7  -1    1.36    1.11
  -6   7  -1    3.24    1.41
  -6   7  -2    1.66    1.15
   6   7   2    2.36    1.32
   6   7   2    2.03    1.52
  -6   7  -2    3.27    1.28
  -6   7  -2    3.17    1.28
  -6   7  -3    0.70    0.91
   6   7   3    0.36    1.05
  -6   7  -3   -0.41    1.13
  -6   7  -3    1.78    1.16
  -6   7  -4    5.89    1.52
   6   7   4    7.45    1.67
   6   7   4   10.69    2.12
  -6   7  -4    8.45    1.72
  -6   7  -4    7.05    1.74
  -6   7  -5    0.94    0.96
   6   7   5    2.59    1.20
   6   7   5    1.54    1.15
  -6   7  -5    1.05    0.84
  -6   7  -5    0.36    1.01
  -6   7  -6   -0.64    0.90
   6   7   6   -0.85    1.19
   6   7   6    1.95    1.06
  -6   7  -6   -0.46    1.01
  -6   7  -7   -0.04    0.95
   6   7   7    1.11    1.12
   6   7   7    2.63    1.14
  -6   7  -8    0.79    0.94
   6   7   8   -0.05    0.88
  -6   7  -9    4.09    1.12
   6   7   9    1.85    0.94
  -6   7 -10    2.53    0.90
   6   7  10    2.05    0.90
  -6   7 -11    0.06    0.62
   6   7  11    1.27    0.79
   6   7  12   -0.30    0.44
  -6   7 -12    0.07    0.45
  -6   8  11   -0.45    0.44
   6   8 -10    0.39    0.76
  -6   8  10   -0.71    0.52
   6   8  -9    0.59    0.75
  -6   8   9    0.33    0.64
  -6   8   9    0.01    0.66
   6   8  -8    1.76    1.06
  -6   8   8    2.70    1.04
  -6   8   8    0.55    0.82
   6   8  -7    2.68    1.08
  -6   8   7    4.38    1.23
  -6   8   7    4.14    1.30
   6   8  -6    1.63    1.07
  -6   8   6    1.90    1.13
  -6   8   6    2.68    1.18
   6   8  -5   50.27    3.66
   6   8  -5   51.96    3.75
  -6   8   5   51.58    3.72
  -6   8   5   48.92    3.54
   6   8  -4    2.09    1.23
   6   8  -4    1.52    1.08
  -6   8   4    0.35    0.88
   6   8  -3   -0.17    1.01
   6   8  -3   -0.75    1.20
  -6   8   3   -1.12    1.12
  -6   8   3   -0.12    0.86
   6   8  -2   -0.28    0.96
   6   8  -2    0.33    0.97
   6   8  -2   -0.35    0.76
  -6   8   2   -0.18    0.84
  -6   8   2   -0.01    1.01
   6   8  -1    0.24    1.09
   6   8  -1   -1.34    1.03
   6   8  -1   -0.88    0.81
  -6   8   1    0.46    0.85
  -6   8   1    1.02    1.14
   6   8   0    2.25    1.34
  -6   8   0    4.69    1.37
   6   8   0    2.51    0.96
  -6   8   0    1.27    1.05
  -6   8   0    4.24    1.37
   6   8   1    2.23    1.08
  -6   8  -1    3.28    1.06
   6   8   1    4.49    1.38
  -6   8  -1    3.13    1.27
  -6   8  -1    4.61    1.53
   6   8   2    0.48    0.97
  -6   8  -2    0.34    0.87
   6   8   2   -0.01    0.90
   6   8   2    2.53    1.27
  -6   8  -2    0.02    0.80
  -6   8  -2    0.92    1.05
  -6   8  -3   11.51    1.78
   6   8   3   13.23    2.03
   6   8   3   12.49    2.19
  -6   8  -3   12.61    2.01
  -6   8  -4    4.13    1.18
   6   8   4    5.42    1.36
   6   8   4    4.81    1.43
  -6   8  -4    5.38    1.44
  -6   8  -5    0.23    0.80
   6   8   5    1.31    1.07
   6   8   5    2.43    1.30
  -6   8  -5   -0.92    1.00
  -6   8  -6    1.20    0.89
   6   8   6    1.17    0.89
   6   8   6    1.48    0.91
  -6   8  -6    1.77    1.11
  -6   8  -7   -0.46    0.76
   6   8   7    0.71    0.77
   6   8   7   -0.52    0.74
  -6   8  -7   -0.19    0.81
  -6   8  -8    1.23    0.66
  -6   8  -8    2.64    0.96
  -6   8  -9    3.16    0.78
   6   8   9    5.90    1.13
  -6   8  -9    4.48    1.07
   6   8  10    0.05    0.59
  -6   8 -10    0.27    0.54
  -6   9   9    1.04    0.51
   6   9  -9    1.52    0.62
  -6   9   9    0.44    0.51
   6   9  -8    0.74    0.61
  -6   9   8   -0.22    0.59
   6   9  -7    6.81    1.31
  -6   9   7    7.85    1.35
  -6   9   7    5.17    1.08
   6   9  -6   -0.92    0.85
  -6   9   6    0.73    0.73
  -6   9   6    1.02    0.74
   6   9  -5    0.55    0.85
  -6   9   5    1.17    0.96
  -6   9   5    1.32    0.88
   6   9  -4    1.47    1.13
   6   9  -4   -0.33    0.82
  -6   9   4    1.48    1.14
  -6   9   4    2.02    0.84
   6   9  -3   13.72    1.97
   6   9  -3   16.53    1.97
  -6   9   3   16.36    1.91
   6   9  -2    0.80    0.97
   6   9  -2    0.09    0.90
  -6   9   2    1.52    0.75
   6   9  -1    8.15    1.60
  -6   9   1    8.00    1.32
  -6   9   1    6.52    1.42
   6   9   0   -1.22    1.22
   6   9   0    0.25    0.53
  -6   9   0    0.12    0.88
   6   9   1    7.53    1.63
   6   9   1    7.99    1.29
  -6   9  -1    9.64    1.67
   6   9   2    4.75    1.34
   6   9   2    3.33    1.02
  -6   9  -2    2.48    1.14
   6   9   3   -0.89    1.07
   6   9   3    0.25    0.79
  -6   9  -3   -0.01    0.84
   6   9   4    4.11    1.36
   6   9   4    2.91    0.99
  -6   9  -4    1.33    0.90
   6   9   5   -1.55    0.81
  -6   9  -5    1.08    0.86
   6   9   6    0.28    0.72
  -6   9  -6    0.33    0.78
   6   9   7    0.12    0.59
  -6   9  -7    0.81    0.65
   6   9   8    0.85    0.66
  -6   9  -8    0.26    0.53
   6   9   9    0.24    0.44
  -6  10   6    0.65    0.63
   6  10  -5    0.79    0.53
  -6  10   5   -0.28    0.58
   6  10  -4    3.48    0.78
  -6  10   4    5.80    1.15
   6  10  -3    1.55    0.62
  -6  10   3    1.46    0.88
   6  10  -2    1.82    0.96
  -6  10   2    0.61    0.75
   6  10  -1   10.85    1.55
  -6  10   1   10.81    1.58
   6  10   0    0.37    0.88
  -6  10   0    0.06    0.66
   6  10   1    3.77    1.01
  -6  10  -1    3.63    1.02
   6  10   2   34.55    2.53
  -6  10  -2   35.04    2.46
   6  10   3    3.43    1.05
  -6  10  -3    5.06    1.14
   6  10   4   24.92    2.00
  -6  10  -4   24.99    1.98
   6  10   5    7.08    1.07
  -6  10  -5    5.23    0.96
   6  10   6   29.36    1.86
  -6  10  -6   25.92    1.74
   7   0 -13    0.75    0.50
   7   0 -13    0.65    0.62
   7   0 -12    1.54    0.94
   7   0 -12   -1.09    0.87
   7   0 -11    1.32    1.08
   7   0 -10   47.92    3.41
   7   0  -9    1.69    1.16
   7   0  -8    1.26    1.24
   7   0  -7    1.48    1.37
  -7   0   6    4.69    1.35
   7   0  -5    0.11    1.11
  -7   0   5   -0.25    0.81
   7   0  -4    5.66    1.59
  -7   0   4    4.61    1.45
   7   0  -3    5.24    1.67
  -7   0   2    3.07    1.48
   7   0  -2    1.31    1.00
  -7   0   1    1.51    1.28
   7   0  -1   -0.70    1.01
  -7   0   0    7.45    1.65
  -7   0   0   11.36    2.09
   7   0   0    9.10    1.94
  -7   0  -1   -1.19    1.16
  -7   0  -1    1.13    0.98
   7   0   1   -0.20    1.04
  -7   0  -2    3.57    1.41
  -7   0  -2    2.65    1.35
   7   0   2    2.15    1.22
  -7   0  -3   -0.30    1.03
  -7   0  -3    0.82    1.10
   7   0   3    2.06    1.12
  -7   0  -4    0.92    0.94
  -7   0  -4   -0.28    0.96
   7   0   4    0.24    0.87
  -7   0  -5    0.97    0.89
  -7   0  -5    0.40    0.96
   7   0   5   -1.75    1.07
  -7   0  -6    0.21    0.92
  -7   0  -6    0.72    0.92
   7   0   6   -1.59    0.91
  -7   0  -7    1.16    0.90
  -7   0  -7   -1.13    0.95
  -7   0  -8    9.71    1.79
  -7   0  -8    6.36    1.66
  -7   0  -9    1.37    0.81
  -7   0  -9   -1.46    1.03
  -7   0 -10    6.13    1.23
  -7   0 -10    6.34    1.41
  -7   0 -11    0.35    0.56
  -7   0 -11   -0.31    0.73
  -7   0 -12    1.04    0.66
  -7   0 -13    0.89    0.59
   7  -1 -13    0.68    0.51
   7   1 -13   -0.89    0.63
   7  -1 -13    0.07    0.50
   7   1 -12    1.12    0.58
   7   1 -12    3.31    1.13
   7  -1 -12    2.39    0.87
   7   1 -12    2.88    0.93
   7   1 -11    4.19    1.20
   7  -1 -11    3.10    1.16
   7   1 -10   15.23    2.10
   7  -1 -10   13.52    2.01
   7   1  -9    6.02    1.55
   7  -1  -9    8.97    1.72
   7   1  -8    6.96    1.69
   7  -1  -8    5.54    1.65
  -7   1   8    6.49    1.30
   7   1  -7    2.88    1.29
   7  -1  -7    0.66    1.08
  -7   1   7    1.94    1.05
   7   1  -6    4.86    1.60
   7   1  -6    4.45    1.51
  -7   1   6    6.38    1.60
   7   1  -5    0.81    1.21
  -7   1   5   -0.11    1.07
   7  -1  -4    2.42    1.36
   7   1  -4   -1.31    1.30
  -7   1   4    2.56    1.18
   7  -1  -3    1.46    1.04
   7   1  -3    1.52    1.31
  -7   1   2    6.90    1.79
   7  -1  -2    9.71    2.00
   7   1  -2    7.93    2.01
  -7  -1   1   39.24    3.57
  -7   1   1   38.62    3.75
   7  -1  -1   38.25    3.54
   7   1  -1   38.97    3.65
  -7  -1   0    2.14    1.05
  -7   1   0    0.77    1.09
  -7   1   0    2.83    1.36
   7  -1   0    2.58    1.36
   7   1   0    2.36    1.31
  -7  -1  -1    1.56    1.09
  -7   1  -1    1.54    1.11
  -7   1  -1    1.13    1.03
  -7  -1  -1    1.49    1.15
   7  -1   1    0.25    0.89
   7   1   1    1.97    1.30
  -7  -1  -2    4.09    1.87
  -7   1  -2    3.36    1.23
  -7   1  -2    4.56    1.49
  -7  -1  -2    1.17    0.99
   7  -1   2    2.56    1.04
   7   1   2    3.40    1.25
  -7   1  -3    0.98    1.19
  -7   1  -3   -0.32    0.88
  -7  -1  -3    1.06    1.11
   7  -1   3   -0.38    0.89
   7   1   3    0.96    1.21
  -7   1  -4    7.68    1.77
  -7   1  -4   11.68    2.12
  -7  -1  -4    9.88    1.90
   7  -1   4    9.97    1.76
   7   1   4    9.09    1.79
  -7   1  -5   11.77    2.06
  -7   1  -5    8.19    1.71
  -7  -1  -5   11.57    2.07
   7   1   5    9.33    1.83
  -7   1  -6   13.67    2.16
  -7   1  -6   10.67    1.93
  -7  -1  -6   10.86    1.99
   7   1   6   10.89    1.90
  -7   1  -7    6.48    1.64
  -7   1  -7    4.81    1.52
  -7  -1  -7    4.46    1.41
   7   1   7    6.24    1.34
  -7   1  -8    9.07    1.76
  -7   1  -8    8.39    1.80
  -7  -1  -8   12.18    2.05
   7   1   8    9.03    1.57
  -7   1  -9   27.24    2.72
  -7   1  -9   23.58    2.59
  -7  -1  -9   22.46    2.46
  -7   1 -10   12.19    1.77
  -7   1 -10   11.20    1.76
  -7  -1 -10   10.17    1.65
  -7   1 -11    1.64    0.78
  -7   1 -11    2.07    0.90
  -7  -1 -11    0.91    0.79
  -7   1 -12    1.16    0.59
  -7   1 -12    0.90    0.67
  -7  -1 -12   -0.57    0.64
  -7   1 -13   -1.01    0.52
  -7  -1 -13   -0.44    0.54
   7  -2 -13   13.29    1.38
   7  -2 -12    1.91    0.82
   7   2 -12    2.33    0.79
   7   2 -12    1.38    0.66
   7   2 -11    2.94    1.05
   7  -2 -11    0.17    0.84
   7   2 -11    1.29    0.84
   7   2 -10   46.20    3.25
   7  -2 -10   49.75    3.33
  -7   2  10   43.96    2.85
   7   2  -9   23.12    2.54
   7  -2  -9   21.16    2.41
  -7   2   9   24.68    2.43
   7   2  -8   72.23    4.37
   7  -2  -8   61.30    4.14
  -7   2   8   75.10    4.35
   7   2  -7    1.55    1.19
   7  -2  -7    0.98    1.20
  -7   2   7    0.32    0.86
   7   2  -6   -0.42    1.01
   7   2  -6   -0.29    1.07
  -7   2   6   -0.65    0.87
   7   2  -5   -0.44    1.06
  -7   2   5    2.92    1.38
   7   2  -4    0.04    1.02
  -7   2   4    2.07    1.37
  -7   2   3   24.23    2.99
   7  -2  -3   18.61    2.55
   7   2  -3   19.55    2.72
  -7   2   2    4.79    1.73
   7  -2  -2    3.27    1.29
   7   2  -2    5.32    1.59
  -7   2   1   -0.08    0.93
   7  -2  -1   -0.27    0.96
   7   2  -1    0.40    1.06
  -7   2   0    1.26    1.18
  -7  -2   0    2.92    1.19
   7  -2   0    1.99    0.87
   7   2   0    1.42    1.14
  -7   2  -1   -0.79    0.99
  -7   2  -1    0.93    0.89
  -7  -2  -1   -0.70    0.90
   7  -2   1   -0.18    0.91
   7   2   1    0.44    1.07
  -7   2  -2   -0.54    1.31
  -7   2  -2    0.90    1.04
  -7  -2  -2   -0.87    0.99
   7  -2   2    0.43    0.81
   7   2   2    1.17    1.25
  -7   2  -3   -0.86    1.20
  -7   2  -3    0.25    0.93
  -7  -2  -3    1.78    1.12
   7  -2   3    3.09    1.12
   7   2   3    0.66    1.05
  -7   2  -4   -0.74    1.08
  -7   2  -4    0.15    1.00
  -7  -2  -4    0.69    0.95
   7   2   4    0.82    0.95
  -7   2  -5    3.14    1.35
  -7   2  -5    1.11    1.12
  -7  -2  -5    1.73    1.07
   7   2   5    1.48    1.20
  -7   2  -6    1.82    1.17
  -7   2  -6    4.09    1.50
  -7  -2  -6    2.90    1.27
   7   2   6    1.98    1.06
  -7   2  -7   12.17    2.10
  -7   2  -7   10.28    1.92
  -7  -2  -7   10.92    1.86
   7   2   7    8.37    1.79
  -7   2  -8    3.74    1.39
  -7   2  -8    0.55    0.91
  -7  -2  -8    1.14    0.87
   7   2   8    3.14    1.13
  -7   2  -9    1.26    1.11
  -7   2  -9    1.51    1.06
  -7  -2  -9    0.61    0.92
   7   2   9    1.16    0.73
  -7   2 -10    3.33    1.14
  -7  -2 -10    2.51    0.98
  -7   2 -11    3.01    0.99
  -7   2 -11    4.31    1.09
  -7  -2 -11    1.58    0.78
  -7   2 -12    0.74    0.63
  -7   2 -12    0.32    0.52
  -7  -2 -12    1.54    0.68
  -7  -2 -13    0.63    0.51
   7  -3 -13    2.11    0.60
   7  -3 -12   -0.13    0.53
   7   3 -12   -0.58    0.59
   7   3 -11    1.55    0.84
   7  -3 -11    2.44    0.88
   7   3 -11    1.38    0.75
   7   3 -11    4.03    1.16
  -7   3  11    1.71    0.78
   7   3 -10    3.52    1.06
   7  -3 -10    3.24    0.99
   7   3 -10    3.88    1.03
  -7   3  10    3.17    1.04
   7   3  -9    3.89    1.26
   7  -3  -9    3.05    1.12
   7   3  -9    1.16    0.86
  -7   3   9    5.21    1.26
   7   3  -8    7.54    1.63
   7  -3  -8    5.96    1.53
  -7   3   8    6.35    1.47
   7   3  -7   36.83    3.16
   7  -3  -7   39.00    3.32
   7   3  -7   38.93    3.27
  -7   3   7   36.49    3.25
   7   3  -6   10.29    1.84
   7   3  -6    8.92    1.75
  -7   3   6    9.51    1.85
   7   3  -5   -1.16    1.02
   7   3  -5   -1.53    1.26
  -7   3   5    0.54    1.13
   7   3  -4    5.63    1.65
  -7   3   4    6.41    1.70
  -7   3   3   21.60    2.85
   7   3  -3   21.22    2.71
  -7   3   3   14.96    2.45
  -7   3   2    4.42    1.61
   7   3  -2    1.87    1.32
  -7   3   1    1.69    1.12
   7   3  -1    3.82    1.59
  -7   3   0    8.76    2.06
   7   3   0   12.54    2.15
  -7   3  -1   -0.40    1.24
   7  -3   1   -0.84    0.92
   7   3   1    0.05    1.12
  -7   3  -2   -0.58    1.10
  -7  -3  -2    1.23    1.25
   7   3   2    2.45    1.25
  -7   3  -3    0.84    1.25
  -7   3  -3    0.73    1.00
  -7  -3  -3    1.27    1.04
   7   3   3    0.13    1.03
  -7   3  -4   -0.39    1.12
  -7   3  -4   -0.57    1.10
  -7  -3  -4    0.18    0.79
   7   3   4   -0.44    1.12
  -7   3  -5    2.18    1.27
  -7   3  -5    2.49    1.19
  -7  -3  -5    3.32    1.12
   7   3   5    1.51    1.08
  -7   3  -6    1.12    1.24
  -7   3  -6    1.69    1.23
  -7  -3  -6    0.09    0.82
   7   3   6    0.93    1.05
  -7   3  -7    6.54    1.64
  -7   3  -7    4.76    1.38
  -7  -3  -7    8.40    1.64
   7   3   7    7.77    1.51
  -7   3  -8    0.98    1.04
  -7   3  -8    0.79    0.98
  -7  -3  -8    1.25    0.97
   7   3   8   -0.51    0.76
  -7   3  -9   -0.28    0.83
  -7   3  -9    0.16    0.72
  -7  -3  -9    0.05    0.76
   7   3   9    0.53    0.89
  -7   3 -10    1.23    0.89
  -7   3 -10    0.25    0.69
  -7  -3 -10   -0.63    0.73
   7   3  10    0.78    0.57
  -7   3 -11    0.35    0.72
  -7   3 -11    1.90    0.74
  -7  -3 -11    0.95    0.74
  -7   3 -12    0.33    0.51
  -7  -3 -12    0.16    0.61
   7   4 -12    2.09    0.72
   7   4 -11    1.74    0.80
   7  -4 -10    2.89    0.91
   7   4 -10    2.49    1.05
  -7   4  10    1.02    0.75
   7   4  -9    3.45    0.98
   7  -4  -9    1.67    0.94
  -7   4   9    1.88    1.09
   7   4  -8   -0.44    0.75
   7  -4  -8    0.94    0.82
  -7   4   8   -0.33    0.79
   7   4  -7    5.06    1.27
   7  -4  -7    5.05    1.37
  -7   4   7    3.48    1.22
   7   4  -6    0.18    0.98
   7  -4  -6    0.24    0.91
   7   4  -6    0.04    0.81
  -7   4   6   -0.46    1.00
   7   4  -5    1.94    1.08
   7   4  -5    1.64    0.97
  -7   4   5    1.19    1.10
   7   4  -4    0.93    0.95
   7   4  -4    0.29    0.88
  -7   4   4    0.65    1.11
   7   4  -3   13.39    2.07
   7   4  -3   12.04    2.07
  -7   4   3   12.19    2.15
  -7   4   2    3.12    1.44
   7   4  -2    3.21    1.48
  -7   4   2    2.66    1.48
  -7   4   1    0.25    1.17
   7   4  -1   -0.43    1.12
  -7   4   0    8.62    1.91
   7   4   0   10.18    1.94
  -7   4  -1    3.83    1.43
   7   4   1    3.14    1.50
  -7   4  -2   -0.45    1.00
   7   4   2    1.81    1.33
  -7   4  -3   -0.05    1.07
   7   4   3   -0.16    1.14
  -7   4  -4    0.15    1.09
  -7  -4  -4   -0.19    0.80
   7   4   4    0.75    1.18
  -7   4  -5    1.05    1.12
  -7  -4  -5    0.50    0.72
   7   4   5    0.01    1.09
  -7   4  -6    0.01    0.97
  -7  -4  -6   -1.45    0.94
   7   4   6    0.46    0.94
  -7   4  -7    2.93    1.21
  -7   4  -7    4.77    1.31
  -7  -4  -7    2.92    1.13
   7   4   7    4.82    1.45
  -7   4  -8    2.14    1.14
  -7   4  -8    3.81    1.15
  -7  -4  -8    1.50    0.77
   7   4   8    1.11    0.94
  -7   4  -9    2.28    1.04
  -7  -4  -9    2.02    0.93
   7   4   9    1.07    0.80
  -7   4 -10   -0.91    0.79
  -7  -4 -10    0.53    0.63
   7   4  10    0.41    0.63
  -7   4 -11   -0.66    0.68
  -7  -4 -11   -0.23    0.48
  -7   4 -12    0.90    0.56
   7   5 -11    0.36    0.57
   7   5 -10    1.21    0.86
  -7   5  10   -0.07    0.60
   7   5  -9    0.83    0.86
  -7   5   9    1.14    0.75
   7  -5  -8    4.33    0.96
   7   5  -8    2.78    1.17
  -7   5   8    3.46    1.16
   7  -5  -7   23.80    2.16
   7   5  -7   28.60    2.82
  -7   5   7   23.81    2.21
  -7   5   7   26.32    2.62
   7  -5  -6    2.56    1.06
   7   5  -6    4.47    1.46
   7   5  -6    3.05    1.22
  -7   5   6    1.30    0.93
  -7   5   6    1.54    1.20
   7  -5  -5   65.45    3.86
   7   5  -5   67.56    4.37
   7   5  -5   64.98    3.90
  -7   5   5   65.81    4.30
   7   5  -4    5.76    1.48
  -7   5   4    3.67    1.44
   7   5  -3    0.12    0.93
   7   5  -3   -0.46    0.86
  -7   5   3   -0.50    0.99
   7   5  -2    5.31    1.40
  -7   5   2    5.14    1.57
   7   5  -2    4.26    1.52
   7   5  -2    5.50    1.43
  -7   5   2    4.50    1.52
   7   5  -1    8.21    1.77
  -7   5   1    6.67    1.71
   7   5  -1    8.03    1.64
   7   5  -1    9.85    1.86
  -7   5   1    8.34    1.91
   7   5   0    7.66    1.60
  -7   5   0    5.67    1.68
   7   5   0    5.01    1.55
  -7   5   0    5.57    1.68
  -7   5  -1    4.13    1.41
   7   5   1    3.93    1.50
  -7   5  -2    9.80    2.01
   7   5   2    8.58    1.84
  -7   5  -3   14.38    2.24
   7   5   3   12.14    2.18
  -7   5  -4    3.04    1.27
   7   5   4    1.67    1.05
  -7   5  -5    9.95    1.89
   7   5   5   12.04    1.95
  -7   5  -6    3.04    1.22
   7   5   6    5.88    1.48
  -7   5  -7    0.60    0.97
   7   5   7   -1.04    0.82
  -7   5  -8    3.72    1.19
  -7  -5  -8    1.20    0.59
   7   5   8    3.04    1.11
  -7   5  -9    4.38    1.10
   7   5   9    4.16    1.05
  -7   5 -10    0.56    0.75
   7   5  10    0.08    0.52
  -7   5 -11    0.29    0.49
   7   6 -10   -0.13    0.58
   7   6  -9    1.31    0.78
  -7   6   9    1.39    0.75
   7   6  -8    1.43    0.90
  -7   6   8    0.26    0.65
  -7   6   8    1.44    0.89
   7   6  -7    3.21    1.06
  -7   6   7    1.74    0.73
  -7   6   7    1.45    0.97
   7   6  -6   15.91    2.07
  -7   6   6   13.68    1.80
  -7   6   6   14.54    1.96
   7   6  -5    1.30    1.07
   7   6  -5    1.17    0.77
  -7   6   5    0.34    0.82
  -7   6   5    0.83    0.99
   7   6  -4   26.27    2.64
   7   6  -4   25.83    2.38
  -7   6   4   22.77    2.51
   7   6  -3   33.27    2.89
   7   6  -3   31.17    2.84
   7   6  -3   27.51    2.53
  -7   6   3   29.94    2.95
   7   6  -2   13.24    1.94
   7   6  -2   12.87    1.92
   7   6  -2    8.62    1.65
  -7   6   2   12.01    1.94
   7   6  -1    4.75    1.32
  -7   6   1    3.91    1.48
   7   6  -1    4.71    1.36
   7   6  -1    6.66    1.57
  -7   6   1    3.20    1.27
   7   6   0   -0.40    1.05
  -7   6   0    0.73    0.99
   7   6   0    0.37    0.86
  -7   6   0    0.18    0.95
   7   6   1   13.04    1.91
  -7   6  -1   12.05    2.05
   7   6   1   14.22    2.10
  -7   6  -1   11.96    1.92
   7   6   2   -0.68    0.78
  -7   6  -2    0.69    0.94
   7   6   2    0.64    1.01
  -7   6  -2    0.51    0.89
   7   6   3    5.73    1.33
  -7   6  -3    5.20    1.45
   7   6   3    7.84    1.64
  -7   6  -3    5.73    1.37
   7   6   4    2.38    0.88
  -7   6  -4    3.26    1.31
   7   6   4    1.13    0.97
  -7   6  -4    3.18    1.16
   7   6   5    0.24    0.82
  -7   6  -5    1.15    0.97
   7   6   5   -0.43    0.87
  -7   6  -5    2.44    1.00
  -7   6  -6    1.21    1.04
   7   6   6    0.68    1.00
  -7   6  -6    1.90    0.79
  -7   6  -7   -0.22    0.68
   7   6   7    0.17    0.73
  -7   6  -7   -0.43    0.57
  -7   6  -8   -0.48    0.68
   7   6   8   -0.41    0.75
  -7   6  -9   -1.21    0.78
   7   6   9   -0.05    0.56
  -7   6 -10    1.43    0.65
   7   7  -9    2.01    0.64
   7   7  -8    4.96    1.02
  -7   7   8    4.67    0.93
  -7   7   7   -0.84    0.60
  -7   7   7    0.27    0.69
   7   7  -6    8.32    1.37
  -7   7   6    8.61    1.36
  -7   7   6    9.54    1.52
   7   7  -5    2.86    1.15
  -7   7   5    0.30    0.72
  -7   7   5    1.10    0.84
   7   7  -4    2.81    1.03
  -7   7   4    3.42    1.10
  -7   7   4    3.26    1.14
   7   7  -3    8.32    1.47
   7   7  -3    5.29    1.12
  -7   7   3    8.93    1.60
   7   7  -2   -0.09    0.81
   7   7  -2    0.29    0.67
  -7   7   2    0.46    0.76
   7   7  -1   -0.89    0.98
   7   7  -1   -0.84    0.77
  -7   7   1    1.10    0.94
   7   7   0   -0.38    0.86
   7   7   0    1.94    0.99
  -7   7   0   -0.82    0.81
   7   7   1    3.24    1.17
  -7   7  -1    5.50    1.35
   7   7   1    4.57    1.24
  -7   7  -1    2.81    1.02
   7   7   2    1.31    0.76
  -7   7  -2    0.59    0.79
   7   7   2    2.14    1.00
  -7   7  -2    1.62    0.97
   7   7   3   -0.76    0.85
  -7   7  -3    0.91    0.84
   7   7   3   -1.14    0.88
  -7   7  -3   -0.16    0.66
   7   7   4    5.16    1.20
  -7   7  -4    3.61    1.06
   7   7   4    3.81    1.13
  -7   7  -4    3.95    0.88
   7   7   5    1.60    0.64
  -7   7  -5    2.69    0.92
   7   7   5    1.69    0.90
  -7   7  -5    1.94    0.65
   7   7   6    0.76    0.53
  -7   7  -6   -0.75    0.63
   7   7   6    0.96    0.78
  -7   7  -7   -0.48    0.62
   7   7   7   -0.22    0.68
  -7   7  -8    0.49    0.52
   7   7   8    0.23    0.51
   7   8  -6    1.08    0.65
  -7   8   6    0.08    0.51
  -7   8   6    0.12    0.45
   7   8  -5   15.32    1.49
  -7   8   5   12.11    1.43
  -7   8   5   13.57    1.42
   7   8  -4    1.76    0.69
  -7   8   4    0.61    0.80
  -7   8   4   -0.80    0.56
   7   8  -3    0.67    0.55
  -7   8   3    0.45    0.65
  -7   8   3   -0.46    0.65
  -7   8   2    1.11    0.68
   7   8  -1    3.29    0.96
   7   8  -1    2.52    0.73
  -7   8   1    3.17    0.89
   7   8   0    2.18    0.89
   7   8   0   -0.08    0.59
  -7   8   0    1.73    0.74
   7   8   1    7.76    1.22
  -7   8  -1    5.33    0.95
   7   8   2    0.52    0.68
   7   8   2    0.95    0.57
   7   8   3    3.41    0.88
   7   8   3    2.23    0.81
   7   8   4    0.27    0.54
   7   8   4    1.92    0.77
   7   8   5    0.16    0.51
   7   8   6   -0.14    0.54
  -7   9   3    3.23    0.72
  -7   9   2    4.10    0.82
  -7   9   1    4.60    0.91
  -7   9   0    1.51    0.63
   8   0 -10    3.36    0.80
   8   0  -9    1.47    0.71
   8   0  -8   13.60    1.66
   8   0  -7    0.90    0.94
   8   0  -6    4.84    1.30
   8   0  -5   -0.91    0.87
  -8   0   4    1.00    0.64
  -8   0   3    0.66    0.81
   8   0  -2    3.46    1.35
  -8   0   2    2.72    1.06
   8   0  -1    1.67    1.11
   8   0   0    1.93    1.04
   8   0   1    0.16    0.83
  -8   0  -2   15.53    1.92
   8   0   2   16.17    2.11
  -8   0  -3    0.33    0.66
   8   0   3   -0.48    0.76
  -8   0  -4    8.96    1.36
  -8   0  -4    6.71    1.42
   8   0   4    5.35    1.14
  -8   0  -5    0.84    0.91
  -8   0  -6   15.19    1.81
  -8   0  -7    2.20    1.00
  -8   0  -8  114.42    4.25
  -8   0  -9    0.68    0.60
   8  -1 -10    2.81    0.69
   8   1  -9    6.63    1.11
   8  -1  -9    4.82    0.99
   8   1  -8    8.53    1.30
   8  -1  -8    7.58    1.33
   8   1  -7    1.02    0.72
   8  -1  -7    1.15    0.93
   8   1  -6    0.50    0.89
   8  -1  -6    0.09    0.76
  -8   1   6   -0.31    0.52
   8   1  -5   -0.03    0.86
   8  -1  -5    1.63    1.03
  -8   1   5    2.22    0.93
   8   1  -4   -0.16    0.93
  -8   1   4   -0.15    0.68
   8   1  -3    0.29    0.93
  -8   1   3    0.49    0.86
   8   1  -2   -0.96    0.95
  -8  -1   2    1.46    0.92
  -8   1   2    2.74    1.19
   8   1  -1    9.38    1.82
   8  -1   0    5.45    1.34
   8   1   0    6.91    1.60
  -8   1  -1    2.20    1.02
   8  -1   1    2.85    0.98
   8   1   1    1.75    1.06
  -8   1  -2   -0.74    0.92
   8  -1   2    0.56    0.79
   8   1   2    0.81    1.07
  -8   1  -3    3.06    1.05
   8  -1   3    4.02    0.96
   8   1   3    2.19    1.06
  -8   1  -4    1.53    0.92
  -8  -1  -4    2.39    0.97
   8   1   4    0.40    0.82
  -8   1  -5    2.18    0.97
  -8   1  -5    0.93    0.89
  -8  -1  -5   -0.14    0.84
   8   1   5    0.75    0.66
  -8   1  -6    1.75    0.84
  -8   1  -6    1.24    0.76
  -8  -1  -6   -0.13    0.64
   8   1   6   -0.48    0.50
  -8   1  -7    2.28    0.73
  -8   1  -7    1.06    0.79
  -8  -1  -7    1.14    0.73
  -8   1  -8   12.47    1.50
  -8  -1  -8    8.97    1.23
  -8  -1  -9    0.86    0.49
   8   2  -9    1.76    0.60
   8  -2  -9    2.58    0.77
   8   2  -8    1.55    0.71
   8  -2  -8    1.18    0.85
   8   2  -7    0.18    0.69
   8  -2  -7    0.76    0.82
  -8   2   7    1.53    0.65
   8   2  -6    2.49    0.96
   8  -2  -6    4.82    1.24
  -8   2   6    4.73    1.12
   8   2  -5    3.00    1.15
   8  -2  -5    3.25    1.14
  -8   2   5    2.47    0.92
   8   2  -4    1.33    1.00
   8   2  -4    1.21    0.96
  -8   2   4    2.60    1.04
   8   2  -3    2.38    1.05
   8   2  -3    0.01    0.82
  -8   2   3    0.01    0.80
   8   2  -2    5.19    1.46
  -8   2   2    4.23    1.31
   8   2  -1    2.85    1.30
  -8   2   1    2.29    1.10
   8   2   0    1.04    1.04
  -8   2  -1    1.28    0.93
   8   2   1   -3.47    1.25
  -8   2  -2    1.10    0.91
   8   2   2    0.88    1.05
  -8   2  -3   -0.61    0.78
   8   2   3    0.97    0.78
  -8   2  -4   -0.80    0.67
  -8  -2  -4    0.87    0.64
   8   2   4   -0.25    0.82
  -8   2  -5   -0.50    0.78
  -8  -2  -5   -0.08    0.68
   8   2   5    0.21    0.76
  -8   2  -6    1.05    0.70
  -8  -2  -6    2.45    0.94
   8   2   6    0.53    0.66
  -8   2  -7   -0.32    0.70
  -8  -2  -7    0.01    0.56
   8   2   7   -0.31    0.41
  -8   2  -8    0.79    0.56
  -8  -2  -8    1.18    0.72
  -8  -2  -9    0.98    0.53
   8   3  -9    7.12    1.01
   8  -3  -8   13.20    1.34
   8   3  -8   12.52    1.45
   8   3  -7   15.06    1.48
   8  -3  -7   20.72    1.84
  -8   3   7   19.19    1.70
   8  -3  -6   53.45    3.11
  -8   3   6   54.96    3.03
   8   3  -5    4.31    1.13
   8  -3  -5    5.70    1.28
  -8   3   5    6.91    1.31
   8   3  -4    5.96    1.22
   8  -3  -4   11.11    1.73
   8   3  -4    4.63    1.25
  -8   3   4   11.57    1.75
   8   3  -3    0.85    0.83
   8   3  -3    1.10    0.86
  -8   3   3    1.99    0.96
   8   3  -2    0.31    0.74
   8   3  -2    1.50    1.11
  -8   3   2    0.29    0.83
   8   3  -1    2.57    1.11
  -8   3   1    3.49    1.19
   8   3   0    2.09    1.05
  -8   3   0    3.52    1.23
  -8   3  -1    2.19    1.12
   8   3   1    2.03    1.15
  -8   3  -2    2.89    1.14
   8   3   2    2.61    1.22
  -8   3  -3    0.28    0.82
   8   3   3   -0.67    0.78
  -8   3  -4    0.89    0.73
   8   3   4   -0.37    0.75
  -8   3  -5    1.27    0.84
   8   3   5    1.11    0.76
  -8   3  -6    0.19    0.63
  -8  -3  -6    1.51    0.55
   8   3   6    1.18    0.67
  -8   3  -7   -0.51    0.66
  -8  -3  -7    1.01    0.54
   8   3   7    0.21    0.44
  -8   3  -8    0.87    0.58
   8   4  -8    7.04    1.05
   8   4  -7   11.55    1.39
  -8   4   7   13.79    1.37
   8  -4  -6    1.70    0.72
   8   4  -6    4.11    1.07
  -8   4   6    1.99    0.73
   8  -4  -5    7.82    1.26
   8   4  -5    7.56    1.31
  -8   4   5    8.07    1.30
   8  -4  -4    6.85    1.34
   8   4  -4    6.52    1.24
   8   4  -4    8.32    1.40
  -8   4   4    7.60    1.38
   8   4  -3    2.00    0.92
   8   4  -3    1.07    0.94
  -8   4   3    1.67    0.91
   8   4  -2    4.46    1.06
   8   4  -2    4.21    1.21
  -8   4   2    4.95    1.26
   8   4  -1    1.56    1.02
  -8   4   1    1.80    0.95
   8   4   0    2.86    1.14
  -8   4   0    2.62    0.99
  -8   4  -1    8.30    1.53
   8   4   1    6.74    1.46
  -8   4  -1    4.99    1.27
  -8   4  -2    8.66    1.53
   8   4   2    8.37    1.50
  -8   4  -2   10.40    1.59
  -8   4  -3    4.76    1.26
   8   4   3    2.48    1.14
  -8   4  -4    2.19    0.96
   8   4   4    3.62    0.93
  -8   4  -5    0.79    0.85
   8   4   5    2.31    0.84
  -8   4  -6    1.79    0.85
   8   4   6    0.43    0.63
  -8   4  -7    0.67    0.53
   8   4   7    0.77    0.49
   8   5  -6    2.84    0.72
  -8   5   6    3.13    0.75
   8   5  -5    2.07    0.70
  -8   5   5    1.12    0.74
   8   5  -4    0.45    0.56
  -8   5   4    0.06    0.66
   8  -5  -3   11.66    1.31
   8   5  -3   11.83    1.29
   8   5  -3    8.44    1.27
   8  -5  -2    1.09    0.73
   8   5  -2    2.15    0.85
  -8   5   2    0.46    0.73
   8   5  -1    2.05    0.96
  -8   5   1    2.96    1.01
   8   5   0    0.27    0.74
  -8   5   0    0.10    0.78
   8   5   1    0.12    0.76
  -8   5  -1    1.07    0.77
  -8   5  -2   -0.12    0.76
   8   5   2    0.14    0.76
  -8   5  -2    0.32    0.68
  -8   5  -3    0.19    0.65
   8   5   3   -0.48    0.69
  -8   5  -3    0.35    0.60
  -8   5  -4    2.10    0.81
   8   5   4    1.22    0.80
  -8   5  -4   -0.26    0.61
  -8   5  -5    0.25    0.53
   8   5   5    0.32    0.54
  -8   5  -5    1.36    0.70
  -8   5  -6    0.30    0.60
   8   5   6    0.01    0.42
  -8   6   4    0.07    0.48
  -8   6   3    0.80    0.67
   8   6  -2   10.25    1.16
  -8   6   2   18.92    1.68
   8   6  -1    3.54    0.82
  -8   6   1    4.75    0.96
   8   6   0   -0.16    0.57
  -8   6   0   -0.30    0.52
   8   6   1   -0.86    0.61
  -8   6  -1    0.95    0.55
   8   6   2    0.34    0.56
  -8   6  -2   -0.28    0.49
   8   6   3   -0.39    0.56
   8   6   4    0.87    0.55
   9  -1  -1    0.20    0.44
   9  -1   0    0.80    0.49
   0   0   0    0.00    0.00
TITL exp_1758Xa1 in P2(1)/c
REM P2(1)/c (#14 in standard setting)
CELL 1.54184   7.175527  11.585516  17.251465  90.0000  90.3595  90.0000
ZERR    6.00   0.000293   0.000333   0.000543   0.0000   0.0033   0.0000
LATT  1
SYMM -x, y+1/2,-z+1/2
SFAC C H N O
UNIT 66.00 60.00 6.00 6.00
TREF
HKLF 4
END
_computing_structure_solution     'SHELXT 2014/5 (Sheldrick, 2014)'
;
_shelx_hkl_checksum     51165
_shelx_res_file
;
    1758.res created by SHELXL-2014/7
TITL I
CELL 1.54184 7.175527 11.585516 17.251465 90 90.3595 90
ZERR 4 0.000293 0.000333 0.000543 0 0.0033 0
LATT 1
SYMM -X,0.5+Y,0.5-Z
SFAC C H N O
UNIT 68 48 16 12
L.S. 10
PLAN  20
BOND $H
LIST 4
fmap 2
acta
HTAB C3 N3_$1
EQIV $1  1-x,-1/2+y,3/2-z
HTAB C4 N1_$1
HTAB C13 O3_$2
EQIV $2  2-x,-1/2+y,1/2-z
HTAB C16 O1_$3
EQIV $3  x,1+y,z
HTAB
BOND $H
MORE -1
CONF
WGHT    0.082600    0.382500
FVAR       0.58766
O1    4    0.700530   -0.090815    0.547271    11.00000    0.10335    0.03620 =
         0.06396   -0.00635    0.02487   -0.00122
O2    4    0.928393    0.881086    0.330722    11.00000    0.10326    0.04149 =
         0.07080    0.00686    0.01694   -0.00561
O3    4    0.975509    0.763185    0.236732    11.00000    0.15078    0.06690 =
         0.05677    0.01507    0.04456    0.00011
N1    3    0.641292    0.243769    0.621055    11.00000    0.06383    0.03320 =
         0.04188   -0.00021    0.01634   -0.00138
N2    3    0.731179    0.102382    0.529224    11.00000    0.05581    0.03651 =
         0.04163   -0.00266    0.01056    0.00026
N3    3    0.518082    0.186375    0.738664    11.00000    0.08544    0.04144 =
         0.04850    0.00135    0.02224    0.00093
N4    3    0.934459    0.782907    0.303619    11.00000    0.07215    0.04759 =
         0.04855    0.01202    0.01200   -0.00357
C1    1    0.706224    0.213452    0.554494    11.00000    0.04992    0.03364 =
         0.04480   -0.00141    0.00754    0.00017
C2    1    0.683051    0.007299    0.572598    11.00000    0.05817    0.03565 =
         0.04760   -0.00104    0.00964   -0.00066
C3    1    0.552085   -0.047557    0.701168    11.00000    0.06825    0.03830 =
         0.05159    0.00479    0.00520   -0.00241
AFIX  43
H3    2    0.565452   -0.125350    0.689125    11.00000   -1.20000
AFIX   0
C4    1    0.477221   -0.014990    0.769667    11.00000    0.07555    0.04670 =
         0.04958    0.01231    0.01128   -0.00401
AFIX  43
H4    2    0.436222   -0.069793    0.805067    11.00000   -1.20000
AFIX   0
C5    1    0.463104    0.102100    0.785810    11.00000    0.08719    0.05036 =
         0.04596    0.00719    0.02245    0.00008
AFIX  43
H5    2    0.411442    0.123245    0.833033    11.00000   -1.20000
AFIX   0
C6    1    0.589805    0.154200    0.669777    11.00000    0.05623    0.03875 =
         0.04140    0.00256    0.00945    0.00053
C7    1    0.608823    0.037138    0.648970    11.00000    0.05171    0.03741 =
         0.04326    0.00139    0.00729   -0.00027
C8    1    0.764064    0.292445    0.492549    11.00000    0.04957    0.04220 =
         0.03682   -0.00221    0.01022   -0.00135
C9    1    0.836393    0.220740    0.426147    11.00000    0.06487    0.04812 =
         0.03886   -0.00255    0.01203   -0.00265
AFIX  23
H9A   2    0.967785    0.235602    0.417813    11.00000   -1.20000
H9B   2    0.768453    0.237864    0.378739    11.00000   -1.20000
AFIX   0
C10   1    0.805026    0.094924    0.450792    11.00000    0.06885    0.04368 =
         0.04547   -0.00530    0.01159   -0.00011
AFIX  23
H10A  2    0.716720    0.057164    0.416364    11.00000   -1.20000
H10B  2    0.921251    0.052180    0.450345    11.00000   -1.20000
AFIX   0
C11   1    0.747005    0.406954    0.500572    11.00000    0.05587    0.04087 =
         0.03900    0.00104    0.01244    0.00006
AFIX  43
H11   2    0.693902    0.430835    0.546921    11.00000   -1.20000
AFIX   0
C12   1    0.798967    0.500599    0.447697    11.00000    0.04975    0.04012 =
         0.03688    0.00117    0.00834   -0.00172
C13   1    0.890981    0.483298    0.377248    11.00000    0.06950    0.03778 =
         0.04346   -0.00260    0.01541    0.00053
AFIX  43
H13   2    0.923083    0.408929    0.362051    11.00000   -1.20000
AFIX   0
C14   1    0.934456    0.575926    0.330123    11.00000    0.06872    0.04633 =
         0.03355   -0.00132    0.01647   -0.00198
AFIX  43
H14   2    0.993755    0.564260    0.282987    11.00000   -1.20000
AFIX   0
C15   1    0.888607    0.685791    0.354042    11.00000    0.05576    0.04054 =
         0.04147    0.00739    0.00403   -0.00392
C16   1    0.801015    0.706636    0.423253    11.00000    0.06040    0.03773 =
         0.04405   -0.00193    0.00954    0.00164
AFIX  43
H16   2    0.773158    0.781647    0.438484    11.00000   -1.20000
AFIX   0
C17   1    0.755216    0.614040    0.469699    11.00000    0.05519    0.04378 =
         0.04063   -0.00060    0.01148    0.00193
AFIX  43
H17   2    0.694373    0.626985    0.516339    11.00000   -1.20000
AFIX   0
HKLF 4
REM  I
REM R1 =  0.0571 for    2194 Fo > 4sig(Fo)  and  0.0760 for all    2965 data
REM    217 parameters refined using      0 restraints
END
WGHT      0.0826      0.3825
REM Instructions for potential hydrogen bonds
HTAB C4 N1_$1
HTAB C16 O1_$3
REM Highest difference peak  0.307,  deepest hole -0.200,  1-sigma level  0.052
Q1    1   0.6551 -0.2452  0.5898  11.00000  0.05    0.31
Q2    1   0.8931  1.0108  0.3518  11.00000  0.05    0.29
Q3    1   0.7915 -0.0019  0.4503  11.00000  0.05    0.28
Q4    1   0.5462 -0.2488  0.6886  11.00000  0.05    0.27
Q5    1   0.8819  0.2281  0.3893  11.00000  0.05    0.25
Q6    1   0.7540  0.7446  0.4885  11.00000  0.05    0.25
Q7    1   0.8597  0.7143  0.3869  11.00000  0.05    0.25
Q8    1   0.7401  0.2551  0.5182  11.00000  0.05    0.25
Q9    1   0.6850  0.4913  0.5505  11.00000  0.05    0.24
Q10   1   0.9972  0.4983  0.2502  11.00000  0.05    0.23
Q11   1   0.6046  0.0871  0.6600  11.00000  0.05    0.22
Q12   1   0.5447  0.2606  0.7082  11.00000  0.05    0.22
Q13   1   1.0542  0.7569  0.1876  11.00000  0.05    0.21
Q14   1   0.4276  0.1771  0.8509  11.00000  0.05    0.20
Q15   1   1.0205  0.6950  0.2203  11.00000  0.05    0.19
Q16   1   0.5825 -0.0072  0.6563  11.00000  0.05    0.18
Q17   1   0.7859  0.4578  0.4730  11.00000  0.05    0.18
Q18   1   0.9572  0.3992  0.2681  11.00000  0.05    0.18
Q19   1   0.6713  0.2263  0.5919  11.00000  0.05    0.18
Q20   1   0.7122  0.1562  0.5407  11.00000  0.05    0.18
;
_shelx_res_checksum     5801
data_global
_journal_date_recd_electronic     2016-02-24
_journal_date_accepted     2016-03-01
_journal_name_full     'Acta Crystallographica, Section E'
_journal_year     2016
_journal_volume     72
_journal_issue      4
_journal_page_first     452
_journal_page_last     455
_journal_paper_category     GO
_journal_paper_doi     10.1107/S2056989016003583
_journal_coeditor_code     SU5283
_publ_contact_author_name     'Khamid U. Khodjaniyazov'
_publ_contact_author_address
;
S. Yunusov Institute of the Chemistry of Plant Substances,
Academy of Sciences of Uzbekistan, Mirzo Ulugbek Str. 77, Tashkent 100170,
Uzbekistan
;
_publ_contact_author_email     'hamidkhodjaniyazov@yandex.ru'
_publ_contact_author_fax     '+998712627063'
_publ_contact_author_phone     '+998712628906'
_publ_section_title
;\
Crystal structure of
(<i>E</i>)-9-(4-nitrobenzylidene)-8,9-dihydropyrido[2,3-<i>d</i>]pyrrolo[1,2-\
<i>a</i>]pyrimidin-5(7<i>H</i>)-one
;
loop_
    _publ_author_name
    _publ_author_footnote
    _publ_author_address
    'Khodjaniyazov, Khamid U.' .
;
S. Yunusov Institute of the Chemistry of Plant Substances,
Academy of Sciences of Uzbekistan,
Mirzo Ulugbek Str. 77,
Tashkent 100170,
Uzbekistan
;
    'Ashurov, Jamshid M.' .
;
A. S. Sadikov Institute of Bioorganic Chemistry,
Academy of Sciences of Uzbekistan,
Mirzo Ulugbek Str. 83,
Tashkent 100125,
Uzbekistan
;
_publ_section_synopsis
;
The title pyridopyrrolopyrimidine derivative is almost planar, with the benzene
ring of the 4-nitrobenzylidene substituent inclined to the mean plane of the
8,9-dihydropyrido[2,3-<i>d</i>]pyrrolo[1,2-<i>a</i>]pyrimidin-5(7<i>H</i>)-one
moiety by 6.8(1)\%.
;
