# Supplementary material for: Crystal structure of (E)-9-(4-nitro­benzyl­idene)-8,9-di­hydro­pyrido[2,3-d]pyrrolo­[1,2-a]pyrimidin-5(7H)-one
Source: Acta Crystallogr E Crystallogr Commun. 2016 Mar 4;72(Pt 4):452–5. doi: 10.1107/S2056989016003583 (PMC4910333; doi:10.1107/S2056989016003583)
Supplement: Supplementary file 2 [file e-72-00452-Isup2.hkl]

data_I                                                                          
_shelx_title ' I'                                                               
_shelx_refln_list_code          4                                               
_shelx_F_calc_maximum      148.93                                               
_exptl_crystal_F_000       664.00                                               
_reflns_d_resolution_high  0.7944                                               
                                                                                
loop_                                                                           
 _space_group_symop_operation_xyz                                               
 'x, y, z'                                                                      
 '-x, y+1/2, -z+1/2'                                                            
 '-x, -y, -z'                                                                   
 'x, -y-1/2, z-1/2'                                                             
                                                                                
_cell_length_a     7.1755                                                       
_cell_length_b    11.5855                                                       
_cell_length_c    17.2515                                                       
_cell_angle_alpha  90.000                                                       
_cell_angle_beta   90.360                                                       
_cell_angle_gamma  90.000                                                       
                                                                                
_shelx_F_squared_multiplier     1.000                                           
                                                                                
loop_                                                                           
 _refln_index_h                                                                 
 _refln_index_k                                                                 
 _refln_index_l                                                                 
 _refln_F_squared_calc                                                          
 _refln_F_squared_meas                                                          
 _refln_F_squared_sigma                                                         
 _refln_observed_status                                                         
   1   0   0          1.22          0.23         1.91 o                         
   2   0   0        671.94        668.36        28.75 o                         
   3   0   0         20.15         24.65         3.56 o                         
   4   0   0        848.28        801.18        45.61 o                         
   5   0   0        118.08        108.85        19.89 o                         
   6   0   0        198.30        188.31         7.49 o                         
   7   0   0         28.14         26.86         3.12 o                         
   8   0   0          1.26          5.59         3.01 o                         
   1   1   0       1694.34       1533.19        17.55 o                         
   2   1   0       4966.20       4755.39        59.87 o                         
   3   1   0       1695.08       1615.84        39.06 o                         
   4   1   0        457.42        451.51        26.48 o                         
   5   1   0        125.90        134.59        21.38 o                         
   6   1   0          3.81          4.39         1.37 o                         
   7   1   0          7.76          6.01         1.57 o                         
   8   1   0         21.16         17.77         2.97 o                         
   9   1   0          3.02          2.32         1.42 o                         
   0   2   0         92.72        120.49         6.29 o                         
   1   2   0       3577.10       3240.24        21.23 o                         
   2   2   0         24.07         29.76         2.83 o                         
   3   2   0         91.73         93.67         5.85 o                         
   4   2   0          0.65          1.02         3.05 o                         
   5   2   0         46.07         25.77         7.43 o                         
   6   2   0          9.79          6.72         1.65 o                         
   7   2   0          1.92          5.50         1.54 o                         
   8   2   0          3.16          3.01         3.01 o                         
   1   3   0        345.37        373.92         7.59 o                         
   2   3   0       1079.25        980.58        14.41 o                         
   3   3   0        112.87        107.34         6.27 o                         
   4   3   0         54.34         57.06         7.27 o                         
   5   3   0          0.00         -0.74         1.53 o                         
   6   3   0         34.46         34.61         3.15 o                         
   7   3   0         32.62         31.58         5.47 o                         
   8   3   0          5.63          7.96         2.31 o                         
   0   4   0       1262.35       1490.45        28.36 o                         
   1   4   0        170.30        154.66         4.37 o                         
   2   4   0        232.00        227.93         7.15 o                         
   3   4   0          2.06          3.86         2.20 o                         
   4   4   0        254.40        257.41        15.50 o                         
   5   4   0         28.81         28.32         2.70 o                         
   6   4   0        228.40        203.85        10.33 o                         
   7   4   0         24.11         27.37         3.94 o                         
   8   4   0          7.23          7.91         2.16 o                         
   1   5   0       1091.78       1179.05        19.99 o                         
   2   5   0          4.10          4.92         2.23 o                         
   3   5   0         51.12         59.47         4.98 o                         
   4   5   0         29.08         43.88        13.03 o                         
   5   5   0        150.97        160.40         6.20 o                         
   6   5   0          1.16         -0.63         2.37 o                         
   7   5   0         18.58         17.82         2.35 o                         
   8   5   0          1.28          0.54         1.55 o                         
   0   6   0       2179.46       2823.28        49.02 o                         
   1   6   0        517.67        531.47        15.53 o                         
   2   6   0        407.03        424.27        14.65 o                         
   3   6   0        710.05        766.48        31.28 o                         
   4   6   0        193.45        216.94         6.10 o                         
   5   6   0          0.48         -0.36         1.49 o                         
   6   6   0         13.66         15.87         2.08 o                         
   7   6   0          0.00          0.68         1.38 o                         
   8   6   0          0.33         -0.68         1.11 o                         
   1   7   0          1.53         -2.66         4.61 o                         
   2   7   0         29.45         45.22         6.14 o                         
   3   7   0        325.85        326.31        11.02 o                         
   4   7   0         34.31         32.03         2.31 o                         
   5   7   0         51.84         52.25         3.15 o                         
   6   7   0          0.25          0.38         1.23 o                         
   7   7   0          0.00          0.43         2.24 o                         
   0   8   0        407.70        489.89        42.13 o                         
   1   8   0         53.04         56.60        10.58 o                         
   2   8   0         56.90         53.02         3.99 o                         
   3   8   0        130.93        122.54         5.07 o                         
   4   8   0          0.02          1.48         1.47 o                         
   5   8   0          3.89          3.35         1.38 o                         
   6   8   0          6.47          8.44         1.68 o                         
   7   8   0          3.63          3.23         1.96 o                         
   1   9   0         76.02         81.32         3.17 o                         
   2   9   0         37.47         33.64         2.71 o                         
   3   9   0        376.59        341.61         8.52 o                         
   4   9   0         22.06         21.49         2.47 o                         
   5   9   0         86.31         88.22         4.01 o                         
   6   9   0          1.66         -0.30         1.23 o                         
   7   9   0          0.77          4.37         1.82 o                         
   0  10   0       1478.93       1668.69        24.44 o                         
   1  10   0         73.48         75.57         3.46 o                         
   2  10   0        685.90        703.76        12.08 o                         
   3  10   0        131.56        124.17         5.20 o                         
   4  10   0        276.20        282.34         8.03 o                         
   5  10   0         92.41         92.10         5.16 o                         
   6  10   0          0.61          0.56         1.53 o                         
   1  11   0          4.75          7.07         1.77 o                         
   2  11   0          0.34          0.70         1.52 o                         
   3  11   0         33.18         36.77         2.62 o                         
   4  11   0         13.40         13.03         1.52 o                         
   5  11   0          1.79         -1.41         1.43 o                         
   0  12   0          2.36          5.94         4.43 o                         
   1  12   0          9.90          7.73         2.51 o                         
   2  12   0          3.98          6.14         1.54 o                         
   3  12   0         19.19         18.93         1.77 o                         
   4  12   0          2.78          1.43         1.26 o                         
   1  13   0         33.12         34.55         3.21 o                         
   2  13   0          1.59          4.00         2.33 o                         
   3  13   0         14.48         16.97         2.60 o                         
   0  14   0          2.04          1.82         1.64 o                         
   1  14   0         40.78         62.89         4.07 o                         
   2  14   0         19.20         21.30         3.07 o                         
  -9   1   1          0.78          0.58         1.27 o                         
  -8   1   1         24.82         27.16         5.27 o                         
  -7   1   1        121.06        112.27         5.25 o                         
  -6   1   1         33.05         36.48         2.49 o                         
  -5   1   1         22.22         28.96         6.91 o                         
  -4   1   1         71.50         85.45        11.12 o                         
  -3   1   1        637.87        630.57        24.43 o                         
  -2   1   1         97.76        104.38         4.49 o                         
  -1   1   1       8352.53       7782.27        35.99 o                         
   0   1   1        565.37        572.63         7.58 o                         
   1   1   1         24.59         27.88         2.50 o                         
   2   1   1        478.12        440.84        12.02 o                         
   3   1   1       1907.07       1828.89        42.49 o                         
   4   1   1         43.16         43.34         6.02 o                         
   5   1   1         62.57         66.01        11.25 o                         
   6   1   1         33.30         32.95         2.35 o                         
   7   1   1          3.12          3.66         1.27 o                         
   8   1   1          4.76          6.61         1.70 o                         
  -8   2   1          7.18          7.37         2.43 o                         
  -7   2   1          0.46          0.01         1.64 o                         
  -6   2   1          1.88          0.78         1.45 o                         
  -5   2   1          3.83         -0.57         3.98 o                         
  -4   2   1        209.32        199.94        13.17 o                         
  -3   2   1          1.80          4.88         3.06 o                         
  -2   2   1       1991.98       1938.73        17.89 o                         
  -1   2   1        140.98        109.35         3.64 o                         
   0   2   1       1697.02       1622.34        25.59 o                         
   1   2   1       4291.06       4819.85        31.24 o                         
   2   2   1       1034.73        999.78        16.46 o                         
   3   2   1         87.83         84.16         5.38 o                         
   4   2   1        200.99        214.75        13.88 o                         
   5   2   1          0.17         -8.38        10.21 o                         
   6   2   1         20.72         19.64         2.10 o                         
   7   2   1          0.15         -0.17         1.22 o                         
   8   2   1          1.61         -2.16         6.88 o                         
  -8   3   1          8.59          8.73         2.35 o                         
  -7   3   1          9.49          7.44         3.08 o                         
  -6   3   1         53.72         47.74         4.17 o                         
  -5   3   1          1.34          2.24         1.37 o                         
  -4   3   1         82.61         76.15         8.51 o                         
  -3   3   1         24.99         31.47         5.24 o                         
  -2   3   1       1003.98        907.81        13.72 o                         
  -1   3   1        832.49        809.66        10.05 o                         
   0   3   1        147.51        139.99         4.81 o                         
   1   3   1         52.40         59.88         3.27 o                         
   2   3   1         78.86         72.81         5.06 o                         
   3   3   1        344.93        339.93        11.15 o                         
   4   3   1        259.34        261.24        14.99 o                         
   5   3   1          0.47          1.76         2.16 o                         
   6   3   1         10.17         10.47         1.80 o                         
   7   3   1          0.11         -1.24         1.79 o                         
   8   3   1          9.07          6.11         2.32 o                         
  -8   4   1          4.89          4.88         2.01 o                         
  -7   4   1          1.01         -0.28         2.34 o                         
  -6   4   1         93.65         98.18         5.78 o                         
  -5   4   1        130.51        129.06         5.83 o                         
  -4   4   1        400.53        419.27        19.83 o                         
  -3   4   1         62.96         60.99         6.82 o                         
  -2   4   1       1006.57       1071.89        15.23 o                         
  -1   4   1          2.22          1.55         1.08 o                         
   0   4   1       2210.79       2047.79        21.06 o                         
   1   4   1       1541.38       1944.89        15.55 o                         
   2   4   1       1215.41       1187.53        18.04 o                         
   3   4   1          5.29         10.74         2.55 o                         
   4   4   1        220.57        255.45        15.25 o                         
   5   4   1         10.05          9.78         1.93 o                         
   6   4   1         60.74         47.83         4.32 o                         
   7   4   1         13.69         10.12         3.00 o                         
   8   4   1         19.33         19.55         2.35 o                         
  -8   5   1          7.41          7.22         2.01 o                         
  -7   5   1         26.07         23.98         2.29 o                         
  -6   5   1         23.35         20.85         3.04 o                         
  -5   5   1          4.05          2.34         1.66 o                         
  -4   5   1         43.69         40.38         6.71 o                         
  -3   5   1        130.44        142.36         9.20 o                         
  -2   5   1        424.91        444.01        10.36 o                         
  -1   5   1       1663.79       1688.92        21.52 o                         
   0   5   1        610.21        653.53        20.11 o                         
   1   5   1          1.04          2.91         1.72 o                         
   2   5   1        234.83        258.27         8.26 o                         
   3   5   1        734.74        779.07        19.65 o                         
   4   5   1        130.18        114.58        11.14 o                         
   5   5   1        110.11        116.65         6.30 o                         
   6   5   1          3.65          4.16         2.11 o                         
   7   5   1         13.25         11.68         2.97 o                         
   8   5   1          3.20          1.71         1.57 o                         
  -8   6   1         16.21         11.98         1.81 o                         
  -7   6   1          9.54         13.68         1.80 o                         
  -6   6   1          0.04         -1.04         1.27 o                         
  -5   6   1        130.89        124.24         5.71 o                         
  -4   6   1         28.84         30.54         2.61 o                         
  -3   6   1        669.25        786.75        30.64 o                         
  -2   6   1         22.63         24.60         3.48 o                         
  -1   6   1         82.72         66.81         5.33 o                         
   0   6   1         61.74         81.08         7.83 o                         
   1   6   1         20.40         23.49         4.78 o                         
   2   6   1         62.18         71.76         6.39 o                         
   3   6   1         23.46         23.16         4.33 o                         
   4   6   1         38.22         38.24         3.01 o                         
   5   6   1        121.53        126.87         5.85 o                         
   6   6   1          0.88          1.27         1.87 o                         
   7   6   1         37.76         37.19         2.88 o                         
   8   6   1          0.55          0.27         2.62 o                         
  -7   7   1          0.61         -0.71         1.76 o                         
  -6   7   1         47.07         49.87         2.84 o                         
  -5   7   1         36.59         34.36         2.62 o                         
  -4   7   1         10.53          8.23         1.89 o                         
  -3   7   1          1.44          1.48         1.77 o                         
  -2   7   1         19.53         23.09         6.21 o                         
  -1   7   1          9.47          4.05         5.15 o                         
   0   7   1        182.91        197.11        12.99 o                         
   1   7   1          1.03          6.59         4.05 o                         
   2   7   1        146.76        153.88        14.92 o                         
   3   7   1         22.67         16.48         5.47 o                         
   4   7   1          0.40          3.95         1.67 o                         
   5   7   1          0.04         -0.01         1.63 o                         
   6   7   1          4.24          6.97         1.78 o                         
   7   7   1         12.70         11.78         1.70 o                         
  -7   8   1         10.35          8.56         1.41 o                         
  -6   8   1          1.20         -0.41         1.24 o                         
  -5   8   1        127.48        125.57         4.51 o                         
  -4   8   1         20.51         21.45         2.43 o                         
  -3   8   1         10.14          8.93         1.87 o                         
  -2   8   1        898.08        912.53        15.67 o                         
  -1   8   1         48.29         68.51        11.79 o                         
   0   8   1         22.06         10.98         6.07 o                         
   1   8   1         19.43         15.71         6.93 o                         
   2   8   1          3.12          6.35         1.88 o                         
   3   8   1         13.70         14.74         2.12 o                         
   4   8   1        246.94        247.33         6.46 o                         
   5   8   1         23.06         25.99         2.49 o                         
   6   8   1         12.36         10.01         1.59 o                         
   7   8   1         25.11         18.73         3.52 o                         
  -7   9   1         21.05         13.32         2.64 o                         
  -6   9   1         24.38         22.03         2.40 o                         
  -5   9   1          8.05         11.15         1.89 o                         
  -4   9   1         63.18         56.19         3.66 o                         
  -3   9   1       1214.58       1210.90        15.98 o                         
  -2   9   1          2.90          0.11         1.88 o                         
  -1   9   1         67.81         61.75         3.22 o                         
   0   9   1         47.47         52.27         3.22 o                         
   1   9   1          1.36          0.74         1.16 o                         
   2   9   1         35.07         36.44         2.76 o                         
   3   9   1         93.50         81.63         4.29 o                         
   4   9   1          0.32          4.92         1.52 o                         
   5   9   1        342.12        372.80        15.96 o                         
   6   9   1         25.27         24.29         2.51 o                         
  -6  10   1         31.84         31.36         3.20 o                         
  -5  10   1         23.95         25.68         2.90 o                         
  -4  10   1         58.86         53.16         3.08 o                         
  -3  10   1          0.04          0.32         1.64 o                         
  -2  10   1         77.42         86.03         4.53 o                         
  -1  10   1        979.55        962.03        14.17 o                         
   0  10   1        288.35        277.78         7.53 o                         
   1  10   1         64.23         77.61         3.55 o                         
   2  10   1        231.43        235.11         7.41 o                         
   3  10   1        540.22        527.45        11.74 o                         
   4  10   1         44.97         50.58         3.29 o                         
   5  10   1          0.98          4.31         2.29 o                         
   6  10   1         11.72         10.72         2.08 o                         
  -5  11   1          5.05          5.70         1.58 o                         
  -4  11   1         23.92         19.35         1.72 o                         
  -3  11   1         26.54         25.60         2.07 o                         
  -2  11   1        357.46        377.24         8.66 o                         
  -1  11   1         60.68         60.11         3.73 o                         
   0  11   1         48.14         47.07         3.83 o                         
   1  11   1          0.03         -1.35         1.44 o                         
   2  11   1         51.75         53.48         3.91 o                         
   3  11   1         26.30         25.03         2.44 o                         
   4  11   1        146.61        153.98         5.05 o                         
   5  11   1          5.26          4.68         1.55 o                         
  -4  12   1          0.20          1.37         1.18 o                         
  -3  12   1         56.39         61.03         2.83 o                         
  -2  12   1          4.51          1.75         2.02 o                         
  -1  12   1          6.65          7.42         2.07 o                         
   0  12   1          1.16          6.41         2.94 o                         
   1  12   1         13.44         15.78         3.39 o                         
   2  12   1          5.87          5.25         1.56 o                         
   3  12   1          0.00          1.75         1.28 o                         
   4  12   1          6.08          6.21         1.38 o                         
  -3  13   1          1.99          3.95         1.96 o                         
  -2  13   1         22.08         15.99         2.92 o                         
  -1  13   1          7.47          9.85         2.07 o                         
   0  13   1         12.66         13.23         2.96 o                         
   1  13   1          1.57          1.29         1.67 o                         
   2  13   1         19.32         24.67         3.39 o                         
   3  13   1          2.55         -0.38         1.54 o                         
  -2  14   1          3.18          2.60         1.52 o                         
  -1  14   1          1.20          1.72         3.27 o                         
   0  14   1          8.51          8.60         1.33 o                         
   1  14   1          0.71          2.16         1.61 o                         
   2  14   1          1.70         -1.26         1.30 o                         
  -8   0   2         14.63          8.82         2.41 o                         
  -7   0   2          6.57          5.85         2.55 o                         
  -6   0   2         37.90         35.62         4.11 o                         
  -5   0   2        152.98        142.61        22.70 o                         
  -4   0   2        542.16        561.62        38.40 o                         
  -3   0   2        582.87        529.36        31.97 o                         
  -2   0   2       3459.83       3210.64        63.24 o                         
  -1   0   2       1922.53       1711.24        15.41 o                         
   0   0   2        684.48        643.57        11.05 o                         
   1   0   2         72.43         72.51         6.86 o                         
   3   0   2         37.42         42.65        11.41 o                         
   4   0   2        400.23        437.48        35.10 o                         
   5   0   2          0.04          6.60         7.30 o                         
   6   0   2        103.61         99.62         5.53 o                         
   7   0   2          8.97          7.98         2.21 o                         
   8   0   2         44.66         45.83         4.11 o                         
  -8   1   2          3.14          2.80         2.86 o                         
  -7   1   2         26.01         23.89         3.22 o                         
  -6   1   2         74.02         78.30         3.49 o                         
  -5   1   2         80.94         86.15        13.05 o                         
  -4   1   2         24.07         16.03         5.38 o                         
  -3   1   2        781.30        681.54        35.76 o                         
  -2   1   2       1959.28       1771.10        40.66 o                         
  -1   1   2       4427.03       4022.47        30.50 o                         
   0   1   2       8229.01       7552.94        34.74 o                         
   1   1   2       2528.26       2309.95        22.89 o                         
   2   1   2       1092.44       1258.91        24.02 o                         
   3   1   2        215.19        238.93         9.32 o                         
   4   1   2        879.91        878.52        49.91 o                         
   5   1   2        266.44        273.72        23.37 o                         
   6   1   2         51.19         46.36         2.73 o                         
   7   1   2         11.80          8.68         1.45 o                         
   8   1   2          0.15          0.58         1.51 o                         
  -8   2   2          7.09         13.63         2.82 o                         
  -7   2   2         15.82         12.73         2.51 o                         
  -6   2   2         12.76         12.25         2.45 o                         
  -5   2   2         29.70          7.76         9.30 o                         
  -4   2   2        175.35        153.63        11.97 o                         
  -3   2   2        691.55        631.98        24.89 o                         
  -2   2   2         10.38         12.16         2.14 o                         
  -1   2   2        971.86        904.96        11.78 o                         
   0   2   2        547.39        519.32        10.11 o                         
   1   2   2       3430.18       3032.03        29.19 o                         
   2   2   2         10.60         14.99         2.62 o                         
   3   2   2        505.87        546.77        19.86 o                         
   4   2   2         50.90         55.45         7.23 o                         
   5   2   2          0.08        -10.00        16.22 o                         
   6   2   2          4.60          6.33         1.57 o                         
   7   2   2          0.01          0.63         1.34 o                         
   8   2   2          0.11          2.89         1.99 o                         
  -8   3   2          0.02          1.78         1.43 o                         
  -7   3   2          7.72          8.74         3.69 o                         
  -6   3   2         73.34         61.70         4.67 o                         
  -5   3   2        138.25        135.81         6.06 o                         
  -4   3   2        173.13        173.02        12.76 o                         
  -3   3   2          6.70         10.02         3.87 o                         
  -2   3   2        393.43        406.16        10.10 o                         
  -1   3   2       1004.17        964.11        11.27 o                         
   0   3   2        605.44        543.63        10.08 o                         
   1   3   2       1098.62       1070.13        14.14 o                         
   2   3   2        203.87        248.89         9.34 o                         
   3   3   2          4.43          5.63         2.17 o                         
   4   3   2        323.98        322.94        16.70 o                         
   5   3   2          9.62         13.26         2.19 o                         
   6   3   2         11.30          6.52         1.75 o                         
   7   3   2          0.01          2.79         2.25 o                         
   8   3   2          6.46          7.98         2.41 o                         
  -8   4   2         13.65         13.15         1.95 o                         
  -7   4   2          5.46          8.68         2.45 o                         
  -6   4   2          4.04          0.09         1.82 o                         
  -5   4   2         60.62         57.22         3.49 o                         
  -4   4   2       1464.26       1535.82        38.34 o                         
  -3   4   2        496.21        466.29        18.25 o                         
  -2   4   2        722.20        748.59        13.81 o                         
  -1   4   2         39.91         25.08         2.01 o                         
   0   4   2        647.33        653.83        14.97 o                         
   1   4   2         27.69         23.40         1.79 o                         
   2   4   2        413.65        595.64        13.79 o                         
   3   4   2         16.05         15.99         3.15 o                         
   4   4   2          3.36          5.30         2.77 o                         
   5   4   2          2.42          2.82         1.68 o                         
   6   4   2         59.71         62.43         4.74 o                         
   7   4   2          0.17          1.51         3.27 o                         
   8   4   2         30.19         26.60         2.57 o                         
  -8   5   2          1.43          3.44         1.28 o                         
  -7   5   2         14.35         14.49         1.92 o                         
  -6   5   2         13.16         13.06         3.42 o                         
  -5   5   2        123.76        123.87         8.09 o                         
  -4   5   2         17.44          7.16         9.96 o                         
  -3   5   2        581.72        644.37        19.97 o                         
  -2   5   2         21.70         26.13         3.59 o                         
  -1   5   2          9.73          5.63         2.00 o                         
   0   5   2         41.96         29.90         2.96 o                         
   1   5   2       1470.84       1449.89        26.46 o                         
   2   5   2         66.94         67.30         6.26 o                         
   3   5   2        176.11        207.20        10.35 o                         
   4   5   2         12.54         14.13         4.33 o                         
   5   5   2         24.37         32.20         4.72 o                         
   6   5   2         12.50         14.11         2.36 o                         
   7   5   2         28.92         26.57         3.93 o                         
   8   5   2          0.00          0.35         1.22 o                         
  -8   6   2         52.62         41.43        12.55 o                         
  -7   6   2         36.28         34.04         2.68 o                         
  -6   6   2          0.12         -0.78         1.24 o                         
  -5   6   2          0.26          3.39         1.57 o                         
  -4   6   2         51.03         62.40         3.50 o                         
  -3   6   2         18.12         12.00         3.76 o                         
  -2   6   2        548.35        604.63        17.72 o                         
  -1   6   2       1622.75       1746.67        36.66 o                         
   0   6   2        605.09        667.60        22.00 o                         
   1   6   2        389.37        359.49        17.02 o                         
   2   6   2        861.45       1002.60        29.41 o                         
   3   6   2        111.85        103.96         9.12 o                         
   4   6   2        138.86        148.87         5.65 o                         
   5   6   2        109.26        100.26         5.98 o                         
   6   6   2         39.37         41.36         3.43 o                         
   7   6   2          0.07          0.69         1.29 o                         
   8   6   2          1.74          0.03         1.07 o                         
  -7   7   2          1.04          0.66         1.24 o                         
  -6   7   2          0.04         -0.87         1.48 o                         
  -5   7   2          3.39          2.69         1.24 o                         
  -4   7   2         15.67         15.78         1.81 o                         
  -3   7   2        197.42        183.77         6.30 o                         
  -2   7   2         40.93         43.92         7.18 o                         
  -1   7   2        372.86        379.81        18.76 o                         
   0   7   2         29.21         27.01         5.37 o                         
   1   7   2          2.95          1.08         3.39 o                         
   2   7   2          6.82         12.80         6.40 o                         
   3   7   2          0.00          2.16         1.95 o                         
   4   7   2         31.67         30.13         2.88 o                         
   5   7   2         97.65        100.19         5.21 o                         
   6   7   2          7.21          7.22         1.68 o                         
   7   7   2          5.47          3.94         1.25 o                         
  -7   8   2          1.00          3.21         1.97 o                         
  -6   8   2          0.00         -0.33         1.16 o                         
  -5   8   2         14.49         10.69         1.72 o                         
  -4   8   2         18.79         18.35         2.23 o                         
  -3   8   2         50.39         46.18         3.22 o                         
  -2   8   2          1.62          5.27         1.88 o                         
  -1   8   2        248.41        202.96        19.40 o                         
   0   8   2         61.35         67.03        11.45 o                         
   1   8   2         26.66         20.70         8.22 o                         
   2   8   2        214.12        289.45         8.84 o                         
   3   8   2          9.03          6.78         4.05 o                         
   4   8   2         43.72         42.15         3.41 o                         
   5   8   2         31.03         31.06         3.96 o                         
   6   8   2          0.35          1.74         1.12 o                         
   7   8   2          0.00          2.18         1.26 o                         
  -7   9   2         11.68         11.87         2.37 o                         
  -6   9   2          1.92          2.46         1.43 o                         
  -5   9   2          3.22          2.41         1.66 o                         
  -4   9   2          0.05          1.04         1.31 o                         
  -3   9   2        236.65        249.35         6.64 o                         
  -2   9   2         42.80         44.33         3.20 o                         
  -1   9   2        756.76        671.62        11.05 o                         
   0   9   2         10.79          8.86         1.93 o                         
   1   9   2         83.86         84.53         3.29 o                         
   2   9   2          0.89          2.87         1.68 o                         
   3   9   2         24.23         27.25         2.66 o                         
   4   9   2         26.04         27.33         2.63 o                         
   5   9   2        132.70        129.17         6.26 o                         
   6   9   2          7.94         10.16         1.91 o                         
  -6  10   2          5.69          3.30         1.75 o                         
  -5  10   2         12.81         15.51         2.46 o                         
  -4  10   2          0.22          0.16         1.40 o                         
  -3  10   2        331.32        314.33         9.83 o                         
  -2  10   2        450.22        416.37         8.60 o                         
  -1  10   2        193.82        180.27         6.25 o                         
   0  10   2        853.93        820.08        13.26 o                         
   1  10   2         94.02         95.72         3.66 o                         
   2  10   2       1083.70       1255.00        34.70 o                         
   3  10   2         51.33         53.67         3.52 o                         
   4  10   2        291.67        303.06        11.08 o                         
   5  10   2         43.06         44.48         3.77 o                         
   6  10   2        100.95        100.78         5.11 o                         
  -5  11   2          0.06          1.28         1.17 o                         
  -4  11   2         86.94         78.25         3.29 o                         
  -3  11   2          1.00         -0.15         1.12 o                         
  -2  11   2         30.74         31.76         2.86 o                         
  -1  11   2        115.59        112.50         5.63 o                         
   0  11   2          8.09          5.92         2.15 o                         
   1  11   2         10.54         10.53         1.95 o                         
   2  11   2          9.37          9.45         2.04 o                         
   3  11   2          2.84          3.29         1.75 o                         
   4  11   2          5.03          8.41         3.14 o                         
   5  11   2          6.09          4.79         2.56 o                         
  -4  12   2         23.88         24.10         2.32 o                         
  -3  12   2          7.05          5.20         1.52 o                         
  -2  12   2          0.81          1.64         1.67 o                         
  -1  12   2         37.57         36.60         3.20 o                         
   0  12   2          9.06         12.85         2.78 o                         
   1  12   2         17.47         18.24         2.70 o                         
   2  12   2          1.04         -0.88         1.59 o                         
   3  12   2          1.40          2.38         1.34 o                         
   4  12   2          0.71          1.38         1.35 o                         
  -3  13   2          1.78          6.09         1.98 o                         
  -2  13   2          8.11          8.97         2.36 o                         
  -1  13   2         37.68         43.03         3.51 o                         
   0  13   2          7.93          7.58         2.37 o                         
   1  13   2         32.46         38.20         3.28 o                         
   2  13   2          0.39          2.38         1.54 o                         
   3  13   2         20.37         18.72         1.98 o                         
  -2  14   2          0.00         -1.67         1.67 o                         
  -1  14   2          0.05          2.62         1.67 o                         
   0  14   2         27.49         31.14         2.50 o                         
   1  14   2         37.95         52.94         3.70 o                         
   2  14   2          0.77          1.52         1.39 o                         
  -8   1   3          0.14          1.14         1.83 o                         
  -7   1   3          3.29          4.30         2.36 o                         
  -6   1   3        178.41        164.49         6.00 o                         
  -5   1   3        560.68        532.49        30.89 o                         
  -4   1   3        183.28        181.05        15.98 o                         
  -3   1   3         87.96         70.35         8.81 o                         
  -2   1   3        203.80        215.66         7.76 o                         
  -1   1   3       1769.92       1653.44        19.64 o                         
   0   1   3         90.40         90.89         4.07 o                         
   1   1   3       8734.93       7995.82        80.40 o                         
   2   1   3         46.99         52.67         3.68 o                         
   3   1   3         54.67         61.90         5.36 o                         
   4   1   3        102.90         91.46        12.57 o                         
   5   1   3        243.63        231.73        21.34 o                         
   6   1   3         12.99         14.25         1.79 o                         
   7   1   3          1.32          1.07         1.33 o                         
   8   1   3         10.26          9.36         1.71 o                         
  -8   2   3          0.53          1.94         2.07 o                         
  -7   2   3         60.69         60.13         4.67 o                         
  -6   2   3         18.93         13.01         2.81 o                         
  -5   2   3          6.10          2.02         2.91 o                         
  -4   2   3          0.18         -4.31         5.76 o                         
  -3   2   3        101.75         89.63         9.89 o                         
  -2   2   3       1111.05       1105.89        26.77 o                         
  -1   2   3          7.30         10.41         2.08 o                         
   0   2   3       3997.30       3758.97        32.91 o                         
   1   2   3          2.08          0.33         2.89 o                         
   2   2   3        636.52        627.67        15.66 o                         
   3   2   3        830.39       1153.75        28.33 o                         
   4   2   3        167.12        166.38        16.13 o                         
   5   2   3         27.33         30.58         2.82 o                         
   6   2   3          8.01          8.83         1.96 o                         
   7   2   3          0.34          2.82         1.68 o                         
   8   2   3          1.09          0.52         2.29 o                         
  -8   3   3          6.06          3.72         1.47 o                         
  -7   3   3         54.51         56.19         5.77 o                         
  -6   3   3         29.60         26.72         3.21 o                         
  -5   3   3         26.25         25.05         2.31 o                         
  -4   3   3        246.86        250.05        15.49 o                         
  -3   3   3         16.30         22.56         4.47 o                         
  -2   3   3        237.81        222.63         7.68 o                         
  -1   3   3         63.89         54.75         3.27 o                         
   0   3   3        836.40        705.21        14.53 o                         
   1   3   3        445.36        427.57        13.62 o                         
   2   3   3        104.25        108.22         6.39 o                         
   3   3   3        123.82        140.28        10.57 o                         
   4   3   3          8.91          6.89         4.60 o                         
   5   3   3         62.10         68.02         4.87 o                         
   6   3   3         36.90         39.05         3.25 o                         
   7   3   3          0.35          2.13         1.55 o                         
   8   3   3          0.91         -0.60         1.64 o                         
  -8   4   3          5.32          4.59         1.54 o                         
  -7   4   3         34.72         36.42         3.50 o                         
  -6   4   3          9.77         13.02         2.58 o                         
  -5   4   3          7.41         12.70         3.97 o                         
  -4   4   3        347.72        328.70        18.22 o                         
  -3   4   3        546.00        596.88        19.50 o                         
  -2   4   3       1909.54       2033.20        23.29 o                         
  -1   4   3        176.86        188.62         5.70 o                         
   0   4   3       1612.94       1548.99        24.40 o                         
   1   4   3          0.49          0.22         1.58 o                         
   2   4   3        780.14        764.86        16.02 o                         
   3   4   3        520.52        685.95        19.05 o                         
   4   4   3        217.71        235.87        15.86 o                         
   5   4   3          0.49          0.42         1.57 o                         
   6   4   3         26.88         24.99         2.41 o                         
   7   4   3          1.57         -0.30         2.26 o                         
   8   4   3          9.98         10.70         3.30 o                         
  -8   5   3         44.29         31.40         2.87 o                         
  -7   5   3          1.22         -0.81         1.54 o                         
  -6   5   3         52.58         56.32         3.94 o                         
  -5   5   3         24.24         21.69         2.57 o                         
  -4   5   3        113.81        132.06        12.53 o                         
  -3   5   3         23.48         32.45         5.42 o                         
  -2   5   3        142.76        145.48         7.19 o                         
  -1   5   3         35.00         36.28         4.18 o                         
   0   5   3        404.69        418.00        14.24 o                         
   1   5   3       1410.40       1351.57        36.64 o                         
   2   5   3        457.01        463.61        18.98 o                         
   3   5   3          2.10          4.21         2.76 o                         
   4   5   3         34.78         28.10         6.26 o                         
   5   5   3        199.59        187.09         5.85 o                         
   6   5   3         23.18         27.16         5.42 o                         
   7   5   3         46.82         38.58         4.52 o                         
   8   5   3          0.01          0.11         1.08 o                         
  -8   6   3          1.90          2.32         1.94 o                         
  -7   6   3         82.76         88.10         4.04 o                         
  -6   6   3         93.05         98.60         4.00 o                         
  -5   6   3         51.12         49.58         3.49 o                         
  -4   6   3          9.13         10.85         1.84 o                         
  -3   6   3        269.44        289.11        14.96 o                         
  -2   6   3        201.09        196.48        10.23 o                         
  -1   6   3       1889.50       2048.19        71.09 o                         
   0   6   3          3.18          8.40         4.01 o                         
   1   6   3         54.87         50.35         8.09 o                         
   2   6   3         10.85         10.26         3.85 o                         
   3   6   3          1.14          2.17         3.21 o                         
   4   6   3         20.65         24.06         3.04 o                         
   5   6   3          9.35          8.61         2.36 o                         
   6   6   3         11.99         15.32         2.28 o                         
   7   6   3         19.24         17.79         2.08 o                         
   8   6   3          0.05         -1.13         1.62 o                         
  -7   7   3         21.32         21.42         3.11 o                         
  -6   7   3          0.05          0.93         1.36 o                         
  -5   7   3          4.38          3.60         1.60 o                         
  -4   7   3        205.22        190.76         5.55 o                         
  -3   7   3         56.28         54.45         3.09 o                         
  -2   7   3         36.86         41.11         6.01 o                         
  -1   7   3         43.21         33.09         5.25 o                         
   0   7   3        139.56        162.04        13.00 o                         
   1   7   3          4.88          0.55         3.46 o                         
   2   7   3         35.90         40.64         8.59 o                         
   3   7   3          1.18          4.59         2.75 o                         
   4   7   3         34.15         31.56         3.15 o                         
   5   7   3         18.78         20.08         2.99 o                         
   6   7   3          2.05          1.74         1.52 o                         
   7   7   3          0.08         -0.78         1.15 o                         
  -7   8   3          0.25          0.71         1.02 o                         
  -6   8   3          0.00         -1.44         1.48 o                         
  -5   8   3         30.06         30.15         3.02 o                         
  -4   8   3          1.17          0.35         1.24 o                         
  -3   8   3        365.20        351.11         7.61 o                         
  -2   8   3         37.78         35.41         2.75 o                         
  -1   8   3          4.69         -3.64         4.80 o                         
   0   8   3       1268.81       1245.34       112.64 o                         
   1   8   3         52.76         66.83        15.49 o                         
   2   8   3         13.60         10.68         2.50 o                         
   3   8   3         19.28         16.92         2.26 o                         
   4   8   3          1.00          0.70         1.95 o                         
   5   8   3          1.36          2.56         1.78 o                         
   6   8   3         36.46         35.98         2.88 o                         
   7   8   3         11.08          8.31         1.73 o                         
  -7   9   3         16.56          9.35         2.08 o                         
  -6   9   3         44.15         45.34         3.26 o                         
  -5   9   3         72.29         68.14         3.99 o                         
  -4   9   3         57.04         54.33         2.95 o                         
  -3   9   3          3.51          3.76         1.48 o                         
  -2   9   3        111.76        116.88         4.55 o                         
  -1   9   3       2150.82       2105.67        20.60 o                         
   0   9   3          0.44          3.52         1.67 o                         
   1   9   3          4.33          3.81         1.27 o                         
   2   9   3         24.55         25.20         3.41 o                         
   3   9   3          7.81         10.48         2.63 o                         
   4   9   3          7.01          6.95         1.74 o                         
   5   9   3         46.63         47.97         4.06 o                         
   6   9   3          0.02         -0.45         1.47 o                         
  -6  10   3          5.13          4.38         1.47 o                         
  -5  10   3          2.13          1.20         1.91 o                         
  -4  10   3        103.80        102.78         4.08 o                         
  -3  10   3         56.29         53.41         2.82 o                         
  -2  10   3        138.32        117.25         4.21 o                         
  -1  10   3          3.87          3.11         1.73 o                         
   0  10   3         83.12         90.41         4.51 o                         
   1  10   3        740.81        759.18        17.79 o                         
   2  10   3        135.73        138.14         5.46 o                         
   3  10   3         18.28         25.01         2.96 o                         
   4  10   3         83.91         85.88         3.99 o                         
   5  10   3        154.09        159.85         6.16 o                         
   6  10   3         15.03         12.56         2.36 o                         
  -5  11   3          3.24          2.66         1.89 o                         
  -4  11   3         17.07         17.36         1.92 o                         
  -3  11   3         19.54         18.32         1.66 o                         
  -2  11   3         44.83         30.23         2.74 o                         
  -1  11   3         86.23         72.80         4.57 o                         
   0  11   3        399.92        383.60        12.29 o                         
   1  11   3         44.14         42.73         3.59 o                         
   2  11   3         25.57         23.94         2.47 o                         
   3  11   3          0.05          1.78         1.50 o                         
   4  11   3         32.38         32.90         2.79 o                         
   5  11   3          4.34          6.45         1.59 o                         
  -4  12   3          2.02          3.79         1.57 o                         
  -3  12   3          2.33          3.40         1.89 o                         
  -2  12   3          2.50          4.29         1.65 o                         
  -1  12   3        110.47        116.47         5.34 o                         
   0  12   3          0.54          0.13         2.02 o                         
   1  12   3         14.08         15.88         2.59 o                         
   2  12   3          0.36          1.07         1.50 o                         
   3  12   3          7.15          7.69         1.43 o                         
   4  12   3          5.49          6.05         1.30 o                         
  -3  13   3          0.00         -1.66         2.10 o                         
  -2  13   3         32.46         32.79         3.60 o                         
  -1  13   3          0.04          0.87         1.51 o                         
   0  13   3         26.04         29.00         5.27 o                         
   1  13   3          9.44         12.70         2.00 o                         
   2  13   3          2.27          1.96         1.44 o                         
   3  13   3          6.10          4.02         1.64 o                         
  -2  14   3         25.28         25.31         3.33 o                         
  -1  14   3         18.26         24.78         2.62 o                         
   0  14   3          3.78          2.97         1.06 o                         
   1  14   3          1.23          1.93         1.31 o                         
   2  14   3         13.25         13.41         2.61 o                         
  -8   0   4          0.30          2.90         1.85 o                         
  -7   0   4         10.60         14.89         3.10 o                         
  -6   0   4        130.38        118.14         7.28 o                         
  -5   0   4         31.28         36.00         5.42 o                         
  -4   0   4        234.30        247.41        26.87 o                         
  -3   0   4        250.77        263.89        23.60 o                         
  -2   0   4        363.40        346.07        23.31 o                         
  -1   0   4        860.75        744.22        27.97 o                         
   0   0   4       3419.60       3104.86        46.56 o                         
   1   0   4       2384.52       2078.04        41.47 o                         
   2   0   4         94.88        105.98        11.76 o                         
   3   0   4        250.25        216.45        20.30 o                         
   4   0   4      22179.07      28954.11       306.22 o                         
   5   0   4         16.90         14.89        10.54 o                         
   6   0   4        173.53        175.48         7.51 o                         
   7   0   4          0.07          0.86         1.54 o                         
   8   0   4         12.81         20.68         2.76 o                         
  -8   1   4          0.25         -0.45         1.59 o                         
  -7   1   4          0.03          3.62         3.44 o                         
  -6   1   4         13.22         10.80         4.82 o                         
  -5   1   4        169.15        170.87         6.53 o                         
  -4   1   4        248.23        273.00        19.74 o                         
  -3   1   4        335.29        329.41        18.84 o                         
  -2   1   4          8.21          3.85         0.98 o                         
  -1   1   4       1186.73       1025.50        17.49 o                         
   0   1   4       1703.38       1552.71        19.16 o                         
   1   1   4       2895.70       2595.99        32.07 o                         
   2   1   4       3887.38       3788.09        40.33 o                         
   3   1   4        594.58        640.00        24.47 o                         
   4   1   4        519.88        696.91        30.73 o                         
   5   1   4         86.84         99.51         5.31 o                         
   6   1   4         58.72         60.62         3.21 o                         
   7   1   4         30.09         28.05         2.40 o                         
   8   1   4          4.43          4.00         1.50 o                         
  -8   2   4          5.50          4.91         1.67 o                         
  -7   2   4          4.51          2.62         2.94 o                         
  -6   2   4         22.71         66.26         5.12 o                         
  -5   2   4        105.85        103.48         5.03 o                         
  -4   2   4        138.97        151.45        14.91 o                         
  -3   2   4         33.25         31.80         6.54 o                         
  -2   2   4        969.28        980.52        20.91 o                         
  -1   2   4       1961.74       1822.51        21.00 o                         
   0   2   4         13.54         15.46         1.91 o                         
   1   2   4       1034.12        995.54        13.72 o                         
   2   2   4        373.40        363.53        17.16 o                         
   3   2   4        603.88        593.95        29.26 o                         
   4   2   4          6.16         -3.20         3.20 o                         
   5   2   4         42.91         43.02         3.18 o                         
   6   2   4         29.63         26.35         3.28 o                         
   7   2   4          1.31          0.76         1.43 o                         
   8   2   4          1.02         -0.09         1.29 o                         
  -8   3   4         26.75         24.54         5.05 o                         
  -7   3   4         19.13         17.47         3.43 o                         
  -6   3   4         13.62         16.48         3.00 o                         
  -5   3   4          2.45          1.22         2.47 o                         
  -4   3   4        453.09        462.87        21.40 o                         
  -3   3   4        374.91        406.02        17.58 o                         
  -2   3   4        479.32        454.79        13.07 o                         
  -1   3   4        162.13        157.87         6.18 o                         
   0   3   4        732.87        694.21        17.29 o                         
   1   3   4       1129.04       1035.75        21.91 o                         
   2   3   4         35.41         21.28         5.39 o                         
   3   3   4        379.02        392.20        13.78 o                         
   4   3   4         78.92         86.73        10.04 o                         
   5   3   4          2.14          6.38         1.67 o                         
   6   3   4         35.75         32.13         4.46 o                         
   7   3   4          1.77         -0.75         1.44 o                         
   8   3   4          2.46          0.78         1.82 o                         
  -8   4   4         23.03         21.23         1.93 o                         
  -7   4   4          0.04          1.78         1.62 o                         
  -6   4   4         32.57         33.09         3.09 o                         
  -5   4   4         18.67         20.36         2.58 o                         
  -4   4   4         41.86         44.00        11.51 o                         
  -3   4   4         24.05         32.19         5.89 o                         
  -2   4   4       5635.02       6043.03        45.55 o                         
  -1   4   4       1719.23       1733.98        19.43 o                         
   0   4   4        815.46        785.17        20.57 o                         
   1   4   4         80.27         66.91         6.50 o                         
   2   4   4        293.50        279.52        11.39 o                         
   3   4   4         28.75         33.25         5.72 o                         
   4   4   4         72.63        120.55        14.24 o                         
   5   4   4          1.37          2.13         1.50 o                         
   6   4   4          1.98          0.43         1.91 o                         
   7   4   4          1.62          0.51         1.64 o                         
   8   4   4          7.23          8.71         2.07 o                         
  -8   5   4          0.16          0.78         1.24 o                         
  -7   5   4         15.32         14.00         3.03 o                         
  -6   5   4          7.31         10.07         2.85 o                         
  -5   5   4         38.27         35.95         2.71 o                         
  -4   5   4         53.14         56.42         3.89 o                         
  -3   5   4        376.72        407.38        19.67 o                         
  -2   5   4        154.98        172.52         8.77 o                         
  -1   5   4        951.05       1041.49        26.75 o                         
   0   5   4         22.01         27.32         4.78 o                         
   1   5   4          7.74         11.23         6.46 o                         
   2   5   4          8.17          3.03         3.10 o                         
   3   5   4        389.92        401.90        19.74 o                         
   4   5   4         27.10         38.34         3.59 o                         
   5   5   4         42.07         41.93         3.07 o                         
   6   5   4          0.04         -1.27         1.85 o                         
   7   5   4          4.76          6.63         2.34 o                         
   8   5   4          3.30          2.59         1.83 o                         
  -8   6   4          0.04          0.20         1.39 o                         
  -7   6   4         71.02         72.52         4.19 o                         
  -6   6   4        139.54        162.51         6.29 o                         
  -5   6   4         98.12         84.75         4.23 o                         
  -4   6   4          2.52          3.69         1.53 o                         
  -3   6   4         27.32         30.61         6.39 o                         
  -2   6   4         76.67         85.81         7.81 o                         
  -1   6   4         72.58         68.81         7.77 o                         
   0   6   4        552.55        605.05        22.04 o                         
   1   6   4       1135.65       1163.59        38.82 o                         
   2   6   4        358.54        339.12        18.19 o                         
   3   6   4         48.07         53.89         8.18 o                         
   4   6   4         80.95        103.78         5.81 o                         
   5   6   4         14.43         14.90         2.64 o                         
   6   6   4         24.30         24.98         3.26 o                         
   7   6   4          9.78          6.95         1.51 o                         
   8   6   4          6.81          2.52         1.59 o                         
  -7   7   4          6.08          9.14         1.82 o                         
  -6   7   4         18.93         17.35         2.24 o                         
  -5   7   4          5.26          4.94         1.90 o                         
  -4   7   4          7.69         10.19         1.66 o                         
  -3   7   4         27.53         26.68         1.88 o                         
  -2   7   4         84.07         58.21         8.01 o                         
  -1   7   4        216.13        189.86        13.68 o                         
   0   7   4          0.16         -3.37         4.15 o                         
   1   7   4        146.06        140.67        14.85 o                         
   2   7   4          7.74          5.82         4.48 o                         
   3   7   4          8.56          2.35         1.98 o                         
   4   7   4          1.77         -0.54         1.63 o                         
   5   7   4          4.06          0.98         1.87 o                         
   6   7   4         22.30         22.85         2.23 o                         
   7   7   4         15.59         11.99         1.51 o                         
  -7   8   4          0.34          1.22         1.88 o                         
  -6   8   4          1.09          3.53         1.73 o                         
  -5   8   4         10.81         14.34         2.42 o                         
  -4   8   4          1.60          0.09         1.46 o                         
  -3   8   4         20.42         20.41         1.87 o                         
  -2   8   4         42.88         42.72         2.76 o                         
  -1   8   4        160.86        164.07         6.70 o                         
   0   8   4         11.35         -0.71         3.29 o                         
   1   8   4        114.09        119.39         5.84 o                         
   2   8   4         74.81         69.49         4.57 o                         
   3   8   4          0.00         -0.53         1.78 o                         
   4   8   4         40.72         51.62         3.87 o                         
   5   8   4          0.01         -1.54         1.54 o                         
   6   8   4         14.00         14.26         1.94 o                         
   7   8   4          5.72          2.75         2.39 o                         
  -6   9   4          0.84          3.19         1.37 o                         
  -5   9   4         37.44         40.64         3.23 o                         
  -4   9   4          0.00          2.05         1.61 o                         
  -3   9   4          3.89          2.11         1.23 o                         
  -2   9   4          1.80         -0.03         1.31 o                         
  -1   9   4        300.88        321.93         8.62 o                         
   0   9   4         46.64         50.00         3.83 o                         
   1   9   4        823.66        751.41        12.13 o                         
   2   9   4          0.09         -0.22         1.79 o                         
   3   9   4         19.33         21.67         3.93 o                         
   4   9   4          0.07         -1.10         1.61 o                         
   5   9   4          5.48          4.48         1.95 o                         
   6   9   4          7.61          7.55         2.10 o                         
  -6  10   4         16.61         12.99         3.36 o                         
  -5  10   4          0.16          0.20         1.26 o                         
  -4  10   4         36.78         31.75         2.45 o                         
  -3  10   4         43.41         42.11         2.49 o                         
  -2  10   4          6.86          9.58         1.77 o                         
  -1  10   4        583.19        513.54        12.14 o                         
   0  10   4        407.07        334.87        12.28 o                         
   1  10   4        127.96        123.05         4.76 o                         
   2  10   4        532.04        520.46        13.08 o                         
   3  10   4         81.69         87.45         4.94 o                         
   4  10   4        408.36        517.02         9.45 o                         
   5  10   4         19.62         19.54         2.43 o                         
   6  10   4         79.16         72.26         4.07 o                         
  -5  11   4          2.70          4.27         4.08 o                         
  -4  11   4         14.44         11.79         1.79 o                         
  -3  11   4          0.18          1.69         1.28 o                         
  -2  11   4        179.63        149.48         5.43 o                         
  -1  11   4          0.00          0.50         1.99 o                         
   0  11   4         35.24         34.31         2.92 o                         
   1  11   4        170.75        164.50         6.62 o                         
   2  11   4         18.21         12.73         1.89 o                         
   3  11   4         21.92         19.93         2.49 o                         
   4  11   4         19.89         25.94         2.90 o                         
   5  11   4          0.93          6.40         1.59 o                         
  -4  12   4          4.38          1.34         2.27 o                         
  -3  12   4          0.08          3.47         1.42 o                         
  -2  12   4         36.15         34.50         3.05 o                         
  -1  12   4          9.03          8.45         2.07 o                         
   0  12   4          0.00         -1.21         1.83 o                         
   1  12   4         23.36         23.56         2.67 o                         
   2  12   4         10.97         13.27         2.00 o                         
   3  12   4         11.69         12.56         1.80 o                         
   4  12   4          0.14          2.24         1.13 o                         
  -3  13   4          0.01         -0.13         1.43 o                         
  -2  13   4         28.31         32.15         3.45 o                         
  -1  13   4          1.36          3.05         2.07 o                         
   0  13   4         11.03         14.45         2.86 o                         
   1  13   4         40.08         48.19         2.88 o                         
   2  13   4          7.49          6.01         1.64 o                         
   3  13   4         15.62         17.10         3.50 o                         
  -1  14   4          0.87          0.82         2.11 o                         
   0  14   4          0.09         -0.29         1.18 o                         
   1  14   4          0.62          1.84         0.90 o                         
  -8   1   5          1.62          3.55         1.81 o                         
  -7   1   5          2.52          0.93         2.32 o                         
  -6   1   5          0.03         -0.41         2.24 o                         
  -5   1   5         14.97         19.30         2.54 o                         
  -4   1   5        992.79        974.60        37.73 o                         
  -3   1   5       1900.19       1979.73        47.06 o                         
  -2   1   5        736.89        741.06        24.15 o                         
  -1   1   5        136.40        129.46         7.13 o                         
   0   1   5         91.41         85.24         5.31 o                         
   1   1   5       1685.26       1601.79        22.34 o                         
   2   1   5         55.18         67.70         6.09 o                         
   3   1   5       2499.54       2501.92        65.72 o                         
   4   1   5          0.31          4.31         3.04 o                         
   5   1   5         29.65         36.94         3.11 o                         
   6   1   5         20.70         19.41         2.34 o                         
   7   1   5         27.12         29.54         2.75 o                         
   8   1   5          3.45          2.54         1.18 o                         
  -8   2   5          9.12          8.32         1.76 o                         
  -7   2   5          1.95          2.95         4.86 o                         
  -6   2   5          2.18          3.48         2.44 o                         
  -5   2   5        232.85        255.74         7.87 o                         
  -4   2   5         48.04         54.58         9.90 o                         
  -3   2   5          4.86          5.45         7.34 o                         
  -2   2   5         39.00         35.82         4.26 o                         
  -1   2   5        397.65        421.43        10.81 o                         
   0   2   5       1342.90       1252.76        15.89 o                         
   1   2   5         35.39         38.98         2.74 o                         
   2   2   5       1118.86       1123.51        31.82 o                         
   3   2   5         27.29         23.58         6.10 o                         
   4   2   5         70.86         67.71         9.03 o                         
   5   2   5        167.72        217.13         6.83 o                         
   6   2   5         11.62         13.86         2.45 o                         
   7   2   5          6.37          5.25         1.70 o                         
   8   2   5          0.02         -0.34         1.23 o                         
  -8   3   5         14.05         16.55         2.06 o                         
  -7   3   5          0.52         -1.88         1.88 o                         
  -6   3   5         34.33         30.86         3.52 o                         
  -5   3   5        224.03        219.89         7.43 o                         
  -4   3   5         84.29         95.63         9.94 o                         
  -3   3   5         50.83         41.80         6.28 o                         
  -2   3   5        583.83        699.04        16.96 o                         
  -1   3   5         73.26         89.78         4.65 o                         
   0   3   5        140.25        117.18         7.67 o                         
   1   3   5          3.83          2.83         2.53 o                         
   2   3   5         68.88         49.10         7.60 o                         
   3   3   5         64.71         73.33         7.92 o                         
   4   3   5         25.82         12.58         5.72 o                         
   5   3   5         57.28         73.12         4.12 o                         
   6   3   5          0.02          0.38         1.77 o                         
   7   3   5          9.02          6.87         1.68 o                         
   8   3   5          3.21          3.43         1.63 o                         
  -8   4   5         22.64         22.65         2.16 o                         
  -7   4   5          1.15          4.62         1.75 o                         
  -6   4   5         21.07         23.08         2.68 o                         
  -5   4   5        138.39        147.63         5.56 o                         
  -4   4   5          4.91         13.09         4.79 o                         
  -3   4   5         10.19         11.73         4.48 o                         
  -2   4   5        875.01        988.38        19.11 o                         
  -1   4   5        970.40       1063.42        23.94 o                         
   0   4   5       2338.07       2332.33        36.92 o                         
   1   4   5         84.79         80.20         9.46 o                         
   2   4   5        740.16        725.55        23.14 o                         
   3   4   5          7.85         13.55         3.95 o                         
   4   4   5         81.15         76.41         8.23 o                         
   5   4   5         77.67         94.79         4.86 o                         
   6   4   5         27.11         29.25         3.01 o                         
   7   4   5          0.01          1.49         1.53 o                         
   8   4   5          2.41          4.50         2.20 o                         
  -8   5   5          5.89          4.66         1.47 o                         
  -7   5   5        181.20        190.76         5.92 o                         
  -6   5   5        166.34        176.02         7.44 o                         
  -5   5   5          0.29          0.31         1.41 o                         
  -4   5   5        234.90        230.94         6.74 o                         
  -3   5   5          1.05          6.05         3.87 o                         
  -2   5   5        274.76        326.37        12.46 o                         
  -1   5   5        183.71        215.64        12.76 o                         
   0   5   5        131.33        120.60         9.50 o                         
   1   5   5          0.48          0.30         3.80 o                         
   2   5   5        115.05        118.65        10.52 o                         
   3   5   5        438.95        464.27        21.86 o                         
   4   5   5        108.15        127.37         5.70 o                         
   5   5   5          0.02         -1.29         1.50 o                         
   6   5   5          3.78          2.94         1.93 o                         
   7   5   5         41.29         32.03         3.93 o                         
   8   5   5          3.29          1.69         0.96 o                         
  -7   6   5          0.54          2.59         1.29 o                         
  -6   6   5         11.03          7.74         1.86 o                         
  -5   6   5        281.74        274.49         9.64 o                         
  -4   6   5        351.33        346.93         8.53 o                         
  -3   6   5        174.35        150.21        13.29 o                         
  -2   6   5         61.43         62.02         6.74 o                         
  -1   6   5        295.79        343.84        20.16 o                         
   0   6   5        343.81        334.49        16.93 o                         
   1   6   5       1571.74       1677.09        47.96 o                         
   2   6   5         18.02         33.70         7.76 o                         
   3   6   5          3.39          6.75         4.00 o                         
   4   6   5          1.73          7.49         2.56 o                         
   5   6   5          0.35         -1.83         2.44 o                         
   6   6   5          4.73          5.12         1.96 o                         
   7   6   5          3.60          2.25         1.58 o                         
  -7   7   5          3.62          3.54         1.83 o                         
  -6   7   5        149.76        157.00         6.83 o                         
  -5   7   5         41.41         43.79         3.62 o                         
  -4   7   5          0.81         -1.73         1.73 o                         
  -3   7   5         25.14         31.80         2.04 o                         
  -2   7   5        545.45        538.50        24.72 o                         
  -1   7   5         29.31         29.46         6.13 o                         
   0   7   5         55.59         63.51        10.38 o                         
   1   7   5         79.61         63.04        10.37 o                         
   2   7   5        134.32        135.26        15.61 o                         
   3   7   5         12.05         16.44         2.58 o                         
   4   7   5          3.43          4.97         1.79 o                         
   5   7   5          0.08          1.07         1.76 o                         
   6   7   5          4.53          3.58         1.30 o                         
   7   7   5          7.62          5.62         1.08 o                         
  -7   8   5         42.69         39.80         2.42 o                         
  -6   8   5        144.14        146.69         5.31 o                         
  -5   8   5          0.18          5.95         1.97 o                         
  -4   8   5          0.03         -1.49         1.55 o                         
  -3   8   5         57.04         50.67         2.66 o                         
  -2   8   5         20.28         19.13         2.02 o                         
  -1   8   5        608.65        611.99         9.50 o                         
   0   8   5         43.39         46.90         3.33 o                         
   1   8   5         20.53         18.59         2.21 o                         
   2   8   5        609.12        607.97        11.50 o                         
   3   8   5         21.38         19.18         2.94 o                         
   4   8   5          1.44          3.45         1.88 o                         
   5   8   5          7.56          6.27         1.97 o                         
   6   8   5          1.82          1.80         1.85 o                         
   7   8   5          0.02          0.46         1.48 o                         
  -6   9   5          4.52          2.91         1.49 o                         
  -5   9   5         58.47         57.50         3.69 o                         
  -4   9   5        180.70        175.11         5.37 o                         
  -3   9   5        131.38        117.04         3.71 o                         
  -2   9   5         53.89         47.08         3.08 o                         
  -1   9   5          2.92          2.83         1.60 o                         
   0   9   5        137.06        133.45         6.08 o                         
   1   9   5       1663.05       1612.81        19.86 o                         
   2   9   5          1.85          3.25         1.93 o                         
   3   9   5          5.16          7.95         3.17 o                         
   4   9   5          7.03         10.40         1.94 o                         
   5   9   5          8.44         11.76         2.31 o                         
   6   9   5          0.25         -0.79         3.81 o                         
  -6  10   5          0.23          0.81         1.55 o                         
  -5  10   5          0.01          4.13         1.44 o                         
  -4  10   5         13.04         14.83         1.86 o                         
  -3  10   5         18.91         17.97         2.04 o                         
  -2  10   5        186.74        182.42         5.62 o                         
  -1  10   5         68.24         59.12         4.22 o                         
   0  10   5        189.07        151.48         6.56 o                         
   1  10   5          3.13          4.96         2.31 o                         
   2  10   5         59.28         57.05         3.31 o                         
   3  10   5        227.10        239.42         7.73 o                         
   4  10   5         27.10         31.77         2.94 o                         
   5  10   5          1.34          1.66         1.62 o                         
   6  10   5         17.29         17.94         2.68 o                         
  -5  11   5          6.26          6.81         1.91 o                         
  -4  11   5          7.27          8.25         1.87 o                         
  -3  11   5         13.94         11.76         1.63 o                         
  -2  11   5         28.42         28.63         2.62 o                         
  -1  11   5         23.94         18.70         2.64 o                         
   0  11   5         40.78         29.17         2.71 o                         
   1  11   5        112.06         99.51         7.23 o                         
   2  11   5        217.54        224.86         5.92 o                         
   3  11   5         15.34         13.69         2.21 o                         
   4  11   5         12.28         10.59         1.66 o                         
   5  11   5          0.00         -1.55         1.55 o                         
  -4  12   5          7.34         10.01         1.87 o                         
  -3  12   5          0.06          4.01         1.26 o                         
  -2  12   5          4.69          8.13         1.97 o                         
  -1  12   5          7.54          6.04         1.58 o                         
   0  12   5          1.83          1.38         1.51 o                         
   1  12   5         77.35         77.48         3.74 o                         
   2  12   5          0.02          5.07         1.62 o                         
   3  12   5          7.73         11.22         1.76 o                         
   4  12   5          1.88          2.34         1.30 o                         
  -3  13   5          5.47          6.05         1.50 o                         
  -2  13   5          1.86          4.82         1.87 o                         
  -1  13   5          0.38          3.44         1.31 o                         
   0  13   5         33.84         31.88         2.88 o                         
   1  13   5          0.48          1.47         1.14 o                         
   2  13   5         11.07         10.08         1.72 o                         
   3  13   5          3.79          2.88         1.84 o                         
  -1  14   5         22.80         32.37         3.76 o                         
   0  14   5         21.86         18.76         2.87 o                         
   1  14   5         10.91         10.71         2.35 o                         
  -8   0   6         18.27         14.02         3.76 o                         
  -7   0   6          9.81         13.58         3.91 o                         
  -6   0   6          0.30          2.13         2.43 o                         
  -5   0   6        117.27        106.41        15.81 o                         
  -4   0   6        900.99       1006.57        56.12 o                         
  -3   0   6         99.09         64.78        13.44 o                         
  -2   0   6        725.44        716.69        18.63 o                         
  -1   0   6        154.92        151.97        15.49 o                         
   0   0   6        117.78        117.28        11.70 o                         
   1   0   6        715.64        605.57        10.59 o                         
   2   0   6        636.44        612.32        30.52 o                         
   3   0   6        566.91        594.81        35.39 o                         
   4   0   6         18.91         34.23         9.67 o                         
   5   0   6         99.35         95.36         7.02 o                         
   6   0   6       2684.16       3443.15        33.01 o                         
   7   0   6          0.89         -0.65         1.87 o                         
   8   0   6         44.78         43.99         5.24 o                         
  -8   1   6          0.67          0.06         1.12 o                         
  -7   1   6         16.05         15.42         2.62 o                         
  -6   1   6          0.19          0.89         1.79 o                         
  -5   1   6          3.84         11.29         2.29 o                         
  -4   1   6         11.54          9.24         4.80 o                         
  -3   1   6        889.36        916.30        33.41 o                         
  -2   1   6       1083.71       1210.77        46.49 o                         
  -1   1   6        247.93        233.17         8.51 o                         
   0   1   6        133.26        135.28         7.32 o                         
   1   1   6         75.36         53.89         2.89 o                         
   2   1   6        225.13        225.16        11.06 o                         
   3   1   6        710.65        705.10        22.46 o                         
   4   1   6        851.42        864.74        54.53 o                         
   5   1   6        135.46        146.41         5.08 o                         
   6   1   6        135.92        156.98         5.66 o                         
   7   1   6         31.65         33.40         2.88 o                         
   8   1   6          2.03          1.22         1.50 o                         
  -8   2   6         10.62         11.76         2.05 o                         
  -7   2   6          0.01         -1.35         1.63 o                         
  -6   2   6         58.46         48.40         5.22 o                         
  -5   2   6         61.19         61.73         3.59 o                         
  -4   2   6         38.25        202.96        19.23 o                         
  -3   2   6        311.91        323.90        20.03 o                         
  -2   2   6        776.82        872.11        29.93 o                         
  -1   2   6          3.09          4.83         2.25 o                         
   0   2   6        827.52        821.05        14.46 o                         
   1   2   6        966.39        957.11        31.52 o                         
   2   2   6          0.01          0.94         2.27 o                         
   3   2   6        259.56        258.28        18.72 o                         
   4   2   6         62.16         50.81         7.93 o                         
   5   2   6         74.23         72.40         4.07 o                         
   6   2   6          4.65          3.63         1.90 o                         
   7   2   6          7.24          7.51         1.77 o                         
   8   2   6          5.26          3.55         1.43 o                         
  -8   3   6        148.66        157.05         6.28 o                         
  -7   3   6         23.20         27.75         3.03 o                         
  -6   3   6        117.08        113.11         6.19 o                         
  -5   3   6         24.81         22.89         3.00 o                         
  -4   3   6         96.30        117.41        11.78 o                         
  -3   3   6          4.31          6.13         3.15 o                         
  -2   3   6       1025.93       1137.36        20.19 o                         
  -1   3   6        637.02        673.51        13.08 o                         
   0   3   6        129.46        114.94         8.06 o                         
   1   3   6        247.52        265.18        15.60 o                         
   2   3   6        173.38        181.56        11.23 o                         
   3   3   6        250.85        233.97        17.71 o                         
   4   3   6          0.12         -0.80         3.78 o                         
   5   3   6         37.05         35.53         3.19 o                         
   6   3   6         14.21         19.79         2.64 o                         
   7   3   6          2.14          2.50         1.50 o                         
   8   3   6          2.47          2.84         1.04 o                         
  -8   4   6          6.26          7.32         2.01 o                         
  -7   4   6          0.00          0.02         1.33 o                         
  -6   4   6         48.41         50.73         4.09 o                         
  -5   4   6          0.00         -1.53         1.53 o                         
  -4   4   6         45.68         59.16         5.00 o                         
  -3   4   6         36.57         38.31         5.23 o                         
  -2   4   6        418.40        430.90        12.21 o                         
  -1   4   6          1.15          3.34         3.15 o                         
   0   4   6       5860.70       5885.07        77.49 o                         
   1   4   6       1050.61       1066.81        34.35 o                         
   2   4   6        308.84        317.69        15.68 o                         
   3   4   6         30.09         21.63         4.00 o                         
   4   4   6         36.80         21.99         6.42 o                         
   5   4   6         24.98         27.00         2.89 o                         
   6   4   6         28.79         30.76         3.01 o                         
   7   4   6          1.35         -0.96         1.59 o                         
   8   4   6          1.23          2.92         1.97 o                         
  -8   5   6          9.46          8.65         1.50 o                         
  -7   5   6          4.38          7.10         1.47 o                         
  -6   5   6          1.41          3.68         2.38 o                         
  -5   5   6         51.93         60.02         4.58 o                         
  -4   5   6         19.06         19.99         3.79 o                         
  -3   5   6         98.86        101.58         9.29 o                         
  -2   5   6         28.73         23.62         3.85 o                         
  -1   5   6        351.69        380.70        17.57 o                         
   0   5   6        438.41        459.39        18.77 o                         
   1   5   6        344.52        384.39        22.29 o                         
   2   5   6         31.40         31.52         5.96 o                         
   3   5   6          3.44         -3.47         3.47 o                         
   4   5   6          0.33          1.64         5.15 o                         
   5   5   6         68.44         73.88         3.96 o                         
   6   5   6          4.79          7.18         2.21 o                         
   7   5   6         11.02         13.10         4.11 o                         
   8   5   6          0.16          0.37         1.00 o                         
  -7   6   6         35.55         42.46         3.23 o                         
  -6   6   6          1.94          2.84         1.82 o                         
  -5   6   6        331.89        301.90        12.49 o                         
  -4   6   6        169.20        240.32         7.25 o                         
  -3   6   6        154.87        134.36         6.20 o                         
  -2   6   6          4.89          5.02         3.56 o                         
  -1   6   6         80.94         78.44         8.93 o                         
   0   6   6        129.93        131.39        11.23 o                         
   1   6   6         27.41         24.66        10.55 o                         
   2   6   6        177.98        183.85        17.80 o                         
   3   6   6        275.13        283.88         9.64 o                         
   4   6   6        106.87        112.83         5.76 o                         
   5   6   6          2.43          1.42         1.54 o                         
   6   6   6          2.97          4.96         1.95 o                         
   7   6   6          2.57          3.81         1.54 o                         
  -7   7   6         24.23         25.49         2.36 o                         
  -6   7   6        384.60        393.21        10.52 o                         
  -5   7   6         24.96         25.31         3.29 o                         
  -4   7   6         46.86         44.73         3.01 o                         
  -3   7   6         52.24         52.06         2.77 o                         
  -2   7   6         73.27         75.52         3.65 o                         
  -1   7   6         31.34         33.21         6.26 o                         
   0   7   6        145.59        122.31        14.43 o                         
   1   7   6         43.69         39.08         9.16 o                         
   2   7   6         17.89         19.72         4.52 o                         
   3   7   6         34.57         40.08         3.88 o                         
   4   7   6          0.17          2.40         2.23 o                         
   5   7   6          4.58          3.48         1.99 o                         
   6   7   6          0.07         -0.03         1.62 o                         
   7   7   6          2.80          0.90         1.47 o                         
  -7   8   6          0.08          1.06         0.87 o                         
  -6   8   6          7.06          5.95         1.88 o                         
  -5   8   6          3.72          3.70         1.75 o                         
  -4   8   6          0.25          2.57         1.42 o                         
  -3   8   6         51.57         62.27         3.19 o                         
  -2   8   6          9.26          7.39         1.51 o                         
  -1   8   6         19.30         17.77         1.89 o                         
   0   8   6         53.38         48.90         3.06 o                         
   1   8   6        179.95        173.29         6.21 o                         
   2   8   6         15.20         11.72         2.43 o                         
   3   8   6          9.63          3.55         2.39 o                         
   4   8   6         41.66         39.75         3.92 o                         
   5   8   6          2.20          2.86         1.77 o                         
   6   8   6          4.63          4.01         1.36 o                         
   7   8   6          0.13         -0.41         1.56 o                         
  -6   9   6          0.04          0.96         1.60 o                         
  -5   9   6         43.83         47.04         3.33 o                         
  -4   9   6          3.13         15.60         2.27 o                         
  -3   9   6         50.05         45.94         2.78 o                         
  -2   9   6         21.48         21.98         1.94 o                         
  -1   9   6          0.28         -1.23         1.69 o                         
   0   9   6          1.74          2.45         1.93 o                         
   1   9   6        163.72        166.17         6.56 o                         
   2   9   6         15.65         14.23         2.12 o                         
   3   9   6        449.26        437.14        18.96 o                         
   4   9   6          0.69          1.97         1.95 o                         
   5   9   6          0.40         -1.60         1.60 o                         
   6   9   6          0.01          0.88         1.53 o                         
  -6  10   6          1.68          1.88         1.82 o                         
  -5  10   6          0.14          1.50         1.77 o                         
  -4  10   6         48.24         44.61         2.83 o                         
  -3  10   6          1.32          2.70         1.36 o                         
  -2  10   6         86.56         75.64         3.95 o                         
  -1  10   6         64.49         59.06         3.69 o                         
   0  10   6         38.15         35.41         3.47 o                         
   1  10   6        399.96        365.87         8.84 o                         
   2  10   6        196.17        182.96         6.10 o                         
   3  10   6         35.02         37.11         3.21 o                         
   4  10   6        186.85        197.89         6.40 o                         
   5  10   6         33.83         36.41         3.16 o                         
   6  10   6         82.09         80.02         4.98 o                         
  -5  11   6         12.98         13.27         2.06 o                         
  -4  11   6          0.53          4.41         1.80 o                         
  -3  11   6          5.98          7.60         1.64 o                         
  -2  11   6         14.12         11.92         1.88 o                         
  -1  11   6          3.17          2.45         1.60 o                         
   0  11   6        187.90        159.79         5.77 o                         
   1  11   6          0.47          2.28         1.73 o                         
   2  11   6         26.12         27.34         2.24 o                         
   3  11   6        106.62        107.07         4.14 o                         
   4  11   6         12.43         10.69         1.67 o                         
   5  11   6         18.36         15.89         1.77 o                         
  -4  12   6         16.69         16.59         3.24 o                         
  -3  12   6         16.34         15.61         1.80 o                         
  -2  12   6         17.15         12.74         1.99 o                         
  -1  12   6          0.02          0.56         1.45 o                         
   0  12   6         21.46         26.47         2.69 o                         
   1  12   6          6.02          4.81         1.45 o                         
   2  12   6          0.01          0.54         1.65 o                         
   3  12   6          3.84          4.20         1.58 o                         
   4  12   6          6.39          9.30         1.92 o                         
  -2  13   6          2.48          2.71         1.32 o                         
  -1  13   6          0.03         -0.66         1.20 o                         
   0  13   6         23.17         26.03         2.86 o                         
   1  13   6          0.33          3.28         1.18 o                         
   2  13   6          9.29          8.40         1.94 o                         
   3  13   6         17.30         18.36         1.97 o                         
  -8   1   7          2.30          3.12         1.65 o                         
  -7   1   7          3.03          5.12         1.88 o                         
  -6   1   7         14.36         10.11         2.64 o                         
  -5   1   7          6.54          5.56         2.48 o                         
  -4   1   7          0.06          3.56         9.25 o                         
  -3   1   7         67.21         95.28        11.49 o                         
  -2   1   7       2987.44       3198.84        69.42 o                         
  -1   1   7       2688.02       2801.26        38.34 o                         
   0   1   7        599.12        595.69        16.42 o                         
   1   1   7        144.93        134.99         8.24 o                         
   2   1   7          1.94          5.36         2.97 o                         
   3   1   7        479.18        468.31        21.92 o                         
   4   1   7         21.73         32.04         9.18 o                         
   5   1   7        465.67        457.04         8.93 o                         
   6   1   7          0.96          1.03         1.53 o                         
   7   1   7         11.17         16.26         2.12 o                         
   8   1   7          3.54          4.39         1.25 o                         
  -8   2   7          4.03          2.44         1.19 o                         
  -7   2   7          0.18          2.54         1.75 o                         
  -6   2   7         51.36         52.89         4.38 o                         
  -5   2   7          8.20          5.81         5.74 o                         
  -4   2   7          4.61         10.67        12.84 o                         
  -3   2   7        637.94        772.52        32.16 o                         
  -2   2   7        103.32        143.97         9.33 o                         
  -1   2   7         24.22         34.67         4.22 o                         
   0   2   7         86.11         82.52         5.21 o                         
   1   2   7        209.17        222.27         9.80 o                         
   2   2   7        279.81        255.41        17.82 o                         
   3   2   7         40.68         48.91         8.41 o                         
   4   2   7        134.47        156.81        13.70 o                         
   5   2   7         13.73          8.92         3.03 o                         
   6   2   7          4.09          4.75         1.69 o                         
   7   2   7         29.94         30.34         2.76 o                         
   8   2   7          0.57         -0.61         0.87 o                         
  -8   3   7         60.21         52.76         4.52 o                         
  -7   3   7        109.43        109.51         4.70 o                         
  -6   3   7         51.21         45.46         4.06 o                         
  -5   3   7          0.69         -0.90         2.22 o                         
  -4   3   7        125.02        142.62         8.75 o                         
  -3   3   7        536.52        558.29        22.89 o                         
  -2   3   7        159.54        171.96         8.30 o                         
  -1   3   7         59.91         58.64         6.55 o                         
   0   3   7        578.63        687.42        37.23 o                         
   1   3   7         27.77         34.95         4.70 o                         
   2   3   7         18.17         23.91         4.87 o                         
   3   3   7          6.35          8.28         4.14 o                         
   4   3   7          1.48          1.78         2.67 o                         
   5   3   7          4.15          8.86         1.80 o                         
   6   3   7          4.05          4.20         1.78 o                         
   7   3   7         14.91         20.34         2.22 o                         
   8   3   7          0.18          0.81         1.08 o                         
  -8   4   7         40.90         37.02         3.24 o                         
  -7   4   7         12.50         13.29         2.14 o                         
  -6   4   7         81.63         83.45         4.50 o                         
  -5   4   7          0.57          3.65         1.76 o                         
  -4   4   7         30.23         29.90         3.02 o                         
  -3   4   7        263.06        278.40        14.19 o                         
  -2   4   7          0.01          0.00         1.79 o                         
  -1   4   7          1.23          2.79         3.25 o                         
   0   4   7        791.00        790.62        30.09 o                         
   1   4   7        683.82        672.37        28.86 o                         
   2   4   7        647.19        661.13        23.23 o                         
   3   4   7         13.73         12.17         5.86 o                         
   4   4   7        139.72        136.54         5.33 o                         
   5   4   7         12.30         12.11         2.14 o                         
   6   4   7          4.09          6.06         1.85 o                         
   7   4   7          7.33         11.16         1.82 o                         
   8   4   7          2.78          2.09         1.04 o                         
  -7   5   7         69.46         73.40         3.48 o                         
  -6   5   7         28.09         27.93         2.65 o                         
  -5   5   7        543.79        503.71        16.16 o                         
  -4   5   7        392.47        382.54        11.28 o                         
  -3   5   7         16.69         16.36         5.69 o                         
  -2   5   7        431.52        419.36        28.39 o                         
  -1   5   7         29.62         49.79         6.81 o                         
   0   5   7        267.51        300.04        15.90 o                         
   1   5   7        247.53        259.12        28.90 o                         
   2   5   7         41.94         41.29         8.88 o                         
   3   5   7          0.11         -5.86         5.86 o                         
   4   5   7         23.39         24.88         3.59 o                         
   5   5   7         83.02         84.10         4.26 o                         
   6   5   7         12.82         16.77         2.54 o                         
   7   5   7          0.21         -0.84         2.37 o                         
  -7   6   7          7.16          5.99         1.48 o                         
  -6   6   7          0.43         -1.39         1.96 o                         
  -5   6   7         41.31         34.39         4.72 o                         
  -4   6   7         31.12         34.21         5.45 o                         
  -3   6   7        608.65        578.39         9.24 o                         
  -2   6   7        712.19        649.19        26.42 o                         
  -1   6   7        230.09        194.71        14.13 o                         
   0   6   7         66.06         68.12         8.46 o                         
   1   6   7        105.83        114.81        13.97 o                         
   2   6   7        181.90        175.01        18.05 o                         
   3   6   7        528.38        581.95        10.81 o                         
   4   6   7         14.10         15.97         2.42 o                         
   5   6   7          0.02          2.27         1.64 o                         
   6   6   7          0.26          3.08         2.15 o                         
   7   6   7          0.18         -0.53         1.09 o                         
  -7   7   7          0.24         -0.94         1.61 o                         
  -6   7   7        114.26        116.33         5.68 o                         
  -5   7   7          2.97          5.93         1.86 o                         
  -4   7   7        529.15        502.39        12.61 o                         
  -3   7   7         65.65         67.92         3.48 o                         
  -2   7   7          0.04         -1.02         2.10 o                         
  -1   7   7         43.23         58.36         5.26 o                         
   0   7   7        620.23        554.58        31.15 o                         
   1   7   7          0.00          0.18         2.61 o                         
   2   7   7         19.17         22.05         3.41 o                         
   3   7   7         40.48         47.06         3.88 o                         
   4   7   7         41.67         48.49         4.71 o                         
   5   7   7          1.69          1.28         1.74 o                         
   6   7   7          1.08          3.34         1.85 o                         
   7   7   7          0.37         -1.03         1.33 o                         
  -6   8   7         11.42         10.79         1.99 o                         
  -5   8   7        139.87        139.02         5.77 o                         
  -4   8   7        318.13        286.74         8.58 o                         
  -3   8   7          0.39          0.88         1.28 o                         
  -2   8   7          1.24          0.12         2.41 o                         
  -1   8   7         74.82         69.09         3.38 o                         
   0   8   7         31.79         29.88         2.33 o                         
   1   8   7        554.28        518.05        10.71 o                         
   2   8   7         27.22         35.04         3.15 o                         
   3   8   7         12.94         14.90         2.73 o                         
   4   8   7        133.06        154.01         7.95 o                         
   5   8   7          5.87          5.15         1.91 o                         
   6   8   7          0.04         -0.35         1.11 o                         
  -6   9   7         18.73         19.08         2.05 o                         
  -5   9   7          3.44          4.38         1.88 o                         
  -4   9   7         11.19         12.60         2.02 o                         
  -3   9   7        118.08        106.27         3.97 o                         
  -2   9   7        382.18        345.59         8.90 o                         
  -1   9   7        104.20         88.14         4.42 o                         
   0   9   7         22.95         21.89         2.28 o                         
   1   9   7          1.04          2.77         1.66 o                         
   2   9   7         85.27         96.63         4.53 o                         
   3   9   7        667.37        724.71        24.99 o                         
   4   9   7          2.32          6.49         2.24 o                         
   5   9   7          8.76          8.20         1.98 o                         
   6   9   7          1.48          1.30         1.27 o                         
  -5  10   7          6.23          3.14         1.77 o                         
  -4  10   7          0.03          0.94         1.52 o                         
  -3  10   7          0.09         11.01         1.96 o                         
  -2  10   7         24.91         22.82         2.49 o                         
  -1  10   7         48.57         51.22         3.09 o                         
   0  10   7        160.20        143.89         6.36 o                         
   1  10   7         48.74         47.03         3.40 o                         
   2  10   7        139.44        132.19         5.15 o                         
   3  10   7          1.42         -1.78         1.80 o                         
   4  10   7         21.52         25.32         3.34 o                         
   5  10   7         34.47         33.72         2.71 o                         
  -5  11   7          1.74          0.67         1.10 o                         
  -4  11   7          6.16          8.53         1.70 o                         
  -3  11   7         15.54         14.70         1.65 o                         
  -2  11   7          9.76          8.73         1.53 o                         
  -1  11   7         29.07         19.47         2.03 o                         
   0  11   7         28.95         26.72         2.60 o                         
   1  11   7         10.19          7.76         1.76 o                         
   2  11   7         26.50         22.76         2.01 o                         
   3  11   7         62.10         66.55         3.64 o                         
   4  11   7         66.94         66.22         3.15 o                         
   5  11   7          4.49          6.09         1.36 o                         
  -4  12   7          2.28          5.44         2.17 o                         
  -3  12   7          2.41          4.06         1.52 o                         
  -2  12   7         13.35         15.73         2.19 o                         
  -1  12   7          0.02          2.50         1.19 o                         
   0  12   7          6.90          6.25         1.77 o                         
   1  12   7          6.27          6.42         1.69 o                         
   2  12   7          0.01          0.05         1.96 o                         
   3  12   7         19.89         20.33         2.30 o                         
   4  12   7          0.58         -0.52         1.74 o                         
  -2  13   7          0.06          0.52         2.08 o                         
  -1  13   7          6.35          4.12         1.92 o                         
   0  13   7          2.84          3.67         3.17 o                         
   1  13   7          0.94          1.67         1.29 o                         
   2  13   7         16.03         16.42         2.81 o                         
  -8   0   8         38.09         39.38         4.81 o                         
  -7   0   8          4.71          3.65         3.59 o                         
  -6   0   8         22.41         16.42         4.89 o                         
  -5   0   8        107.40         95.42         9.51 o                         
  -4   0   8          1.54         -8.22         8.22 o                         
  -3   0   8        529.84        516.27        38.86 o                         
  -2   0   8       2419.84       2988.62        83.92 o                         
  -1   0   8        225.00        207.70        11.17 o                         
   0   0   8        890.15        853.80        36.08 o                         
   1   0   8        135.35        122.63        14.13 o                         
   2   0   8        135.42        151.79        17.20 o                         
   3   0   8        213.97        221.61        23.19 o                         
   4   0   8         27.36         66.31        14.45 o                         
   5   0   8        146.20        142.01         8.13 o                         
   6   0   8          5.92         12.08         3.11 o                         
   7   0   8         22.93         23.92         4.85 o                         
   8   0   8        293.18        331.33        12.31 o                         
  -8   1   8         23.37         23.44         2.69 o                         
  -7   1   8         15.24         18.52         2.53 o                         
  -6   1   8          0.16          1.34         1.53 o                         
  -5   1   8         71.47         65.96         4.92 o                         
  -4   1   8         10.63         -6.15         6.15 o                         
  -3   1   8         73.50         74.84        18.82 o                         
  -2   1   8         16.62         26.65         5.28 o                         
  -1   1   8       1578.94       1620.95        24.03 o                         
   0   1   8       1268.00       1300.03        28.21 o                         
   1   1   8         72.31         74.63         6.65 o                         
   2   1   8        141.30        140.61         9.80 o                         
   3   1   8          7.37         17.27         6.41 o                         
   4   1   8         31.28         31.55         3.79 o                         
   5   1   8        162.87        157.91         5.31 o                         
   6   1   8        146.19        149.09         5.99 o                         
   7   1   8         32.45         27.97         2.56 o                         
   8   1   8         28.44         30.87         5.07 o                         
  -8   2   8          1.94          4.00         1.58 o                         
  -7   2   8        211.89        202.08        11.09 o                         
  -6   2   8         26.88         26.57         2.70 o                         
  -5   2   8          0.81         -0.09         1.71 o                         
  -4   2   8        317.54        314.56        10.65 o                         
  -3   2   8        188.02        195.24        16.95 o                         
  -2   2   8         80.03        360.22        31.29 o                         
  -1   2   8        592.11        635.87        18.77 o                         
   0   2   8        509.86        585.51        21.01 o                         
   1   2   8         42.75         31.27         6.48 o                         
   2   2   8         67.14         48.04         8.29 o                         
   3   2   8         81.75         70.99        10.19 o                         
   4   2   8          3.55          4.34         1.92 o                         
   5   2   8         54.58         55.62         3.78 o                         
   6   2   8          8.12          8.70         2.36 o                         
   7   2   8          9.64          5.55         2.17 o                         
   8   2   8          1.02          2.78         1.28 o                         
  -8   3   8         39.51         37.34         2.85 o                         
  -7   3   8         19.51         19.22         2.57 o                         
  -6   3   8        630.77        624.33        11.86 o                         
  -5   3   8         58.05         69.40         4.30 o                         
  -4   3   8        294.59        298.09         8.52 o                         
  -3   3   8          0.00          4.49         3.16 o                         
  -2   3   8        119.23        244.70        13.70 o                         
  -1   3   8         15.56         33.96         5.19 o                         
   0   3   8        931.53        937.77        32.20 o                         
   1   3   8        385.61        386.90        21.71 o                         
   2   3   8          0.24         -2.19         4.22 o                         
   3   3   8         33.80         43.66        11.32 o                         
   4   3   8          1.98          0.06         2.88 o                         
   5   3   8         24.47         25.65         2.48 o                         
   6   3   8          0.02         -0.32         1.53 o                         
   7   3   8          2.24          1.58         1.33 o                         
   8   3   8          2.13          2.52         1.68 o                         
  -8   4   8         27.66         20.39         3.04 o                         
  -7   4   8          2.16          0.11         1.31 o                         
  -6   4   8         47.16         48.01         3.09 o                         
  -5   4   8          0.50          0.25         1.37 o                         
  -4   4   8         46.32         49.43         3.41 o                         
  -3   4   8          2.10         -5.59         5.59 o                         
  -2   4   8         10.77         50.45         6.92 o                         
  -1   4   8          0.11          1.89         3.27 o                         
   0   4   8        349.51        367.25        16.87 o                         
   1   4   8          5.03          1.53         3.66 o                         
   2   4   8       1533.04       1501.20        47.75 o                         
   3   4   8        158.82        153.92        16.70 o                         
   4   4   8         75.76         80.23         4.75 o                         
   5   4   8          3.06          1.89         1.64 o                         
   6   4   8          1.46          1.13         1.77 o                         
   7   4   8          7.26          5.97         1.40 o                         
  -7   5   8          9.48         10.71         1.81 o                         
  -6   5   8         28.55         29.94         3.90 o                         
  -5   5   8         12.08         13.97         3.95 o                         
  -4   5   8          2.24          3.43         3.08 o                         
  -3   5   8        158.16        167.06         6.58 o                         
  -2   5   8         11.34         11.42         4.51 o                         
  -1   5   8        156.83        120.96        13.39 o                         
   0   5   8          1.09         -3.24         3.24 o                         
   1   5   8        189.73        205.85        18.13 o                         
   2   5   8        251.48        232.61        20.11 o                         
   3   5   8         77.70         90.45         5.45 o                         
   4   5   8          2.50          3.38         4.69 o                         
   5   5   8          0.14         -1.35         1.59 o                         
   6   5   8          0.51          0.43         1.46 o                         
   7   5   8         10.42          6.70         2.22 o                         
  -7   6   8          4.28          2.77         1.31 o                         
  -6   6   8         53.87         52.87         4.06 o                         
  -5   6   8        196.08        190.33         8.13 o                         
  -4   6   8         22.12         26.53         2.72 o                         
  -3   6   8        871.43        837.89        11.39 o                         
  -2   6   8        103.50        244.93         8.95 o                         
  -1   6   8        185.53        129.38        11.97 o                         
   0   6   8         10.87          6.93         4.03 o                         
   1   6   8         12.45         17.48         7.34 o                         
   2   6   8        149.93        145.76         9.59 o                         
   3   6   8          1.57          2.52         1.57 o                         
   4   6   8         27.74         29.34         3.14 o                         
   5   6   8         32.01         28.91         2.96 o                         
   6   6   8         20.93         25.46         3.79 o                         
   7   6   8          0.03         -1.29         1.46 o                         
  -7   7   8         12.48         13.92         1.99 o                         
  -6   7   8          0.01          0.04         1.42 o                         
  -5   7   8         56.77         64.23         4.76 o                         
  -4   7   8       1003.33        929.00        13.86 o                         
  -3   7   8         36.60         31.06         2.56 o                         
  -2   7   8         41.11         51.48         3.23 o                         
  -1   7   8        147.32        127.79         4.67 o                         
   0   7   8        114.35        116.58         4.17 o                         
   1   7   8         12.18         13.90         2.05 o                         
   2   7   8         54.80         49.70         3.43 o                         
   3   7   8          1.01          0.17         1.82 o                         
   4   7   8         17.91         18.66         3.25 o                         
   5   7   8          6.91          4.26         1.68 o                         
   6   7   8          0.01          1.03         1.86 o                         
   7   7   8          1.53          1.04         1.05 o                         
  -6   8   8          6.66          4.57         1.59 o                         
  -5   8   8          1.35          1.88         2.03 o                         
  -4   8   8         28.97         26.14         2.93 o                         
  -3   8   8         11.07          9.94         1.94 o                         
  -2   8   8          0.16          1.57         1.51 o                         
  -1   8   8         64.63         64.60         3.64 o                         
   0   8   8          0.26          0.06         1.31 o                         
   1   8   8         28.88         30.59         2.96 o                         
   2   8   8         42.28         51.71         5.76 o                         
   3   8   8         93.46         79.48         6.72 o                         
   4   8   8          5.82          9.19         2.24 o                         
   5   8   8          0.00         -0.02         1.67 o                         
   6   8   8         10.64          5.23         2.04 o                         
  -6   9   8          2.00          0.73         1.39 o                         
  -5   9   8          0.04          1.84         1.63 o                         
  -4   9   8          0.01          2.24         1.65 o                         
  -3   9   8         92.57         93.73         4.49 o                         
  -2   9   8          2.83         27.08         3.31 o                         
  -1   9   8         25.87         23.53         2.33 o                         
   0   9   8         60.28         60.09         3.77 o                         
   1   9   8          0.16         -1.46         1.75 o                         
   2   9   8          1.90          4.18         1.74 o                         
   3   9   8         57.59         63.34         6.03 o                         
   4   9   8          0.37         -1.52         2.33 o                         
   5   9   8        140.16        146.41         5.86 o                         
   6   9   8          0.62          1.51         1.20 o                         
  -5  10   8          1.73          1.60         1.63 o                         
  -4  10   8          6.28          6.06         1.72 o                         
  -3  10   8          0.33          0.88         1.65 o                         
  -2  10   8         78.73         59.34         3.57 o                         
  -1  10   8          2.82          3.22         1.37 o                         
   0  10   8         70.19         59.54         4.27 o                         
   1  10   8         38.49         36.27         3.35 o                         
   2  10   8         63.65         63.11         4.11 o                         
   3  10   8        127.64        127.82         7.81 o                         
   4  10   8         50.71         51.47         3.18 o                         
   5  10   8          2.80          1.97         1.23 o                         
  -4  11   8         14.97         17.11         2.08 o                         
  -3  11   8         20.00         21.43         2.02 o                         
  -2  11   8          1.18          4.33         1.48 o                         
  -1  11   8          4.02          4.03         2.28 o                         
   0  11   8          5.25          5.71         1.66 o                         
   1  11   8          3.71          4.47         1.91 o                         
   2  11   8         88.39         94.33         3.98 o                         
   3  11   8          0.04         -1.36         1.36 o                         
   4  11   8         14.23         15.10         1.82 o                         
  -3  12   8          7.21          8.54         1.58 o                         
  -2  12   8         31.75         38.96         3.28 o                         
  -1  12   8         16.88         21.04         1.96 o                         
   0  12   8         16.91         18.23         2.13 o                         
   1  12   8          2.27          0.77         1.39 o                         
   2  12   8          3.83         -0.37         1.99 o                         
   3  12   8          1.54          2.62         1.12 o                         
  -2  13   8         22.52         44.94         4.46 o                         
  -1  13   8         42.91         48.28         5.05 o                         
   0  13   8          0.05         -1.15         1.95 o                         
   1  13   8          0.11         -1.12         1.30 o                         
   2  13   8          7.03         10.26         5.49 o                         
  -8   1   9         18.63         16.70         2.62 o                         
  -7   1   9         23.85         22.11         4.27 o                         
  -6   1   9          9.44          8.60         2.28 o                         
  -5   1   9         15.27         12.67         2.54 o                         
  -4   1   9         53.38         56.80         4.12 o                         
  -3   1   9          4.11         -1.11         4.52 o                         
  -2   1   9          0.57          2.30         4.53 o                         
  -1   1   9         71.78         92.94         8.00 o                         
   0   1   9       2498.53       2566.02        47.39 o                         
   1   1   9       1081.11       1195.47        33.57 o                         
   2   1   9         98.87         98.31        15.10 o                         
   3   1   9         52.78         45.58        13.26 o                         
   4   1   9          5.85          4.33         2.19 o                         
   5   1   9         56.01         52.36         3.80 o                         
   6   1   9          6.32          4.94         1.92 o                         
   7   1   9         77.90         70.75         4.32 o                         
   8   1   9          0.39          2.49         1.42 o                         
  -8   2   9          4.12          6.20         1.37 o                         
  -7   2   9         59.35         66.79         4.11 o                         
  -6   2   9         13.44         11.01         2.56 o                         
  -5   2   9          0.21          1.02         1.74 o                         
  -4   2   9        210.02        226.35         6.81 o                         
  -3   2   9         19.95         17.26         6.80 o                         
  -2   2   9          7.96          8.06         3.62 o                         
  -1   2   9        976.36       1239.35        24.48 o                         
   0   2   9         49.53         69.77         6.96 o                         
   1   2   9         70.62         63.77         9.41 o                         
   2   2   9         25.04         13.71         7.12 o                         
   3   2   9         35.91         31.40         8.10 o                         
   4   2   9         19.19         20.87         3.67 o                         
   5   2   9         30.25         29.83         2.88 o                         
   6   2   9         15.28         15.98         2.33 o                         
   7   2   9          4.35          3.24         1.33 o                         
   8   2   9          0.30          2.84         1.53 o                         
  -8   3   9         28.67         20.62         2.92 o                         
  -7   3   9         11.70          9.45         2.04 o                         
  -6   3   9        196.11        205.44         7.92 o                         
  -5   3   9        360.41        333.89        10.57 o                         
  -4   3   9        150.19        152.14         5.59 o                         
  -3   3   9         20.86         31.12         6.31 o                         
  -2   3   9        217.54        224.87        12.64 o                         
  -1   3   9        593.72        613.03        22.16 o                         
   0   3   9        183.91        184.11        11.53 o                         
   1   3   9         36.37         31.74         7.45 o                         
   2   3   9        263.64        256.94        19.99 o                         
   3   3   9          0.63          2.36         6.21 o                         
   4   3   9          0.57          2.43         2.52 o                         
   5   3   9          8.33          7.71         1.64 o                         
   6   3   9          6.48          9.41         2.04 o                         
   7   3   9          0.12          0.31         1.15 o                         
  -7   4   9          6.26          6.95         1.67 o                         
  -6   4   9        213.91        241.03         7.07 o                         
  -5   4   9         49.85         51.85         3.69 o                         
  -4   4   9        170.18        164.03         5.87 o                         
  -3   4   9          0.05          2.37         2.63 o                         
  -2   4   9         13.37          8.60         4.68 o                         
  -1   4   9        205.40        213.18        13.96 o                         
   0   4   9          1.58          1.93         4.66 o                         
   1   4   9          1.24          4.00         4.01 o                         
   2   4   9        246.59        247.89        20.31 o                         
   3   4   9        200.94        208.57        11.20 o                         
   4   4   9        101.82         96.40         7.17 o                         
   5   4   9          3.15          3.63         1.66 o                         
   6   4   9         16.10         14.87         2.28 o                         
   7   4   9          5.15          5.02         1.52 o                         
  -7   5   9          2.01          2.88         1.64 o                         
  -6   5   9          0.33          1.12         1.83 o                         
  -5   5   9        121.37        126.65         8.05 o                         
  -4   5   9         73.44         65.77         4.92 o                         
  -3   5   9        993.76        937.86        19.34 o                         
  -2   5   9        551.38        545.74        18.25 o                         
  -1   5   9         37.57         28.65         6.15 o                         
   0   5   9        188.72        182.49        19.97 o                         
   1   5   9         59.95         73.94        11.53 o                         
   2   5   9        120.89        116.20        15.26 o                         
   3   5   9        103.86        111.65         6.62 o                         
   4   5   9          5.18          5.43         1.73 o                         
   5   5   9          0.29         -2.07         2.07 o                         
   6   5   9          4.24          2.54         2.06 o                         
   7   5   9         12.58         12.36         2.20 o                         
  -7   6   9          2.52          3.91         1.57 o                         
  -6   6   9         19.26         25.64         2.94 o                         
  -5   6   9         38.09         45.48         3.54 o                         
  -4   6   9          3.84          3.43         1.66 o                         
  -3   6   9        218.66        207.88         6.37 o                         
  -2   6   9         49.80         56.17         3.33 o                         
  -1   6   9        744.30        694.53        13.27 o                         
   0   6   9        486.83        490.27        15.72 o                         
   1   6   9         65.15         68.10         4.42 o                         
   2   6   9         12.02         14.77         2.05 o                         
   3   6   9         19.48         23.65         3.53 o                         
   4   6   9         37.39         41.55         3.44 o                         
   5   6   9        119.86        123.03         6.31 o                         
   6   6   9          3.64          3.05         1.92 o                         
   7   6   9          0.07         -1.55         1.68 o                         
  -7   7   9          6.97          5.82         1.85 o                         
  -6   7   9          3.78          3.04         1.65 o                         
  -5   7   9          7.86          3.84         1.62 o                         
  -4   7   9        342.01        329.14         9.21 o                         
  -3   7   9          0.00          3.88         1.82 o                         
  -2   7   9        906.48        836.27        12.56 o                         
  -1   7   9         81.00         85.82         3.99 o                         
   0   7   9          7.32          5.97         1.59 o                         
   1   7   9         18.02         23.63         2.52 o                         
   2   7   9        337.35        325.48         8.50 o                         
   3   7   9         13.12          9.41         2.02 o                         
   4   7   9          5.08          2.75         1.53 o                         
   5   7   9         15.40         20.52         2.32 o                         
   6   7   9          7.87          8.63         3.24 o                         
  -6   8   9          0.12          0.86         1.13 o                         
  -5   8   9          1.63         -1.09         1.76 o                         
  -4   8   9         18.94         18.12         2.42 o                         
  -3   8   9        283.45        254.91         7.34 o                         
  -2   8   9        393.71        339.18         8.41 o                         
  -1   8   9          0.10          1.75         1.52 o                         
   0   8   9          1.64          1.01         2.00 o                         
   1   8   9         62.24         66.28         3.83 o                         
   2   8   9         13.43         13.61         2.37 o                         
   3   8   9        279.91        288.97         9.71 o                         
   4   8   9         14.98         17.65         2.72 o                         
   5   8   9          6.33          8.29         1.97 o                         
   6   8   9         15.81         12.91         1.88 o                         
  -6   9   9          2.54          2.80         0.90 o                         
  -5   9   9         18.60         19.37         2.98 o                         
  -4   9   9         37.14         35.59         4.05 o                         
  -3   9   9          3.64          5.40         1.82 o                         
  -2   9   9         15.01         15.86         2.59 o                         
  -1   9   9        135.33        123.45         4.70 o                         
   0   9   9        401.09        349.14         8.85 o                         
   1   9   9         34.55         35.47         2.95 o                         
   2   9   9          7.71          4.33         1.92 o                         
   3   9   9          0.03         -0.87         2.33 o                         
   4   9   9         28.34         33.51         5.98 o                         
   5   9   9        169.32        191.62         6.42 o                         
   6   9   9          0.84          0.69         1.27 o                         
  -5  10   9         23.77         26.34         2.24 o                         
  -4  10   9         13.17         13.92         2.16 o                         
  -3  10   9         29.10         23.10         2.30 o                         
  -2  10   9          0.21         -0.04         1.51 o                         
  -1  10   9          0.01         11.95         2.12 o                         
   0  10   9         21.10         19.26         2.26 o                         
   1  10   9         47.69         46.58         4.39 o                         
   2  10   9         65.86         65.04         4.06 o                         
   3  10   9         21.67         21.06         3.51 o                         
   4  10   9         50.19         49.06         3.12 o                         
   5  10   9          1.23          3.68         1.10 o                         
  -4  11   9          1.50          3.26         1.47 o                         
  -3  11   9          2.14          3.69         1.80 o                         
  -2  11   9         14.79         22.16         2.44 o                         
  -1  11   9         25.10         28.56         2.64 o                         
   0  11   9          3.28          3.73         1.69 o                         
   1  11   9         24.57         21.43         2.56 o                         
   2  11   9         13.84         15.66         1.84 o                         
   3  11   9          2.24          1.90         1.64 o                         
   4  11   9         11.43          9.12         1.20 o                         
  -3  12   9         16.54         19.69         6.80 o                         
  -2  12   9          5.29          6.80         1.76 o                         
  -1  12   9          5.88          9.44         1.56 o                         
   0  12   9          9.37         13.90         1.92 o                         
   1  12   9          1.57          0.32         1.43 o                         
   2  12   9          5.63          7.54         1.41 o                         
   3  12   9          1.89          1.60         1.27 o                         
  -1  13   9         75.33         94.99         4.52 o                         
   0  13   9          0.03          0.87         1.77 o                         
   1  13   9          2.36          1.80         1.53 o                         
  -8   0  10         11.15          9.73         2.32 o                         
  -7   0  10        130.99        138.76         9.87 o                         
  -6   0  10        149.82        141.11        11.55 o                         
  -5   0  10         21.84         21.11         5.59 o                         
  -4   0  10          2.05          0.99         4.85 o                         
  -3   0  10        361.80        335.90        34.60 o                         
  -2   0  10          7.29          6.97         4.11 o                         
  -1   0  10        559.27        580.52        24.93 o                         
   0   0  10       1755.37       2132.54        65.27 o                         
   1   0  10        135.59        126.98        16.16 o                         
   2   0  10        357.29        386.37        29.71 o                         
   3   0  10         41.72         49.43        13.61 o                         
   4   0  10         25.74         24.48         8.48 o                         
   5   0  10         12.81         16.34         3.26 o                         
   6   0  10          0.28          4.55         2.55 o                         
   7   0  10         21.56         18.02         2.68 o                         
  -8   1  10          7.83          8.14         2.00 o                         
  -7   1  10         36.95         41.66         4.20 o                         
  -6   1  10         74.82         73.30         6.11 o                         
  -5   1  10         30.82         29.12         3.39 o                         
  -4   1  10          2.30          1.29         1.61 o                         
  -3   1  10        218.71        210.93        29.85 o                         
  -2   1  10         61.53         54.27         7.80 o                         
  -1   1  10        230.11        265.78        13.96 o                         
   0   1  10         82.18         79.81         7.71 o                         
   1   1  10        527.67        511.10        25.20 o                         
   2   1  10        322.72        322.91        33.17 o                         
   3   1  10         28.42         16.87         5.92 o                         
   4   1  10         20.93         17.68         2.93 o                         
   5   1  10          5.02          4.92         1.64 o                         
   6   1  10          7.87          8.84         2.12 o                         
   7   1  10         31.42         32.43         2.88 o                         
  -7   2  10        139.99        134.55         5.22 o                         
  -6   2  10         34.00         39.08         3.70 o                         
  -5   2  10        559.95        490.22        12.76 o                         
  -4   2  10         65.75         66.83         4.34 o                         
  -3   2  10         17.02          6.15        16.38 o                         
  -2   2  10        616.78        640.19        25.27 o                         
  -1   2  10        156.85        172.68        11.79 o                         
   0   2  10         92.90        227.03        17.97 o                         
   1   2  10        471.96        426.88        24.27 o                         
   2   2  10         57.25         68.35        10.61 o                         
   3   2  10         20.56         25.58         4.90 o                         
   4   2  10          0.05          2.20         2.11 o                         
   5   2  10          0.20          0.04         1.82 o                         
   6   2  10          0.86         -0.45         1.46 o                         
   7   2  10         12.75          8.37         2.15 o                         
  -7   3  10          8.97         10.05         1.49 o                         
  -6   3  10         80.68         76.06         4.74 o                         
  -5   3  10         79.40         66.28         4.78 o                         
  -4   3  10       1789.53       1738.70        25.83 o                         
  -3   3  10         55.39         60.39         5.09 o                         
  -2   3  10        278.08        290.50        21.82 o                         
  -1   3  10         72.36         88.15         9.31 o                         
   0   3  10         79.00        168.40        16.18 o                         
   1   3  10          3.14          1.23         5.95 o                         
   2   3  10        471.20        447.21        27.29 o                         
   3   3  10         69.11         70.90         6.88 o                         
   4   3  10          0.53          2.25         2.20 o                         
   5   3  10          0.03         -0.37         1.57 o                         
   6   3  10          1.36          1.49         1.56 o                         
   7   3  10          1.40          1.14         1.00 o                         
  -7   4  10          5.46          5.96         1.57 o                         
  -6   4  10        162.11        179.04         5.87 o                         
  -5   4  10          0.33          1.84         1.65 o                         
  -4   4  10        146.33        136.26         5.86 o                         
  -3   4  10          0.23          0.37         1.70 o                         
  -2   4  10         26.23         23.86         7.09 o                         
  -1   4  10         34.53         16.54         8.70 o                         
   0   4  10          7.66         64.01        11.16 o                         
   1   4  10         41.49         30.45         7.93 o                         
   2   4  10         57.06         49.45        17.23 o                         
   3   4  10          8.45         11.86         2.87 o                         
   4   4  10        234.41        211.48        10.42 o                         
   5   4  10         16.70         19.26         2.47 o                         
   6   4  10         10.91         11.75         2.04 o                         
   7   4  10          0.38          0.22         1.21 o                         
  -7   5  10          0.31          1.32         1.85 o                         
  -6   5  10         11.23         11.89         1.88 o                         
  -5   5  10         18.48         22.62         2.63 o                         
  -4   5  10         72.04         64.96         4.16 o                         
  -3   5  10         47.06         43.13         2.73 o                         
  -2   5  10          0.00         -1.09         1.28 o                         
  -1   5  10        297.63        301.21        10.23 o                         
   0   5  10          0.29         -4.89         5.92 o                         
   1   5  10         64.38         58.41         5.83 o                         
   2   5  10          0.47         -0.97         1.75 o                         
   3   5  10         71.38         66.71         5.29 o                         
   4   5  10         59.16         55.85         4.60 o                         
   5   5  10         22.73         18.39         2.92 o                         
   6   5  10          0.04          1.76         1.57 o                         
   7   5  10          0.17          0.80         1.24 o                         
  -7   6  10          1.95         -0.38         1.68 o                         
  -6   6  10          4.33          7.42         1.96 o                         
  -5   6  10          9.16          7.27         1.76 o                         
  -4   6  10        141.57        141.08         6.11 o                         
  -3   6  10        500.66        481.24        10.13 o                         
  -2   6  10         82.23         89.78         4.11 o                         
  -1   6  10        941.46        912.20        14.31 o                         
   0   6  10         47.31        159.56         6.26 o                         
   1   6  10        131.69        118.62         5.17 o                         
   2   6  10          4.56          3.42         2.10 o                         
   3   6  10          0.14          2.34         1.54 o                         
   4   6  10         49.14         54.46         3.79 o                         
   5   6  10          0.33          0.82         1.72 o                         
   6   6  10          3.77          5.47         3.53 o                         
   7   6  10          3.33          4.14         1.88 o                         
  -6   7  10         11.82         14.40         2.02 o                         
  -5   7  10         56.42         63.46         3.77 o                         
  -4   7  10          6.06          2.32         1.87 o                         
  -3   7  10         65.30         68.16         3.98 o                         
  -2   7  10       1427.35       1300.18        18.63 o                         
  -1   7  10         14.76          8.74         1.88 o                         
   0   7  10         37.25         42.19         3.43 o                         
   1   7  10         77.47         76.16         4.32 o                         
   2   7  10         30.33         32.08         3.27 o                         
   3   7  10          8.18         10.96         2.03 o                         
   4   7  10          2.16          2.55         1.88 o                         
   5   7  10          0.23          2.93         2.47 o                         
   6   7  10          7.44          6.63         1.84 o                         
  -6   8  10          0.01         -0.76         1.59 o                         
  -5   8  10         35.35         41.54         2.82 o                         
  -4   8  10         29.66         32.69         3.05 o                         
  -3   8  10         10.68          9.31         2.04 o                         
  -2   8  10         73.34         51.16         3.47 o                         
  -1   8  10          6.13          7.33         1.70 o                         
   0   8  10          1.11          2.76         1.70 o                         
   1   8  10         16.63         19.80         2.79 o                         
   2   8  10          7.41          7.31         2.24 o                         
   3   8  10         16.49         18.95         2.88 o                         
   4   8  10         28.63         31.41         3.16 o                         
   5   8  10         31.63         24.27         2.50 o                         
   6   8  10          0.90          0.48         1.15 o                         
  -5   9  10          0.57          3.03         1.75 o                         
  -4   9  10          0.04         -0.79         1.54 o                         
  -3   9  10          0.39         -1.71         1.71 o                         
  -2   9  10          0.03          0.41         1.51 o                         
  -1   9  10        103.16        107.20         4.77 o                         
   0   9  10          2.66         21.59         2.38 o                         
   1   9  10         10.21          6.18         1.34 o                         
   2   9  10         35.29         37.05         2.85 o                         
   3   9  10          2.12          2.11         2.03 o                         
   4   9  10          2.13          2.22         1.56 o                         
   5   9  10         14.53         14.78         2.39 o                         
  -5  10  10          4.44          5.65         1.72 o                         
  -4  10  10         54.70         61.31         3.16 o                         
  -3  10  10          2.20          1.60         1.23 o                         
  -2  10  10          8.07          7.17         1.83 o                         
  -1  10  10          0.74          2.15         1.45 o                         
   0  10  10         70.56         58.48         3.52 o                         
   1  10  10          0.61          2.78         1.73 o                         
   2  10  10         23.92         21.72         2.41 o                         
   3  10  10         15.29         18.30         3.66 o                         
   4  10  10         32.72         37.38         2.43 o                         
   5  10  10         27.25         22.13         2.79 o                         
  -4  11  10          9.07         10.80         2.32 o                         
  -3  11  10         15.24         12.65         1.64 o                         
  -2  11  10         25.32         32.68         4.25 o                         
  -1  11  10         13.78         13.06         1.71 o                         
   0  11  10          0.68          3.19         1.65 o                         
   1  11  10          1.28         -0.17         1.45 o                         
   2  11  10          0.98          3.02         2.27 o                         
   3  11  10          1.05          1.09         1.03 o                         
   4  11  10         20.03         18.88         2.95 o                         
  -2  12  10         14.55         11.69         2.15 o                         
  -1  12  10          6.61          9.46         1.77 o                         
   0  12  10         25.82         28.69         2.26 o                         
   1  12  10          8.09          7.85         1.60 o                         
   2  12  10          6.27          2.17         1.80 o                         
  -7   1  11          9.29         10.65         2.42 o                         
  -6   1  11         48.32         52.75         5.61 o                         
  -5   1  11         39.96         30.48         4.39 o                         
  -4   1  11         16.51         12.91         3.85 o                         
  -3   1  11         35.89         25.66         3.89 o                         
  -2   1  11         81.34         84.75        12.32 o                         
  -1   1  11          0.48         -1.98         2.95 o                         
   0   1  11          0.77         11.20         6.73 o                         
   1   1  11          2.23          4.68         7.22 o                         
   2   1  11        652.24        658.52        45.55 o                         
   3   1  11        220.97        227.44        12.11 o                         
   4   1  11         17.07         21.86         5.43 o                         
   5   1  11          8.47          7.25         2.63 o                         
   6   1  11          2.05          2.80         1.41 o                         
   7   1  11          5.00          4.40         1.37 o                         
  -7   2  11          5.42          3.94         1.94 o                         
  -6   2  11          5.73         12.23         2.55 o                         
  -5   2  11        217.66        239.56         8.84 o                         
  -4   2  11         27.26         22.52         2.64 o                         
  -3   2  11          0.42          0.72         1.49 o                         
  -2   2  11        368.20        412.09        26.01 o                         
  -1   2  11         21.14         30.01         5.51 o                         
   0   2  11          6.27          2.25        12.93 o                         
   1   2  11        695.81        738.65        33.34 o                         
   2   2  11          2.84         13.99         7.59 o                         
   3   2  11         69.68         69.51         6.87 o                         
   4   2  11          1.74          6.29         2.70 o                         
   5   2  11          5.86          4.67         1.78 o                         
   6   2  11          0.32          2.26         1.72 o                         
   7   2  11         10.75          8.50         1.91 o                         
  -7   3  11          7.56          6.18         1.15 o                         
  -6   3  11        157.63        167.24         5.75 o                         
  -5   3  11         38.53         43.12         3.82 o                         
  -4   3  11        402.68        397.43         9.94 o                         
  -3   3  11        688.06        665.28        10.72 o                         
  -2   3  11        279.83        298.97         8.74 o                         
  -1   3  11         33.65         36.33         6.57 o                         
   0   3  11        168.34        189.33        23.93 o                         
   1   3  11        254.98        244.63        20.15 o                         
   2   3  11         88.47         91.20         4.90 o                         
   3   3  11         18.48          7.22         4.78 o                         
   4   3  11         80.79         71.79         6.35 o                         
   5   3  11          0.41          0.73         1.92 o                         
   6   3  11          0.03          2.06         1.86 o                         
   7   3  11          3.69          3.07         1.23 o                         
  -7   4  11          6.53          5.04         2.32 o                         
  -6   4  11         20.22         18.24         2.78 o                         
  -5   4  11         27.45         29.70         2.53 o                         
  -4   4  11        620.76        656.62        15.03 o                         
  -3   4  11         80.19         76.37         4.19 o                         
  -2   4  11        170.48        156.85         7.07 o                         
  -1   4  11          3.95          4.75         2.56 o                         
   0   4  11         17.45          7.20         5.27 o                         
   1   4  11         72.24         77.70         5.87 o                         
   2   4  11          0.02          0.97         1.96 o                         
   3   4  11          0.56          1.74         2.44 o                         
   4   4  11         45.45         44.08         5.10 o                         
   5   4  11         31.45         30.00         2.90 o                         
   6   4  11         16.20         15.41         2.53 o                         
   7   4  11          0.71         -1.14         1.14 o                         
  -7   5  11          0.18          1.04         1.65 o                         
  -6   5  11          0.31         -0.47         1.83 o                         
  -5   5  11          1.50          3.63         1.35 o                         
  -4   5  11          7.10          6.20         1.54 o                         
  -3   5  11         92.30         86.43         4.31 o                         
  -2   5  11         83.03         84.67         4.13 o                         
  -1   5  11        909.65        868.63        14.48 o                         
   0   5  11        343.17        321.86         8.32 o                         
   1   5  11         30.73         31.94         3.27 o                         
   2   5  11         14.40         17.19         2.50 o                         
   3   5  11         21.56         27.90         3.41 o                         
   4   5  11         37.83         31.73         4.48 o                         
   5   5  11         22.48         23.23         4.12 o                         
   6   5  11          0.03         -0.03         1.47 o                         
   7   5  11          0.05          0.84         1.42 o                         
  -6   6  11          6.15          5.44         1.60 o                         
  -5   6  11          6.15          8.62         1.91 o                         
  -4   6  11         99.04        100.78         5.15 o                         
  -3   6  11        108.79        124.18         5.24 o                         
  -2   6  11         12.18         18.45         2.36 o                         
  -1   6  11        393.47        375.16         8.47 o                         
   0   6  11         38.43         39.24         3.34 o                         
   1   6  11        460.92        467.99        16.43 o                         
   2   6  11        118.23        124.39         6.57 o                         
   3   6  11          4.61          7.78         2.15 o                         
   4   6  11          0.16          2.16         1.63 o                         
   5   6  11          2.81          3.28         1.90 o                         
   6   6  11          4.51          4.28         1.71 o                         
  -6   7  11          8.32          7.27         2.55 o                         
  -5   7  11         25.01         23.05         2.31 o                         
  -4   7  11          0.44         -0.77         1.61 o                         
  -3   7  11         49.99         41.96         3.20 o                         
  -2   7  11        590.09        534.54        17.30 o                         
  -1   7  11          4.55          7.66         1.87 o                         
   0   7  11        749.39        688.43        13.52 o                         
   1   7  11         44.11         48.99         5.12 o                         
   2   7  11         12.12          8.73         2.10 o                         
   3   7  11          3.77          4.21         1.75 o                         
   4   7  11        130.03        141.22         5.51 o                         
   5   7  11         13.63         15.04         2.29 o                         
   6   7  11          1.86          1.71         1.75 o                         
  -6   8  11          0.18         -1.27         1.27 o                         
  -5   8  11          6.35          4.97         1.54 o                         
  -4   8  11          0.03          1.52         1.74 o                         
  -3   8  11          0.83          1.04         1.75 o                         
  -2   8  11          9.27          6.44         1.63 o                         
  -1   8  11        297.05        271.99         8.55 o                         
   0   8  11        306.27        269.94         8.51 o                         
   1   8  11         13.90          9.17         2.54 o                         
   2   8  11          0.35          1.96         3.91 o                         
   3   8  11         31.14         35.78         3.63 o                         
   4   8  11          2.35          2.63         1.77 o                         
   5   8  11         84.86         90.55         5.00 o                         
  -5   9  11          0.94          1.64         1.46 o                         
  -4   9  11          1.58          3.06         1.42 o                         
  -3   9  11         34.32         30.51         2.57 o                         
  -2   9  11         43.11         35.42         2.88 o                         
  -1   9  11          2.20          3.65         1.57 o                         
   0   9  11          5.34          6.87         1.61 o                         
   1   9  11         71.97         67.50         3.40 o                         
   2   9  11        186.78        177.31         7.28 o                         
   3   9  11          6.26          6.13         2.50 o                         
   4   9  11          2.37          2.73         1.53 o                         
   5   9  11          0.00         -0.93         1.31 o                         
  -4  10  11         55.20         61.78         3.59 o                         
  -3  10  11         51.02         61.35         3.37 o                         
  -2  10  11         13.40          9.05         1.85 o                         
  -1  10  11         38.37         32.40         2.56 o                         
   0  10  11          0.01          2.93         1.35 o                         
   1  10  11          1.41          8.37         2.11 o                         
   2  10  11          7.98          8.01         2.65 o                         
   3  10  11         22.95         24.49         3.36 o                         
   4  10  11         14.45         11.77         1.35 o                         
  -3  11  11          0.27          1.00         1.06 o                         
  -2  11  11          3.85          5.32         1.26 o                         
  -1  11  11          0.96          0.37         1.08 o                         
   0  11  11          9.44         12.87         1.97 o                         
   1  11  11         17.38         15.07         2.26 o                         
   2  11  11          0.17          0.03         1.68 o                         
   3  11  11          7.43          5.45         1.98 o                         
  -2  12  11          3.80          6.72         2.00 o                         
  -1  12  11         21.56         26.32         2.64 o                         
   0  12  11          4.77          3.98         1.27 o                         
   1  12  11          5.60          9.48         2.04 o                         
   2  12  11          2.54          4.20         1.37 o                         
  -7   0  12          0.14          0.50         3.81 o                         
  -6   0  12         26.69         22.73         4.95 o                         
  -5   0  12        358.88        369.75        18.82 o                         
  -4   0  12        350.47        295.19        17.32 o                         
  -3   0  12         36.49         44.39         7.50 o                         
  -2   0  12          0.55          4.19         3.37 o                         
  -1   0  12        262.69        235.08        18.09 o                         
   0   0  12          0.64          2.46         6.49 o                         
   1   0  12        105.45         85.71        17.08 o                         
   2   0  12        454.44        475.43        13.31 o                         
   3   0  12         25.06         19.37        10.18 o                         
   4   0  12         89.08         99.79        10.34 o                         
   5   0  12          2.67          4.07         2.32 o                         
   6   0  12          1.53          3.35         1.88 o                         
   7   0  12          0.15          3.01         1.91 o                         
  -7   1  12          8.72          6.43         1.26 o                         
  -6   1  12         36.31         35.31         5.49 o                         
  -5   1  12        189.84        189.16         9.58 o                         
  -4   1  12         91.59         86.57         6.89 o                         
  -3   1  12         60.61         47.02         4.78 o                         
  -2   1  12          0.00          2.08         1.65 o                         
  -1   1  12        283.88        275.78        16.88 o                         
   0   1  12         64.18         58.51        10.08 o                         
   1   1  12        128.92        142.52        14.61 o                         
   2   1  12         27.79         31.44         3.02 o                         
   3   1  12         37.53         36.63         3.24 o                         
   4   1  12         49.50         54.79         5.60 o                         
   5   1  12          4.76          4.66         1.71 o                         
   6   1  12          2.23          3.84         1.42 o                         
   7   1  12          1.97          1.47         1.45 o                         
  -7   2  12         10.79          5.33         1.25 o                         
  -6   2  12          8.05          8.67         1.71 o                         
  -5   2  12        349.07        325.62         9.97 o                         
  -4   2  12        152.86        157.54         7.33 o                         
  -3   2  12        963.12        843.45        13.49 o                         
  -2   2  12         38.94         43.21         3.12 o                         
  -1   2  12          6.89         -2.81         7.34 o                         
   0   2  12        330.11        313.01        22.29 o                         
   1   2  12         42.15         30.13         7.79 o                         
   2   2  12         48.76         86.99         5.23 o                         
   3   2  12        139.06        139.87         7.26 o                         
   4   2  12          8.86          5.48         2.03 o                         
   5   2  12          0.41          1.41         1.70 o                         
   6   2  12          1.35          1.73         1.63 o                         
   7   2  12          1.01          2.36         1.00 o                         
  -7   3  12          0.38         -0.99         1.14 o                         
  -6   3  12         69.48         67.45         3.11 o                         
  -5   3  12         53.27         86.71         5.06 o                         
  -4   3  12         48.63         44.94         3.18 o                         
  -3   3  12        231.63        224.59         5.86 o                         
  -2   3  12       2709.86       2695.91        23.99 o                         
  -1   3  12          5.23          5.67         1.46 o                         
   0   3  12         51.57         57.66         4.16 o                         
   1   3  12         89.04        114.83         6.60 o                         
   2   3  12         43.84         74.25         5.58 o                         
   3   3  12         12.67         14.95         2.93 o                         
   4   3  12        133.24        121.82        10.90 o                         
   5   3  12          9.42          7.59         1.83 o                         
   6   3  12          0.09         -0.20         1.41 o                         
   7   3  12          0.93          0.73         1.13 o                         
  -7   4  12          8.89          6.05         2.08 o                         
  -6   4  12          9.43         10.19         1.57 o                         
  -5   4  12         29.56         30.56         2.29 o                         
  -4   4  12        488.40        512.40         9.87 o                         
  -3   4  12          1.24          6.25         2.18 o                         
  -2   4  12        288.63        260.62         7.68 o                         
  -1   4  12          1.95          0.68         1.49 o                         
   0   4  12         22.19         19.87         2.40 o                         
   1   4  12         68.83         60.57         4.96 o                         
   2   4  12         18.00         39.23         4.47 o                         
   3   4  12         38.91         42.12         4.89 o                         
   4   4  12          4.28          0.61         2.65 o                         
   5   4  12          1.39          0.10         2.49 o                         
   6   4  12         30.97         27.07         2.68 o                         
   7   4  12          2.30          2.61         1.62 o                         
  -6   5  12          0.00          4.37         2.95 o                         
  -5   5  12          0.86         -0.29         1.26 o                         
  -4   5  12          1.32         -0.42         1.55 o                         
  -3   5  12         11.56         11.89         2.74 o                         
  -2   5  12        117.86         96.91         4.96 o                         
  -1   5  12         90.63         72.83         5.08 o                         
   0   5  12          0.18          1.57         1.49 o                         
   1   5  12        211.12        201.99         9.07 o                         
   2   5  12          0.15          1.76         1.86 o                         
   3   5  12          4.37          5.72         3.18 o                         
   4   5  12          0.00          1.22         2.10 o                         
   5   5  12         13.08         13.89         2.41 o                         
   6   5  12         11.13         10.45         1.80 o                         
  -6   6  12          1.43          2.58         1.47 o                         
  -5   6  12          7.95          6.62         1.70 o                         
  -4   6  12          5.73          6.13         1.88 o                         
  -3   6  12         15.53         16.50         3.50 o                         
  -2   6  12        139.93        144.27         6.31 o                         
  -1   6  12        466.64        439.50        10.81 o                         
   0   6  12        132.20        115.81         5.49 o                         
   1   6  12        400.09        396.12        12.33 o                         
   2   6  12         17.62         70.35         7.73 o                         
   3   6  12         48.04         48.58         3.96 o                         
   4   6  12          0.00          1.74         1.53 o                         
   5   6  12          0.10          3.00         2.15 o                         
   6   6  12          6.58          6.02         2.17 o                         
  -6   7  12         26.38         30.42         5.05 o                         
  -5   7  12          0.78          3.92         1.54 o                         
  -4   7  12         31.78         42.26         3.68 o                         
  -3   7  12         97.25         95.68         5.84 o                         
  -2   7  12         40.82         29.56         2.47 o                         
  -1   7  12         32.71         38.42         3.40 o                         
   0   7  12        981.23        896.47        15.35 o                         
   1   7  12          2.04          1.11         1.64 o                         
   2   7  12         38.36         39.03         5.14 o                         
   3   7  12         13.95         13.40         2.33 o                         
   4   7  12          1.28         -0.04         1.55 o                         
   5   7  12          4.01          1.83         1.37 o                         
   6   7  12          0.20         -0.34         0.91 o                         
  -5   8  12          1.54          0.96         1.17 o                         
  -4   8  12          0.37         -1.19         1.33 o                         
  -3   8  12         94.53        107.77         4.98 o                         
  -2   8  12         43.85         47.76         3.90 o                         
  -1   8  12          5.09          2.79         1.68 o                         
   0   8  12        108.90         87.93         4.92 o                         
   1   8  12          0.17          3.25         1.68 o                         
   2   8  12          2.06          4.26         4.18 o                         
   3   8  12          0.45          0.52         1.52 o                         
   4   8  12          7.18          6.61         1.42 o                         
   5   8  12          3.30          1.64         1.08 o                         
  -5   9  12          1.20          0.67         1.33 o                         
  -4   9  12         10.60         16.92         3.26 o                         
  -3   9  12          0.45          1.88         1.77 o                         
  -2   9  12          5.58          7.57         1.84 o                         
  -1   9  12          4.46          4.38         1.55 o                         
   0   9  12          0.04          0.86         1.49 o                         
   1   9  12         43.63         45.40         3.03 o                         
   2   9  12          3.47         14.95         2.59 o                         
   3   9  12          4.52          6.41         2.39 o                         
   4   9  12          9.63          9.71         1.62 o                         
   5   9  12          1.98          3.03         1.09 o                         
  -4  10  12         10.51          8.80         2.26 o                         
  -3  10  12          5.66          5.46         1.53 o                         
  -2  10  12         52.82         68.62         3.58 o                         
  -1  10  12          0.87         -0.12         1.40 o                         
   0  10  12          2.20          1.86         1.87 o                         
   1  10  12          0.09          0.75         2.20 o                         
   2  10  12         30.91         28.35         3.61 o                         
   3  10  12          0.00         -0.05         1.56 o                         
   4  10  12          4.49          4.48         1.61 o                         
  -3  11  12          4.96          8.69         2.17 o                         
  -2  11  12         24.06         24.22         2.09 o                         
  -1  11  12         13.96         16.92         2.05 o                         
   0  11  12         21.85         25.15         2.47 o                         
   1  11  12          5.57          6.01         1.59 o                         
   2  11  12          0.37          1.97         1.61 o                         
   3  11  12          0.25          1.59         1.80 o                         
  -1  12  12         31.64         40.37         3.94 o                         
   0  12  12         14.88         12.51         2.46 o                         
   1  12  12          4.54          4.37         1.71 o                         
  -7   1  13          0.00          0.03         1.11 o                         
  -6   1  13          0.36          0.16         1.63 o                         
  -5   1  13         15.28         13.50         3.34 o                         
  -4   1  13         82.61        151.37        19.69 o                         
  -3   1  13         29.64         25.86         3.16 o                         
  -2   1  13          9.11          3.79         1.82 o                         
  -1   1  13         32.87         29.20         2.65 o                         
   0   1  13         58.63         61.57         3.23 o                         
   1   1  13          0.39         -1.93         1.93 o                         
   2   1  13          0.52          1.01         2.30 o                         
   3   1  13          4.88          5.69         2.18 o                         
   4   1  13        101.24        110.15         7.60 o                         
   5   1  13         35.59         34.46         3.26 o                         
   6   1  13          3.34          3.11         1.70 o                         
   7   1  13          1.47         -1.08         1.08 o                         
  -7   2  13         46.41         38.48         4.00 o                         
  -6   2  13          7.61          7.51         1.51 o                         
  -5   2  13         18.18         18.26         2.35 o                         
  -4   2  13          1.85         42.28         6.86 o                         
  -3   2  13        409.99        442.76        13.90 o                         
  -2   2  13         26.47         32.69         3.25 o                         
  -1   2  13          8.84         10.55         2.18 o                         
   0   2  13        207.93        214.12         6.57 o                         
   1   2  13         11.89         12.80         2.48 o                         
   2   2  13          4.24          6.40         2.37 o                         
   3   2  13        297.78        286.06        11.57 o                         
   4   2  13          0.01         -0.63         1.32 o                         
   5   2  13         36.43         33.69         3.54 o                         
   6   2  13          0.00         -0.65         1.39 o                         
   7   2  13          0.79          1.82         1.48 o                         
  -7   3  13          5.17          6.11         1.74 o                         
  -6   3  13          3.83          4.61         1.43 o                         
  -5   3  13         19.28         14.16         1.89 o                         
  -4   3  13        433.70        433.58         9.05 o                         
  -3   3  13         69.95         68.54         4.80 o                         
  -2   3  13        420.61        413.96         8.68 o                         
  -1   3  13        662.34        632.83        10.60 o                         
   0   3  13        234.21        246.85         7.13 o                         
   1   3  13          5.43          7.85         1.92 o                         
   2   3  13         73.03         70.85         5.54 o                         
   3   3  13         43.29         45.84         5.09 o                         
   4   3  13         20.50         19.99         4.08 o                         
   5   3  13          6.24          6.11         2.07 o                         
   6   3  13         20.89         17.27         2.18 o                         
  -6   4  13          7.02          3.74         1.26 o                         
  -5   4  13         11.37         15.32         2.00 o                         
  -4   4  13         31.48         31.44         2.66 o                         
  -3   4  13         55.01         60.69         3.95 o                         
  -2   4  13        850.15        873.27        19.90 o                         
  -1   4  13         65.14         62.05         3.51 o                         
   0   4  13         80.71         74.69         4.05 o                         
   1   4  13         14.74         11.18         2.65 o                         
   2   4  13         17.04          7.64         2.75 o                         
   3   4  13          6.46         10.01         3.06 o                         
   4   4  13          1.39          2.10         2.10 o                         
   5   4  13          0.22          2.03         1.71 o                         
   6   4  13          4.57          4.48         1.86 o                         
  -6   5  13          4.39          6.50         1.82 o                         
  -5   5  13          1.68          3.76         1.30 o                         
  -4   5  13          3.40          8.38         2.33 o                         
  -3   5  13          0.62         -0.50         2.27 o                         
  -2   5  13         36.38         34.62         5.83 o                         
  -1   5  13         29.89         31.60         3.54 o                         
   0   5  13         45.65         45.34         3.41 o                         
   1   5  13        371.51        339.81        13.24 o                         
   2   5  13         90.84         81.54         6.64 o                         
   3   5  13         17.13         18.13         3.76 o                         
   4   5  13          0.16          2.29         1.93 o                         
   5   5  13          3.29          1.49         1.64 o                         
   6   5  13          8.76          5.61         1.90 o                         
  -6   6  13          5.22          6.98         1.88 o                         
  -5   6  13         27.20         35.86         2.87 o                         
  -4   6  13         14.33         15.03         2.66 o                         
  -3   6  13          7.31          6.72         1.97 o                         
  -2   6  13        187.46        183.13         7.81 o                         
  -1   6  13        137.44        139.15         6.23 o                         
   0   6  13         20.74         18.93         2.70 o                         
   1   6  13        287.55        268.68        11.87 o                         
   2   6  13         11.48         14.13         3.43 o                         
   3   6  13        148.94        182.65         6.47 o                         
   4   6  13         16.18         15.16         3.08 o                         
   5   6  13          0.19          2.65         1.45 o                         
   6   6  13          0.01          0.61         1.53 o                         
  -5   7  13          3.48          0.08         1.67 o                         
  -4   7  13         10.79         10.53         2.18 o                         
  -3   7  13         46.04         45.28         3.96 o                         
  -2   7  13          4.30          7.09         2.94 o                         
  -1   7  13        101.09         84.10         4.88 o                         
   0   7  13        502.19        440.67        10.72 o                         
   1   7  13          5.16          6.17         1.83 o                         
   2   7  13        350.31        353.18        17.42 o                         
   3   7  13         12.39         12.75         1.99 o                         
   4   7  13          8.82         11.48         2.43 o                         
   5   7  13          0.59          1.60         1.41 o                         
  -5   8  13          4.47          3.01         1.68 o                         
  -4   8  13          0.79          0.00         1.29 o                         
  -3   8  13         18.92         19.57         3.66 o                         
  -2   8  13          0.65          0.00         3.34 o                         
  -1   8  13          3.22          2.29         1.50 o                         
   0   8  13          0.03          1.96         1.78 o                         
   1   8  13        167.14        170.58         6.19 o                         
   2   8  13        137.35        132.88         6.23 o                         
   3   8  13         20.34         19.40         2.18 o                         
   4   8  13          0.15         -0.96         0.96 o                         
   5   8  13         10.18         10.60         2.49 o                         
  -4   9  13          0.03         -0.25         1.20 o                         
  -3   9  13          0.19          0.39         1.46 o                         
  -2   9  13          0.10         -0.59         2.09 o                         
  -1   9  13         29.56         25.30         2.69 o                         
   0   9  13         19.29         15.54         2.19 o                         
   1   9  13          2.43          2.52         1.86 o                         
   2   9  13          0.03          1.52         2.52 o                         
   3   9  13         14.57         18.17         2.75 o                         
   4   9  13         40.84         36.43         4.29 o                         
  -3  10  13         10.18         11.52         2.00 o                         
  -2  10  13         53.09         66.15         4.66 o                         
  -1  10  13         47.43         56.80         3.02 o                         
   0  10  13         11.32         11.60         1.64 o                         
   1  10  13         16.78         13.86         1.75 o                         
   2  10  13          0.02          0.88         2.13 o                         
   3  10  13          2.41          2.59         1.57 o                         
  -2  11  13         71.45         89.88         6.08 o                         
  -1  11  13          0.00          0.93         1.46 o                         
   0  11  13          5.70          4.27         1.23 o                         
   1  11  13          0.50          0.39         1.44 o                         
   2  11  13          0.88          0.44         1.17 o                         
  -6   0  14          1.09          1.15         1.58 o                         
  -5   0  14          0.04          0.88         2.84 o                         
  -4   0  14         48.09         51.54         5.30 o                         
  -3   0  14        428.29        395.61        20.39 o                         
  -2   0  14        314.33        306.31        12.42 o                         
  -1   0  14          4.75          3.85         2.59 o                         
   0   0  14         25.57         27.36         3.84 o                         
   1   0  14         39.94         48.16         6.47 o                         
   2   0  14          3.89          5.69         3.40 o                         
   3   0  14          5.60          8.39         2.76 o                         
   4   0  14         81.45         79.57         6.43 o                         
   5   0  14          1.41          0.65         3.13 o                         
   6   0  14         17.50         14.82         3.37 o                         
  -6   1  14          0.85          2.43         1.44 o                         
  -5   1  14          3.78          3.38         1.64 o                         
  -4   1  14         47.72         35.98         3.23 o                         
  -3   1  14        536.78        528.24        13.39 o                         
  -2   1  14         39.70         35.85         3.71 o                         
  -1   1  14         36.02         31.15         2.96 o                         
   0   1  14          0.00          2.93         1.50 o                         
   1   1  14         96.00         79.76         4.71 o                         
   2   1  14          6.16          6.04         2.85 o                         
   3   1  14         12.15         11.93         3.13 o                         
   4   1  14          2.72          1.11         1.44 o                         
   5   1  14          0.21         -1.05         1.34 o                         
   6   1  14          6.58          8.29         1.62 o                         
  -6   2  14          0.75          0.15         1.11 o                         
  -5   2  14         64.21         46.76         3.19 o                         
  -4   2  14         51.38         54.12         3.78 o                         
  -3   2  14        449.14        399.75        11.48 o                         
  -2   2  14        203.92        216.92         7.34 o                         
  -1   2  14       1122.74        996.41        22.32 o                         
   0   2  14          3.98          2.83         3.33 o                         
   1   2  14          1.07          4.01         1.70 o                         
   2   2  14         69.57         69.24         6.12 o                         
   3   2  14          3.50          0.12         3.21 o                         
   4   2  14         17.20         27.25         3.18 o                         
   5   2  14         18.81         19.56         3.29 o                         
   6   2  14          2.74          1.23         1.23 o                         
  -6   3  14          0.26          2.09         0.92 o                         
  -5   3  14          0.35         -0.45         1.22 o                         
  -4   3  14        138.46        114.88         5.07 o                         
  -3   3  14        157.81        180.23         8.17 o                         
  -2   3  14          0.83          0.70         1.32 o                         
  -1   3  14        191.62        180.72         5.84 o                         
   0   3  14       1610.54       1458.19        18.10 o                         
   1   3  14          0.05          2.64         1.60 o                         
   2   3  14          3.43          2.20         2.66 o                         
   3   3  14         20.70         26.42         8.86 o                         
   4   3  14         13.02         19.35         3.68 o                         
   5   3  14          4.00          3.23         2.72 o                         
   6   3  14         21.68         21.05         2.71 o                         
  -6   4  14          6.22          6.25         2.08 o                         
  -5   4  14         29.15         34.30         2.31 o                         
  -4   4  14         30.13         31.81         3.27 o                         
  -3   4  14         50.00         48.53         3.54 o                         
  -2   4  14        616.58        597.84        10.65 o                         
  -1   4  14          0.03          0.53         1.60 o                         
   0   4  14        334.46        288.89         8.32 o                         
   1   4  14          2.58          1.53         2.18 o                         
   2   4  14          8.96          4.42         3.40 o                         
   3   4  14         36.18         38.83         6.30 o                         
   4   4  14          6.00         12.37         2.66 o                         
   5   4  14         10.07          8.22         1.74 o                         
   6   4  14          0.23          1.59         1.65 o                         
  -6   5  14          0.69          1.77         1.56 o                         
  -5   5  14          4.54          7.17         1.39 o                         
  -4   5  14          1.90          1.05         1.86 o                         
  -3   5  14         17.62         16.65         3.29 o                         
  -2   5  14          6.54          3.80         2.67 o                         
  -1   5  14          4.59          4.89         1.47 o                         
   0   5  14         62.66         52.95         4.48 o                         
   1   5  14         47.91         46.70         8.80 o                         
   2   5  14          6.91         11.43         3.09 o                         
   3   5  14         62.13         67.45         6.07 o                         
   4   5  14          1.15          1.96         2.09 o                         
   5   5  14          0.13         -0.19         1.31 o                         
   6   5  14          0.11         -1.16         1.39 o                         
  -5   6  14         11.92         16.05         1.65 o                         
  -4   6  14          2.99          2.78         1.64 o                         
  -3   6  14          9.42          6.13         1.99 o                         
  -2   6  14          0.35          3.32         2.04 o                         
  -1   6  14         27.15         21.93         3.16 o                         
   0   6  14         39.37         45.46         4.19 o                         
   1   6  14        177.24        165.89         7.46 o                         
   2   6  14         77.59         67.91         5.90 o                         
   3   6  14         89.97         94.15         5.23 o                         
   4   6  14          3.80         13.91         2.86 o                         
   5   6  14         10.55          7.71         1.55 o                         
  -5   7  14          4.25          3.99         2.23 o                         
  -4   7  14         27.95         38.77         5.91 o                         
  -3   7  14          0.92          0.77         2.28 o                         
  -2   7  14         40.00         45.38         3.84 o                         
  -1   7  14         95.16         93.95         5.65 o                         
   0   7  14         52.31         44.00         3.98 o                         
   1   7  14         12.56         11.53         2.34 o                         
   2   7  14        311.34        308.49        14.16 o                         
   3   7  14          0.25          1.04         1.47 o                         
   4   7  14         19.09         22.74         2.32 o                         
   5   7  14          2.01          2.45         1.04 o                         
  -4   8  14          7.81         12.25         2.25 o                         
  -3   8  14          5.37          5.04         2.40 o                         
  -2   8  14          0.17          0.57         2.16 o                         
  -1   8  14        100.99        104.69         5.57 o                         
   0   8  14         20.58         22.52         2.93 o                         
   1   8  14          0.40         -1.68         1.68 o                         
   2   8  14         73.88         76.77         4.59 o                         
   3   8  14          0.36          0.77         1.19 o                         
   4   8  14          1.68          4.97         1.51 o                         
  -4   9  14         21.00         27.57         3.33 o                         
  -3   9  14          3.31          3.37         1.87 o                         
  -2   9  14          9.38         13.36         4.86 o                         
  -1   9  14          4.34          5.09         1.64 o                         
   0   9  14          5.41          8.31         1.65 o                         
   1   9  14          5.99          3.30         1.60 o                         
   2   9  14          0.82          0.37         1.47 o                         
   3   9  14          6.55          7.61         1.80 o                         
   4   9  14          1.73          4.72         1.77 o                         
  -3  10  14         16.80         12.98         1.66 o                         
  -2  10  14          8.92          3.49         1.59 o                         
  -1  10  14          7.44          6.87         1.68 o                         
   0  10  14         24.74         25.85         2.13 o                         
   1  10  14          0.22          3.84         1.38 o                         
   2  10  14          0.11          0.50         1.40 o                         
   3  10  14          0.02          0.75         1.19 o                         
   0  11  14         18.95         18.42         3.04 o                         
   1  11  14         11.36         12.57         2.55 o                         
  -6   1  15          0.26          1.23         0.93 o                         
  -5   1  15          0.40          2.44         1.61 o                         
  -4   1  15          0.25         -0.85         1.81 o                         
  -3   1  15          9.40          5.35         1.74 o                         
  -2   1  15        103.48        114.72         7.70 o                         
  -1   1  15         10.45          7.20         1.85 o                         
   0   1  15          1.73         -1.88         2.18 o                         
   1   1  15         11.56          9.70         2.25 o                         
   2   1  15         18.71         14.45         3.18 o                         
   3   1  15          0.21          0.07         1.72 o                         
   4   1  15          0.26          0.72         1.87 o                         
   5   1  15          4.49          4.07         1.33 o                         
   6   1  15         11.35          7.39         1.81 o                         
  -6   2  15          0.14         -0.03         0.96 o                         
  -5   2  15        128.02        140.74         5.67 o                         
  -4   2  15         23.99         25.94         3.18 o                         
  -3   2  15         31.30         29.54         3.59 o                         
  -2   2  15          0.07         52.51         8.66 o                         
  -1   2  15        375.56        393.95         9.26 o                         
   0   2  15         10.56          5.35         2.89 o                         
   1   2  15         26.60         21.89         2.64 o                         
   2   2  15         49.89         44.10         4.89 o                         
   3   2  15          4.43          8.74         3.08 o                         
   4   2  15          2.58          1.64         1.56 o                         
   5   2  15         83.17         88.20         4.48 o                         
   6   2  15          0.09          2.79         1.31 o                         
  -6   3  15          6.93          7.63         1.72 o                         
  -5   3  15          0.30          6.24         2.25 o                         
  -4   3  15          7.24          9.99         2.04 o                         
  -3   3  15         33.09         25.22         2.58 o                         
  -2   3  15        573.01        564.07        15.88 o                         
  -1   3  15         67.47         63.33         4.15 o                         
   0   3  15        196.63        182.62         6.77 o                         
   1   3  15        314.95        285.01         9.49 o                         
   2   3  15        105.37        105.09         7.23 o                         
   3   3  15          0.00          1.38         1.94 o                         
   4   3  15         19.71         16.81         3.44 o                         
   5   3  15          3.90          1.37         2.03 o                         
   6   3  15          3.91         -0.43         1.48 o                         
  -6   4  15          9.91          8.02         2.03 o                         
  -5   4  15          3.22          2.95         1.10 o                         
  -4   4  15          4.65          2.54         1.99 o                         
  -3   4  15          8.44          7.76         1.53 o                         
  -2   4  15         29.27         32.21         2.82 o                         
  -1   4  15         72.14         73.82         4.36 o                         
   0   4  15        510.19        521.09        15.15 o                         
   1   4  15         29.90         29.57         3.84 o                         
   2   4  15         15.98         14.18         3.22 o                         
   3   4  15          9.13          9.55         2.98 o                         
   4   4  15          4.96          4.35         2.08 o                         
   5   4  15          0.00          3.65         1.94 o                         
   6   4  15          1.20          3.82         1.62 o                         
  -5   5  15         55.05         69.35         4.60 o                         
  -4   5  15          6.74         10.40         2.19 o                         
  -3   5  15         13.15         14.35         2.61 o                         
  -2   5  15          7.22          7.62         1.71 o                         
  -1   5  15          0.09         -1.03         1.74 o                         
   0   5  15         52.85         52.56         4.37 o                         
   1   5  15          7.24          8.65         2.52 o                         
   2   5  15         16.11         17.60         3.53 o                         
   3   5  15         81.43         87.20         5.71 o                         
   4   5  15         13.11         15.06         2.21 o                         
   5   5  15          6.07          5.17         1.82 o                         
  -5   6  15          0.24         -0.03         1.51 o                         
  -4   6  15         20.55         24.12         2.41 o                         
  -3   6  15         41.86         45.77         3.68 o                         
  -2   6  15         12.79          9.48         2.52 o                         
  -1   6  15          5.62          6.11         2.36 o                         
   0   6  15        136.82        131.34         6.50 o                         
   1   6  15         83.42         81.35         5.28 o                         
   2   6  15         15.05         15.71         3.20 o                         
   3   6  15        102.06        113.09         5.43 o                         
   4   6  15          0.85          2.16         1.28 o                         
   5   6  15         28.79         33.72         4.21 o                         
  -4   7  15          0.07          1.36         1.53 o                         
  -3   7  15          5.05          4.65         2.24 o                         
  -2   7  15          8.78          7.56         2.11 o                         
  -1   7  15         34.25         32.43         3.46 o                         
   0   7  15         11.62         12.62         2.69 o                         
   1   7  15         75.51         63.11         6.24 o                         
   2   7  15        211.42        215.45         6.71 o                         
   3   7  15          1.19          2.91         1.30 o                         
   4   7  15        102.09         96.17         3.26 o                         
  -4   8  15         14.97         21.40         2.25 o                         
  -3   8  15          5.48          8.40         2.29 o                         
  -2   8  15          3.66          4.14         2.53 o                         
  -1   8  15         17.82         18.31         2.17 o                         
   0   8  15          1.51          3.02         1.44 o                         
   1   8  15          8.68          5.36         2.25 o                         
   2   8  15          4.55          7.85         1.61 o                         
   3   8  15         60.87         57.15         3.08 o                         
   4   8  15         32.66         26.06         3.10 o                         
  -3   9  15         26.60         40.14         3.01 o                         
  -2   9  15          0.93          0.15         1.50 o                         
  -1   9  15          0.89          2.15         1.40 o                         
   0   9  15          3.26          2.83         1.41 o                         
   1   9  15         14.96          9.81         1.84 o                         
   2   9  15          2.47          1.62         1.80 o                         
   3   9  15          1.18          1.94         1.13 o                         
  -2  10  15          0.86          1.36         1.51 o                         
  -1  10  15          4.49          1.90         2.08 o                         
   0  10  15         16.62         21.48         2.43 o                         
   1  10  15         20.05         26.39         3.76 o                         
   2  10  15          6.28          4.81         1.74 o                         
  -6   0  16          0.39         -1.10         1.39 o                         
  -5   0  16          0.17          1.42         1.69 o                         
  -4   0  16          3.31          2.39         2.29 o                         
  -3   0  16          0.02          0.74         2.15 o                         
  -2   0  16         72.02         79.90         6.59 o                         
  -1   0  16        166.60        173.77        16.68 o                         
   0   0  16         93.75        104.48        10.45 o                         
   1   0  16          0.75         -2.11         3.47 o                         
   2   0  16         36.66         29.80         5.70 o                         
   3   0  16          1.88          2.92         3.27 o                         
   4   0  16          0.07          0.71         1.89 o                         
   5   0  16          0.26          2.11         1.54 o                         
  -6   1  16          0.13          0.49         1.74 o                         
  -5   1  16          7.66         10.54         1.67 o                         
  -4   1  16          1.38          3.54         1.56 o                         
  -3   1  16          1.05          1.85         1.87 o                         
  -2   1  16         14.63          8.69         2.07 o                         
  -1   1  16        626.03        603.27        12.16 o                         
   0   1  16         15.68         13.96         2.25 o                         
   1   1  16          0.27          2.39         1.94 o                         
   2   1  16          1.73          2.00         2.23 o                         
   3   1  16         11.17          9.67         1.85 o                         
   4   1  16          0.29          0.66         1.26 o                         
   5   1  16          0.02         -1.18         1.18 o                         
  -6   2  16         30.02         32.17         3.33 o                         
  -5   2  16         23.76         30.23         2.16 o                         
  -4   2  16          2.51          2.20         1.37 o                         
  -3   2  16        121.41         97.52         4.78 o                         
  -2   2  16         72.32         72.87         3.81 o                         
  -1   2  16        283.69        253.65         7.84 o                         
   0   2  16        109.19        110.28         5.28 o                         
   1   2  16        700.25        644.11        14.12 o                         
   2   2  16         19.91         15.84         3.22 o                         
   3   2  16          0.04         -0.22         1.55 o                         
   4   2  16         12.02         11.81         2.18 o                         
   5   2  16          0.11          0.86         3.10 o                         
  -5   3  16         56.86         55.75         2.82 o                         
  -4   3  16          4.20          3.61         1.44 o                         
  -3   3  16          0.09          2.19         1.45 o                         
  -2   3  16        144.77        120.41         5.09 o                         
  -1   3  16        167.19        163.09         6.45 o                         
   0   3  16          3.37          3.21         1.66 o                         
   1   3  16         27.61         27.61         3.37 o                         
   2   3  16        411.57        404.81        13.64 o                         
   3   3  16          0.05          5.22         2.13 o                         
   4   3  16          0.31         -0.20         2.09 o                         
   5   3  16          2.45          2.74         1.57 o                         
  -5   4  16          1.96          3.18         2.06 o                         
  -4   4  16          7.43          5.21         1.17 o                         
  -3   4  16         28.95         32.44         2.95 o                         
  -2   4  16         23.16         22.82         2.41 o                         
  -1   4  16         26.44         28.19         2.76 o                         
   0   4  16        341.46        335.94        10.19 o                         
   1   4  16          0.48          0.32         2.56 o                         
   2   4  16        169.28        157.24         8.54 o                         
   3   4  16          0.03          0.73         1.91 o                         
   4   4  16          0.47         -1.66         1.77 o                         
   5   4  16          8.29          7.14         1.81 o                         
  -5   5  16          0.90          0.43         1.09 o                         
  -4   5  16          7.02         14.23         1.95 o                         
  -3   5  16         15.87         16.72         2.40 o                         
  -2   5  16          6.70          7.34         1.49 o                         
  -1   5  16         25.48         21.76         2.53 o                         
   0   5  16          8.62          8.65         2.14 o                         
   1   5  16          5.55          3.60         2.59 o                         
   2   5  16          7.74         13.43         3.11 o                         
   3   5  16         12.34         13.71         2.35 o                         
   4   5  16          6.66          8.31         1.52 o                         
   5   5  16         10.90         13.39         1.86 o                         
  -4   6  16          6.52          6.20         1.37 o                         
  -3   6  16         15.89         21.44         2.78 o                         
  -2   6  16          5.69          4.75         1.78 o                         
  -1   6  16          1.40          1.96         1.73 o                         
   0   6  16          2.27          2.68         1.90 o                         
   1   6  16         19.95         16.71         3.33 o                         
   2   6  16          4.28          3.51         1.44 o                         
   3   6  16         41.82         40.85         2.79 o                         
   4   6  16         19.26         14.35         1.42 o                         
  -4   7  16         34.02         52.33         5.75 o                         
  -3   7  16          0.44         -0.49         1.55 o                         
  -2   7  16         13.21         17.51         2.36 o                         
  -1   7  16          1.32          1.88         1.58 o                         
   0   7  16         13.27         17.91         2.23 o                         
   1   7  16         60.90         60.51         5.78 o                         
   2   7  16         26.48         26.54         2.18 o                         
   3   7  16          4.59          2.99         1.17 o                         
  -3   8  16         57.51         57.74         3.69 o                         
  -2   8  16         14.72         19.73         2.78 o                         
  -1   8  16         11.81         12.78         2.12 o                         
   0   8  16          0.05          0.77         1.20 o                         
   1   8  16         58.89         60.44         3.20 o                         
   2   8  16          7.26          8.73         1.38 o                         
   3   8  16          2.25          1.25         1.23 o                         
  -2   9  16         20.29         17.37         1.90 o                         
  -1   9  16          1.48          0.81         1.32 o                         
   0   9  16          6.40          9.22         1.60 o                         
   1   9  16          4.48          1.71         1.60 o                         
   2   9  16          1.01          2.11         1.77 o                         
  -5   1  17          0.06         -0.03         0.99 o                         
  -4   1  17          3.28          5.18         1.47 o                         
  -3   1  17          1.27          7.45         1.83 o                         
  -2   1  17          0.85          2.61         1.66 o                         
  -1   1  17          1.92          3.28         2.39 o                         
   0   1  17         88.00         87.77         5.53 o                         
   1   1  17          2.15          2.61         1.93 o                         
   2   1  17          0.00          1.58         2.07 o                         
   3   1  17          1.47          1.83         2.31 o                         
   4   1  17          3.11          4.02         1.53 o                         
   5   1  17          0.27          0.29         1.58 o                         
  -5   2  17         49.34         49.50         2.09 o                         
  -4   2  17          1.46          0.54         1.24 o                         
  -3   2  17        177.00        206.69         7.25 o                         
  -2   2  17         37.94         37.52         2.78 o                         
  -1   2  17         27.61         23.06         2.58 o                         
   0   2  17          1.35         10.20         4.49 o                         
   1   2  17        180.36        181.24         7.43 o                         
   2   2  17          1.40          2.55         3.95 o                         
   3   2  17         19.08         24.44         3.51 o                         
   4   2  17          8.81          9.71         2.57 o                         
   5   2  17          1.21          0.40         1.25 o                         
  -5   3  17         13.55         13.47         1.95 o                         
  -4   3  17          6.45          7.80         1.38 o                         
  -3   3  17          7.04          6.11         1.59 o                         
  -2   3  17          3.97          6.46         1.78 o                         
  -1   3  17         26.58         19.20         2.41 o                         
   0   3  17        391.71        376.90         9.19 o                         
   1   3  17         29.49         27.87         4.12 o                         
   2   3  17         50.83         53.80         5.50 o                         
   3   3  17         81.90         88.96         5.85 o                         
   4   3  17         31.88         30.29         3.35 o                         
   5   3  17          0.31          2.51         2.23 o                         
  -4   4  17         20.42         25.43         4.16 o                         
  -3   4  17          1.45          0.36         1.33 o                         
  -2   4  17          3.44          3.34         1.38 o                         
  -1   4  17          0.85          0.88         1.31 o                         
   0   4  17         19.06         15.73         2.63 o                         
   1   4  17         51.19         50.45         4.96 o                         
   2   4  17        157.16        170.22         8.92 o                         
   3   4  17          7.17          8.63         1.94 o                         
   4   4  17          0.80          2.78         2.06 o                         
   5   4  17          2.11          4.14         1.13 o                         
  -4   5  17         17.52         16.21         2.18 o                         
  -3   5  17         67.25         91.05         4.42 o                         
  -2   5  17          3.42          6.74         1.55 o                         
  -1   5  17         15.92         17.78         2.07 o                         
   0   5  17          2.94          3.32         1.90 o                         
   1   5  17          0.30          2.20         2.36 o                         
   2   5  17         27.81         27.86         3.62 o                         
   3   5  17          1.86          4.35         1.38 o                         
   4   5  17          4.14          4.09         1.57 o                         
  -4   6  17         50.64         52.27         4.58 o                         
  -3   6  17          0.37          0.81         1.67 o                         
  -2   6  17         22.70         25.17         2.70 o                         
  -1   6  17         20.75         26.82         2.86 o                         
   0   6  17          2.75          2.11         1.67 o                         
   1   6  17          2.54          4.23         2.37 o                         
   2   6  17         47.33         48.83         3.39 o                         
   3   6  17         31.36         27.43         1.92 o                         
   4   6  17          5.19          3.68         1.71 o                         
  -3   7  17          0.01          0.41         1.25 o                         
  -2   7  17          1.36          6.16         1.95 o                         
  -1   7  17          3.42          2.55         1.70 o                         
   0   7  17          2.47          2.91         1.47 o                         
   1   7  17          6.64         11.50         1.95 o                         
   2   7  17          6.66          5.53         1.80 o                         
   3   7  17         26.22         25.67         2.36 o                         
  -2   8  17         14.70         20.17         2.35 o                         
  -1   8  17          6.21          6.01         2.52 o                         
   0   8  17          2.58          4.01         1.58 o                         
   1   8  17          7.00          6.25         1.37 o                         
   2   8  17          0.87         -0.17         1.19 o                         
  -4   0  18          3.05          4.79         1.75 o                         
  -3   0  18          0.10         -1.87         1.87 o                         
  -2   0  18          6.70          5.25         2.14 o                         
  -1   0  18          0.89          2.17         3.50 o                         
   0   0  18         61.10         58.70         7.85 o                         
   1   0  18         17.70         27.16         5.36 o                         
   2   0  18         14.79         21.31         4.72 o                         
   3   0  18          0.46          0.36         1.59 o                         
   4   0  18         15.05         12.18         4.10 o                         
  -5   1  18          0.43          3.76         1.25 o                         
  -4   1  18          4.75          3.63         1.40 o                         
  -3   1  18         21.33         23.58         1.96 o                         
  -2   1  18          1.94          1.38         1.78 o                         
  -1   1  18          4.33          3.31         1.92 o                         
   0   1  18          0.47          2.82         1.83 o                         
   1   1  18        323.09        326.24        13.39 o                         
   2   1  18          7.19          4.53         1.78 o                         
   3   1  18          3.78         -1.61         1.80 o                         
   4   1  18          1.03          2.59         1.25 o                         
  -4   2  18         42.20         49.38         2.91 o                         
  -3   2  18         20.38         28.03         2.77 o                         
  -2   2  18          0.04          1.13         3.05 o                         
  -1   2  18         79.80         63.79         3.79 o                         
   0   2  18         37.61         37.74         3.08 o                         
   1   2  18        103.52        104.17        17.23 o                         
   2   2  18         33.29         39.01         4.29 o                         
   3   2  18        226.44        251.86         6.15 o                         
   4   2  18          6.72          2.73         1.70 o                         
  -4   3  18         15.07         20.23         2.53 o                         
  -3   3  18         60.88         59.19         4.29 o                         
  -2   3  18          7.26          7.16         1.72 o                         
  -1   3  18          0.32          1.24         1.72 o                         
   0   3  18         60.44         50.50         3.84 o                         
   1   3  18         68.58         61.89         5.28 o                         
   2   3  18          2.82          3.21         2.06 o                         
   3   3  18          0.01          3.67         1.62 o                         
   4   3  18         60.67         66.14         5.36 o                         
  -4   4  18          3.27          4.58         1.50 o                         
  -3   4  18          3.86          6.14         1.93 o                         
  -2   4  18          1.32         -0.18         1.33 o                         
  -1   4  18          4.72          5.42         2.08 o                         
   0   4  18          3.99          4.87         3.00 o                         
   1   4  18          6.16          7.02         2.46 o                         
   2   4  18        105.60        104.70         6.05 o                         
   3   4  18          0.01          0.06         1.26 o                         
   4   4  18         43.49         41.71         3.05 o                         
  -4   5  18          0.37         -0.64         1.33 o                         
  -3   5  18          3.26          4.09         1.64 o                         
  -2   5  18         12.34         13.08         1.67 o                         
  -1   5  18         13.93         16.35         2.26 o                         
   0   5  18          2.78          4.28         2.13 o                         
   1   5  18          8.41          8.71         4.44 o                         
   2   5  18          2.10          5.63         2.56 o                         
   3   5  18          4.09          5.32         1.30 o                         
  -3   6  18          5.39          5.82         2.17 o                         
  -2   6  18          2.99          3.57         1.67 o                         
  -1   6  18         17.28         20.11         2.18 o                         
   0   6  18          4.43          3.39         2.03 o                         
   1   6  18          0.08         -0.92         1.32 o                         
   2   6  18          2.09          1.36         1.96 o                         
   3   6  18          5.36          3.91         2.69 o                         
  -2   7  18         32.48         45.98         3.95 o                         
  -1   7  18          0.08          0.83         1.02 o                         
   0   7  18          4.17          4.04         1.79 o                         
   1   7  18          2.40          4.05         2.45 o                         
   2   7  18          0.69         -0.56         0.98 o                         
   0   8  18         13.99         20.24         2.87 o                         
  -4   1  19         68.28         70.30         3.60 o                         
  -3   1  19          0.70         -1.00         1.74 o                         
  -2   1  19          3.69          5.66         1.48 o                         
  -1   1  19          0.21          2.13         1.66 o                         
   0   1  19          2.78          1.86         1.99 o                         
   1   1  19          0.06          1.56         2.03 o                         
   2   1  19         41.92         38.21         3.68 o                         
   3   1  19          0.17          0.14         1.22 o                         
   4   1  19          0.13          1.39         1.27 o                         
  -4   2  19          6.18          9.37         1.68 o                         
  -3   2  19         51.28         60.76         4.08 o                         
  -2   2  19          3.14          0.62         1.41 o                         
  -1   2  19        116.71        130.62         5.60 o                         
   0   2  19         31.19         36.64         3.19 o                         
   1   2  19         11.90         14.42         2.83 o                         
   2   2  19          1.52          1.98         1.70 o                         
   3   2  19         52.03         49.65         2.90 o                         
   4   2  19          0.01          0.75         1.39 o                         
  -4   3  19         27.20         37.76         3.68 o                         
  -3   3  19         14.91         17.94         2.92 o                         
  -2   3  19          1.22          1.60         1.00 o                         
  -1   3  19         21.14         19.07         1.88 o                         
   0   3  19          0.81          4.47         2.22 o                         
   1   3  19          9.37          8.92         2.41 o                         
   2   3  19        152.82        168.62         5.59 o                         
   3   3  19          6.25          9.18         1.41 o                         
  -3   4  19          1.87          1.87         1.21 o                         
  -2   4  19         20.81         21.27         1.99 o                         
  -1   4  19          0.30         -1.01         1.13 o                         
   0   4  19          3.92          2.43         2.59 o                         
   1   4  19          0.25         -0.69         1.77 o                         
   2   4  19          5.37          4.47         1.18 o                         
   3   4  19         15.91         15.12         1.97 o                         
  -3   5  19         45.94         57.71         4.52 o                         
  -2   5  19         26.36         23.59         2.54 o                         
  -1   5  19         44.89         56.82         3.26 o                         
   0   5  19          0.84          2.12         1.82 o                         
   1   5  19          5.47          6.58         1.98 o                         
   2   5  19          0.04         -1.02         1.02 o                         
   3   5  19          0.84          1.10         1.39 o                         
  -2   6  19         47.90         57.07         4.52 o                         
  -1   6  19          0.38          1.40         2.65 o                         
   0   6  19          7.41          6.81         1.68 o                         
   1   6  19          3.09          5.93         1.69 o                         
   2   6  19          0.03         -0.66         1.15 o                         
   0   7  19          1.69          7.76         2.08 o                         
  -3   0  20          2.25          3.36         1.82 o                         
  -2   0  20          1.69          1.42         1.80 o                         
  -1   0  20          0.52          1.14         1.64 o                         
   0   0  20          3.32          3.56         2.78 o                         
   1   0  20          0.17         -2.87         2.87 o                         
   2   0  20         25.22         23.34         3.71 o                         
   3   0  20          0.08          0.98         1.33 o                         
  -3   1  20          0.35          1.38         1.04 o                         
  -2   1  20         13.59         10.35         1.21 o                         
  -1   1  20         12.93         14.31         2.08 o                         
   0   1  20          5.72          5.73         2.04 o                         
   1   1  20          0.37          1.79         1.75 o                         
   2   1  20          0.44          1.05         1.29 o                         
   3   1  20         95.31         83.71         5.59 o                         
  -3   2  20          0.19         -0.60         1.14 o                         
  -2   2  20         19.58         24.32         1.76 o                         
  -1   2  20          4.59         10.15         1.72 o                         
   0   2  20          1.67          2.24         2.77 o                         
   1   2  20         29.90         26.28         3.01 o                         
   2   2  20         11.71         12.67         1.83 o                         
   3   2  20         24.21         22.15         3.10 o                         
  -2   3  20         12.89         14.56         1.75 o                         
  -1   3  20         49.89         37.85         5.01 o                         
   0   3  20          1.58          2.12         1.50 o                         
   1   3  20          0.05         -1.21         1.21 o                         
   2   3  20          8.81          7.00         1.06 o                         
  -2   4  20          2.87          0.61         1.27 o                         
  -1   4  20          1.26          2.26         1.34 o                         
   0   4  20          0.04          0.27         1.34 o                         
   1   4  20          0.06          2.24         1.31 o                         
   2   4  20          0.07          1.44         0.84 o                         
   0   5  20          5.09          4.32         1.31 o                         
   1   5  20          2.88          1.96         1.12 o                         
  -1   1  21          2.16          2.72         1.85 o                         
   0   1  21          0.83         -0.20         1.62 o                         
   1   1  21          0.19         -1.17         1.17 o                         
   2   1  21          3.49          3.27         1.33 o                         
  -1   2  21         27.46         27.35         3.03 o                         
   0   2  21          2.39          1.18         1.30 o                         
   1   2  21         39.24         41.47         2.91 o                         
  -1   3  21          6.40         10.34         2.14 o                         
   0   3  21          0.07          1.51         1.07 o                         
   1   3  21         15.73         13.72         1.63 o                         
                                                                                
