# Supplementary material for: Crystal structure of (E)-9-(4-nitro­benzyl­idene)-8,9-di­hydro­pyrido[2,3-d]pyrrolo­[1,2-a]pyrimidin-5(7H)-one
Source: Acta Crystallogr E Crystallogr Commun. 2016 Mar 4;72(Pt 4):452–5. doi: 10.1107/S2056989016003583 (PMC4910333; doi:10.1107/S2056989016003583)
Supplement: Supplementary file 3 [file e-72-00452-Isup3.cml]

<?xml version="1.0" encoding="UTF-8"?>
<cml convention="cmlDict:cmllite" xmlns="http://www.xml-cml.org/schema" xmlns:cmlDict="http://www.xml-cml.org/dictionary/cml/" xmlns:nameDict="http://www.xml-cml.org/dictionary/cml/name/">
  <molecule id="m1">
    <name dictRef="nameDict:unknown">(E)-9-(4-Nitrobenzylidene)-8,9-dihydropyrido[2,3-d]pyrrolo[1,2-a]pyrimidin-5(7H)-one</name>
    <atomArray>
      <atom id="a1" elementType="N" formalCharge="1" hydrogenCount="0">
        <label value="N" dictRef="cmlDict:locant"/>
      </atom>
      <atom id="a2" elementType="O" hydrogenCount="0">
        <label value="O" dictRef="cmlDict:locant"/>
      </atom>
      <atom id="a3" elementType="O" formalCharge="-1" hydrogenCount="0">
        <label value="O'" dictRef="cmlDict:locant"/>
      </atom>
      <atom id="a4" elementType="C">
        <label value="alpha" dictRef="cmlDict:locant"/>
      </atom>
      <atom id="a5" elementType="C" hydrogenCount="0">
        <label value="1" dictRef="cmlDict:locant"/>
      </atom>
      <atom id="a6" elementType="C">
        <label value="2" dictRef="cmlDict:locant"/>
      </atom>
      <atom id="a7" elementType="C">
        <label value="3" dictRef="cmlDict:locant"/>
      </atom>
      <atom id="a8" elementType="C" hydrogenCount="0">
        <label value="4" dictRef="cmlDict:locant"/>
      </atom>
      <atom id="a9" elementType="C">
        <label value="5" dictRef="cmlDict:locant"/>
      </atom>
      <atom id="a10" elementType="C">
        <label value="6" dictRef="cmlDict:locant"/>
      </atom>
      <atom id="a43" elementType="H"/>
      <atom id="a44" elementType="H"/>
      <atom id="a45" elementType="H"/>
      <atom id="a46" elementType="H"/>
      <atom id="a47" elementType="H"/>
      <atom id="a30" elementType="N" hydrogenCount="0">
        <label value="1" dictRef="cmlDict:locant"/>
        <label value="N" dictRef="cmlDict:locant"/>
      </atom>
      <atom id="a31" elementType="C">
        <label value="2" dictRef="cmlDict:locant"/>
      </atom>
      <atom id="a32" elementType="C">
        <label value="3" dictRef="cmlDict:locant"/>
      </atom>
      <atom id="a33" elementType="C">
        <label value="4" dictRef="cmlDict:locant"/>
      </atom>
      <atom id="a34" elementType="C" hydrogenCount="0">
        <label value="4a" dictRef="cmlDict:locant"/>
      </atom>
      <atom id="a35" elementType="C" hydrogenCount="0">
        <label value="5" dictRef="cmlDict:locant"/>
      </atom>
      <atom id="a36" elementType="N" hydrogenCount="0">
        <label value="6" dictRef="cmlDict:locant"/>
        <label value="N''" dictRef="cmlDict:locant"/>
      </atom>
      <atom id="a37" elementType="C">
        <label value="7" dictRef="cmlDict:locant"/>
      </atom>
      <atom id="a38" elementType="C">
        <label value="8" dictRef="cmlDict:locant"/>
      </atom>
      <atom id="a39" elementType="C" hydrogenCount="0">
        <label value="9" dictRef="cmlDict:locant"/>
      </atom>
      <atom id="a40" elementType="C" hydrogenCount="0">
        <label value="9a" dictRef="cmlDict:locant"/>
      </atom>
      <atom id="a41" elementType="N" hydrogenCount="0">
        <label value="10" dictRef="cmlDict:locant"/>
        <label value="N'" dictRef="cmlDict:locant"/>
      </atom>
      <atom id="a42" elementType="C" hydrogenCount="0">
        <label value="10a" dictRef="cmlDict:locant"/>
      </atom>
      <atom id="a29" elementType="O" hydrogenCount="0">
        <label value="O" dictRef="cmlDict:locant"/>
      </atom>
      <atom id="a48" elementType="H"/>
      <atom id="a49" elementType="H"/>
      <atom id="a50" elementType="H"/>
      <atom id="a51" elementType="H"/>
      <atom id="a52" elementType="H"/>
      <atom id="a53" elementType="H"/>
      <atom id="a54" elementType="H"/>
    </atomArray>
    <bondArray>
      <bond id="a1_a2" atomRefs2="a1 a2" order="D"/>
      <bond id="a1_a3" atomRefs2="a1 a3" order="S"/>
      <bond id="a4_a5" atomRefs2="a4 a5" order="S"/>
      <bond id="a5_a6" atomRefs2="a5 a6" order="D"/>
      <bond id="a6_a7" atomRefs2="a6 a7" order="S"/>
      <bond id="a7_a8" atomRefs2="a7 a8" order="D"/>
      <bond id="a8_a9" atomRefs2="a8 a9" order="S"/>
      <bond id="a9_a10" atomRefs2="a9 a10" order="D"/>
      <bond id="a5_a10" atomRefs2="a5 a10" order="S"/>
      <bond id="a4_a43" atomRefs2="a4 a43" order="S"/>
      <bond id="a6_a44" atomRefs2="a6 a44" order="S"/>
      <bond id="a7_a45" atomRefs2="a7 a45" order="S"/>
      <bond id="a9_a46" atomRefs2="a9 a46" order="S"/>
      <bond id="a10_a47" atomRefs2="a10 a47" order="S"/>
      <bond id="a1_a8" atomRefs2="a1 a8" order="S"/>
      <bond id="a36_a40" atomRefs2="a36 a40" order="S"/>
      <bond id="a40_a41" atomRefs2="a40 a41" order="D"/>
      <bond id="a41_a42" atomRefs2="a41 a42" order="S"/>
      <bond id="a42_a34" atomRefs2="a42 a34" order="D"/>
      <bond id="a34_a35" atomRefs2="a34 a35" order="S"/>
      <bond id="a35_a36" atomRefs2="a35 a36" order="S"/>
      <bond id="a39_a38" atomRefs2="a39 a38" order="S"/>
      <bond id="a38_a37" atomRefs2="a38 a37" order="S"/>
      <bond id="a37_a36" atomRefs2="a37 a36" order="S"/>
      <bond id="a40_a39" atomRefs2="a40 a39" order="S"/>
      <bond id="a33_a32" atomRefs2="a33 a32" order="D"/>
      <bond id="a32_a31" atomRefs2="a32 a31" order="S"/>
      <bond id="a31_a30" atomRefs2="a31 a30" order="D"/>
      <bond id="a34_a33" atomRefs2="a34 a33" order="S"/>
      <bond id="a30_a42" atomRefs2="a30 a42" order="S"/>
      <bond id="a35_a29" atomRefs2="a35 a29" order="D"/>
      <bond id="a31_a48" atomRefs2="a31 a48" order="S"/>
      <bond id="a32_a49" atomRefs2="a32 a49" order="S"/>
      <bond id="a33_a50" atomRefs2="a33 a50" order="S"/>
      <bond id="a37_a51" atomRefs2="a37 a51" order="S"/>
      <bond id="a37_a52" atomRefs2="a37 a52" order="S"/>
      <bond id="a38_a53" atomRefs2="a38 a53" order="S"/>
      <bond id="a38_a54" atomRefs2="a38 a54" order="S"/>
      <bond id="a4_a39" atomRefs2="a4 a39" order="D">
        <bondStereo atomRefs4="a5 a4 a39 a40">T</bondStereo>
      </bond>
    </bondArray>
  </molecule>
</cml>
